# Supplementary material for: Glycerol-Induced Powdery Mildew Resistance in Wheat by Regulating Plant Fatty Acid Metabolism, Plant Hormones Cross-Talk, and Pathogenesis-Related Genes
Source: Int J Mol Sci. 2020 Jan 20;21(2):673. doi: 10.3390/ijms21020673 (PMC7013599; doi:10.3390/ijms21020673)
Supplement: Supplementary file 1 [file ijms-21-00673-s001.zip]

Archive with 13 entries (11 files):
- supplementary files/
- supplementary files/Figure Supplement.pdf
- supplementary files/Supplement Tables/
- supplementary files/Supplement Tables/TableS1.docx
- supplementary files/Supplement Tables/TableS10.docx
- supplementary files/Supplement Tables/TableS2.docx
- supplementary files/Supplement Tables/TableS3.xlsx
- supplementary files/Supplement Tables/TableS4.docx
- supplementary files/Supplement Tables/TableS5.xlsx
- supplementary files/Supplement Tables/TableS6.docx
- supplementary files/Supplement Tables/TableS7.xlsx
- supplementary files/Supplement Tables/TableS8.xlsx
- supplementary files/Supplement Tables/TableS9.xlsx
