# Supplementary material for: Glycerol-Induced Powdery Mildew Resistance in Wheat by Regulating Plant Fatty Acid Metabolism, Plant Hormones Cross-Talk, and Pathogenesis-Related Genes
Source: Int J Mol Sci. 2020 Jan 20;21(2):673. doi: 10.3390/ijms21020673 (PMC7013599; doi:10.3390/ijms21020673)
Supplement: Supplementary file 1 [file ijms-21-00673-s001.zip › supplementary files/Supplement Tables/TableS3.xlsx]

## Sheet: H24 vs. H0
Table S3 Annotated DEGs of H24 vs. H0
	H0			H24
#ID	T01_FPKM	T02_FPKM	T03_FPKM	T04_FPKM	T05_FPKM	T06_FPKM	FDR	log2FC	regulated	nr_annotation
Traes_1AL_75F9151A0	7.86133	7.13619	8.64972	17.8948	16.4976	17.9648	7.75962e-08	1.08801	up	60S ribosomal protein L28-1 [Aegilops tauschii]
Traes_5AL_0C11FAA4D	30.5574	30.0148	30.2854	55.9953	58.0245	61.2032	9.1997e-11	0.908047	up	Chain T, Localization Of The Large Subunit Ribosomal Proteins Into A 5.5 A Cryo-em Map Of Triticum Aestivum Translating 80s Ribosome
Traes_5AL_83FCCD7E0	1.06905	1.20089	1.79571	2.97017	2.90035	1.9105	0.0265462	0.883172	up	unnamed protein product [Triticum aestivum]
TRAES3BF047700010CFD_g	1.82781	1.5114	2.14298	7.37793	10.0481	10.9027	2.14031e-14	2.31521	up	unnamed protein product [Triticum aestivum]
Traes_2DL_59588BD68	0.459533	0	0.95484	5.56922	4.45928	2.95234	1.08863e-05	3.37367	up	Peroxidase 12 [Triticum urartu]
Traes_2BL_98FD69864	0.984091	0.883238	1.45916	0.64841	0.379817	0.589264	0.0416187	-1.06862	down	predicted protein [Hordeum vulgare subsp. vulgare]
Traes_3AS_7F20E18E2	25.9135	21.6053	23.3504	11.715	16.4778	13.0914	6.72733e-07	-0.867443	down	unnamed protein product [Triticum aestivum]
Traes_7AL_CEA9B770B	27.1467	30.125	31.5625	109.797	140.809	144.901	1.50115e-28	2.14524	up	delta tonoplast intrinsic protein TIP2;3 [Triticum aestivum]
Triticum_aestivumLinn_newGene_11830	696.157	607.801	542.618	217.651	223.912	250.217	1.48359e-17	-1.52947	down	hypothetical protein F775_29434 [Aegilops tauschii]
EPlTAEG00000010028	2616.58	2690.41	2546.74	1389.9	1447.37	1633.89	1.15902e-11	-0.904921	down	ATP synthase CF0 subunit I (chloroplast) (chloroplast) [Triticum monococcum]
Traes_5BL_4FE938B74	1.1776	1.47492	2.1381	4.77675	3.38194	3.85783	1.91819e-06	1.23835	up	Lysyl-tRNA synthetase [Triticum urartu]
Traes_3DL_D4249E52B	0.710603	0.233918	0.682046	1.19624	0.977479	1.06694	0.0324684	0.903187	up	unnamed protein product [Triticum aestivum]
Traes_2AS_1F35CBAEE	3363.89	3411.03	3700.42	1322.28	1582.76	1529.87	1.03249e-15	-1.33894	down	Ribulose bisphosphate carboxylase small chain PW9, chloroplastic [Aegilops tauschii]
Traes_2AL_A8DEE8564	0.763581	1.04984	0.697532	1.86923	1.73352	1.49045	0.00361343	0.893941	up	putative serine/threonine-protein kinase GCN2 [Triticum urartu]
Traes_5AL_965CBF4CF	40.1302	53.1052	48.4877	106.055	114.869	128.093	3.86512e-09	0.987388	up	60S ribosomal protein L36a [Triticum urartu]
Traes_6BS_804DA0429	4.27036	4.45461	4.20119	15.6772	15.3929	13.9807	1.85424e-41	1.73531	up	Luminal-binding protein 4 [Aegilops tauschii]
Traes_2AS_10D194CC7	0.52896	0	0	4.41696	3.17576	4.08027	3.8899e-27	4.51227	up	Cytochrome P450 99A2 [Aegilops tauschii]
TRAES3BF060500310CFD_g	5.24083	5.03779	5.21543	19.5586	15.5766	19.1113	8.58586e-17	1.71374	up	unnamed protein product [Triticum aestivum]
Triticum_aestivumLinn_newGene_3778	12.9554	11.7416	11.6396	5.53036	4.02776	4.77045	5.88449e-15	-1.37993	down	hypothetical protein F775_30186 [Aegilops tauschii]
Traes_3DL_EC50304CF	9.40478	10.8587	10.7084	6.58467	3.76288	4.37417	0.00259355	-1.17714	down	wpk4 protein kinase [Triticum aestivum]
Traes_5AS_FC3C5CA46	2.65326	3.03715	2.18677	1.24107	1.21286	1.38731	0.000562303	-1.12315	down	predicted protein [Hordeum vulgare subsp. vulgare]
Traes_5BL_D87CA8EAF	0.304594	0.145008	0.493973	1.17588	0.708522	0.754518	0.0387442	1.28382	up	predicted protein [Hordeum vulgare subsp. vulgare]
Traes_2AS_7C0E1C572	2.65997	3.40091	5.17515	7.31361	7.90784	6.98536	2.50016e-05	0.874754	up	Proteasome subunit alpha type-6 [Aegilops tauschii]
Traes_2DS_F467ADBE7	1.03717	1.62437	0.718272	3.59382	5.59045	4.44399	0.000423078	1.95195	up	aleurone ribonuclease [Hordeum vulgare subsp. vulgare]
Traes_7AL_7FE763183	3.46347	6.32538	6.12818	2.84328	2.99622	3.23933	0.021615	-0.853986	down	Hydroxymethylglutaryl-CoA synthase [Triticum urartu]
Traes_6AL_915D7F32D	34.5102	58.2326	0	183.958	398.645	333.807	0.000741841	2.85018	up	hypothetical protein TRIUR3_03408 [Triticum urartu]
Traes_5AL_4F1B2EB5D	1.43632	1.23874	1.69457	3.78402	2.78138	3.48962	1.18175e-06	1.10986	up	PI-PLC X domain-containing protein [Aegilops tauschii]
Traes_1DL_2B87D1396	1.12157	0.984461	1.08246	3.03072	3.73109	2.88617	2.42694e-15	1.57045	up	Putative LRR receptor-like serine/threonine-protein kinase [Aegilops tauschii]
Traes_5BL_4F4E0B862	5.297	5.92754	3.95044	1.19956	2.14157	2.08185	2.08548e-07	-1.5891	down	predicted protein [Hordeum vulgare subsp. vulgare]
Traes_2AS_D5CD0FD7B	0	0	0.262297	2.73828	4.45569	4.41548	9.73475e-07	5.55435	up	Subtilisin-chymotrypsin inhibitor-2A [Triticum urartu]
Traes_7AL_9812088EB	10.9598	8.53578	7.13184	5.56701	5.48108	2.94871	0.00856746	-0.942469	down	Carbonic anhydrase, chloroplastic [Aegilops tauschii]
Traes_2BL_5DFE6B3311	0.190247	0.112981	0.088148	0.76696	0.756476	0.610582	1.83595e-15	2.37359	up	PREDICTED: callose synthase 12-like [Brachypodium distachyon]
Traes_2AS_7EC007005	5.39241	6.05174	4.96098	2.60778	3.12506	2.58379	1.71723e-09	-1.06393	down	predicted protein [Hordeum vulgare subsp. vulgare]
Triticum_aestivumLinn_newGene_5130	0.391478	0.410602	0.431913	1.06326	1.05201	0.831526	0.001442	1.19115	up	predicted protein [Hordeum vulgare subsp. vulgare]
Traes_5AL_D9BFBD63A	1.30607	1.12637	1.70954	4.50806	3.46052	3.89608	4.86474e-07	1.40726	up	Acyl carrier protein 2, chloroplastic [Aegilops tauschii]
Traes_6DL_38D593283	0.767582	0.736777	0.699744	1.94321	1.68209	1.0285	0.0200702	1.03293	up	PREDICTED: uncharacterized protein LOC100837501 [Brachypodium distachyon]
Traes_4AL_4A47FC070	2.37389	1.71435	1.91362	6.10572	4.39152	4.96408	2.87391e-05	1.37645	up	Polyol transporter 5 [Triticum urartu]
Traes_6BS_E02001575	0.114309	0.12135	0.185252	0.33023	0.469083	0.461292	0.0330252	1.52518	up	hypothetical protein F775_20393 [Aegilops tauschii]
Traes_2DS_D09901183	5.5878	6.10245	6.46543	12.0143	12.4806	14.2645	1.32749e-12	1.03926	up	40S ribosomal protein S6 [Triticum urartu]
Traes_3AL_49B41071A	51.6617	47.6032	74.0713	122.28	132.264	125.245	6.06844e-12	0.985345	up	PREDICTED: 40S ribosomal protein S10-like [Brachypodium distachyon]
Traes_1AS_EB43CB105	0.210784	0.356352	0.526183	1.25182	1.32042	1.36127	2.26451e-05	1.97206	up	Peroxidase 1 [Aegilops tauschii]
Traes_6AL_D9048CBB3	0.775805	0.632551	0.623385	1.96117	1.87991	1.55763	0.0289702	1.49709	up	hypothetical protein F775_43747 [Aegilops tauschii]
Traes_2BS_0FC4E2A69	1.01118	1.34518	1.14698	2.97189	3.40209	3.94786	1.10597e-12	1.46096	up	Cysteine-rich receptor-like protein kinase 8 [Aegilops tauschii]
Traes_2DS_788D18DFD	0.329814	0.343005	0.533945	0.73648	0.77875	0.898927	0.00158717	1.17203	up	PREDICTED: U3 small nucleolar RNA-associated protein 18 homolog [Brachypodium distachyon]
Traes_5DL_83B36F782	0.721375	0.754959	0.732316	2.73691	2.32645	2.75401	2.50522e-13	1.74068	up	predicted protein [Hordeum vulgare subsp. vulgare]
Traes_6BL_758193EF6	12.1442	6.31221	7.93859	3.50323	3.55971	5.36035	0.0402825	-1.16808	down	hypothetical protein TRIUR3_35331 [Triticum urartu]
Triticum_aestivumLinn_newGene_3979	0.0369839	0.155999	0.14488	0.439993	0.443309	0.641236	0.00333931	2.17404	up	hypothetical protein F775_25391 [Aegilops tauschii]
Traes_3DS_3DA4807D8	6.48104	7.0824	7.6576	3.41363	2.98774	2.90386	7.19406e-09	-1.3456	down	Serine/threonine-protein kinase BRI1-like protein 2 [Aegilops tauschii]
Traes_3AL_B6192AB1E	5.62202	5.28711	5.64839	2.5551	2.89144	3.17367	2.84381e-12	-1.0611	down	unnamed protein product [Triticum aestivum]
Traes_2AL_69B552D67	0.279922	1.17237	0.880473	4.55364	3.54745	3.31165	0.00372581	2.26373	up	methylmalonate semialdehyde dehydrogenase [Triticum aestivum]
Traes_5AL_DE16B3C5C	3.11932	3.6123	2.94932	6.64709	8.48775	8.52448	3.94806e-09	1.20682	up	ERD1 protein, chloroplastic [Triticum urartu]
Traes_5BL_FFE442D18	0.172064	0.298287	0.156291	1.27167	1.29946	1.31873	2.99147e-08	2.78141	up	Protein spinster [Triticum urartu]
Traes_7DS_1401F945A	0.631578	0.796771	0.744253	3.04426	2.22578	2.82348	2.13252e-13	1.82932	up	Nucleolin [Aegilops tauschii]
Traes_4DL_00E5FF6AA	19.2291	18.6807	23.0463	12.2079	10.8152	12.6083	8.27285e-14	-0.850092	down	predicted protein [Hordeum vulgare subsp. vulgare]
Traes_7AS_D47C4302C	0.917411	0.846105	1.06208	1.64205	3.09674	2.0637	0.00522514	1.20901	up	PREDICTED: exocyst complex component SEC8 [Brachypodium distachyon]
Traes_1AL_C8A2D7C80	3.40157	2.96711	3.79891	2.28024	1.69756	1.38684	0.0165454	-0.933192	down	predicted protein [Hordeum vulgare subsp. vulgare]
Traes_4AL_31E568671	2.47447	0.510889	0.467874	5.87341	6.34822	6.53847	7.27495e-15	2.42768	up	cytochrome P450 [Triticum aestivum]
Traes_6DL_F504536D5	4.41349	4.31081	5.19429	16.7677	17.2328	17.0558	2.59144e-63	1.93062	up	Putative disease resistance protein RGA4 [Aegilops tauschii]
Traes_2DS_62C233677	5.60754	6.81853	7.19021	12.2835	12.4508	12.545	1.232e-07	0.927694	up	60S ribosomal protein L18-2 [Aegilops tauschii]
Traes_5BL_59BE4EDC4	0.616203	0.745083	0.92786	1.97613	1.4766	1.56748	6.57434e-08	1.05073	up	PREDICTED: pre-mRNA-processing-splicing factor 8-like [Brachypodium distachyon]
Traes_5AL_CE646C4CA	11.6175	5.73427	7.17206	4.61825	3.99204	3.97965	0.0290252	-1.01405	down	Chlorophyllase-2, chloroplastic [Triticum urartu]
Traes_7AS_34D476D5D1	4.74104	5.28859	3.90982	2.74649	2.375	3.17	0.00261284	-0.918035	down	ETHYLENE INSENSITIVE 3-like 3 protein [Triticum urartu]
Traes_7AL_D35672777	0.905061	0.793545	0.983373	2.91424	1.87106	1.9053	0.000922683	1.22211	up	Putative cation transporter HKT9 [Aegilops tauschii]
Triticum_aestivumLinn_newGene_2396	11.6019	10.7501	12.687	1.07207	2.44906	1.55415	2.65138e-18	-2.82935	down	cold-responsive protein COR14a [Triticum aestivum]
Traes_4DL_42EA23191	2.64883	2.80296	2.42444	5.33515	5.87051	6.01573	0.0001319	0.996485	up	predicted protein [Hordeum vulgare subsp. vulgare]
Traes_2AL_688678052	4.94582	2.88907	3.33971	1.71624	1.65732	2.63106	0.0208367	-0.978803	down	Ferredoxin-3, chloroplastic [Triticum urartu]
Traes_6DS_EAB8901AD	0.438247	0.792047	0.271611	1.76735	1.13377	1.02229	0.031293	1.44199	up	hypothetical protein F775_20065 [Aegilops tauschii]
Traes_3AL_14FC597EB	0.0265982	0.000905034	0.0038886	0.80909	0.556842	0.352698	2.56731e-07	6.16352	up	Putative receptor protein kinase ZmPK1 [Triticum urartu]
Traes_2AL_CC6133527	2.97482	3.24746	2.81798	16.1232	17.5287	14.6843	3.90401e-57	2.37788	up	Putative metal-nicotianamine transporter YSL12 [Aegilops tauschii]
Traes_5DL_1E264D6B4	0.344704	0.30989	0.262233	1.16608	1.12614	0.687152	0.000162561	1.67885	up	predicted protein [Hordeum vulgare subsp. vulgare]
Traes_4AL_8C4927CF5	0.558776	0.454674	0.295801	2.73796	3.27032	2.75208	1.44114e-31	2.80771	up	lectin receptor kinase [Triticum aestivum]
Traes_5BS_B2CD001D1	41.0712	34.2792	34.7745	19.4232	21.3526	23.0331	8.46959e-11	-0.925245	down	Light-inducible protein CPRF2 [Aegilops tauschii]
Triticum_aestivumLinn_newGene_9321	0.385824	0.596774	0.577036	2.30489	3.52534	3.33974	5.75146e-11	2.51136	up	hypothetical protein F775_31664 [Aegilops tauschii]
Traes_5BL_6E77F2A0D	7.0522	6.15686	5.62647	2.96428	2.11245	1.83967	2.84557e-16	-1.47851	down	Omega-3 fatty acid desaturase, chloroplastic [Aegilops tauschii]
Traes_5BL_588743D55	2.13647	2.14471	2.63069	4.92749	6.75575	5.9752	4.34533e-07	1.3132	up	syntaxin [Hordeum vulgare subsp. vulgare]
Traes_4AL_A8188635C	5.38152	5.37948	4.49992	2.43902	2.68196	2.86821	2.02465e-08	-1.05056	down	Coleoptile phototropism protein 1 [Aegilops tauschii]
Traes_5BL_087A67E57	1.11972	1.15427	1.11651	0.370932	0.15699	0.0845398	5.53539e-07	-2.64942	down	predicted protein [Hordeum vulgare subsp. vulgare]
Traes_5DL_34C920C3C	0.810445	0.964903	0.732215	1.83702	1.67297	1.9254	0.00300197	0.985198	up	Elongation factor Tu, mitochondrial [Aegilops tauschii]
Traes_4BS_4BC62B7F7	17.1435	13.6045	12.3698	51.148	43.3092	47.8496	1.19906e-24	1.78055	up	C2 domain-containing protein [Hordeum vulgare subsp. vulgare]
Traes_3AL_4F4132490	12704.5	13208.9	12265.2	5839.16	6666.06	6379.83	0.00015962	-1.01624	down	putative carbonic anhydrase [Secale cereale x Triticum turgidum subsp. durum]
Traes_5DL_F77D98CBB	22.9525	25.2095	32.4484	11.1993	13.7999	14.1601	2.35236e-06	-1.18848	down	Putative aldehyde oxidase 3 [Aegilops tauschii]
Traes_3DL_621E77DAE	4.39043	4.96321	3.37569	10.2321	8.39276	10.0692	3.37218e-10	1.10628	up	Selenium-binding protein 1 [Triticum urartu]
Triticum_aestivumLinn_newGene_2250	28.0035	40.9386	35.1035	14.5335	14.9828	14.9398	7.78044e-07	-0.946553	down	PREDICTED: phosphoglycerate mutase-like protein 1 [Brachypodium distachyon]
Traes_6BS_B0E9CDCB7	0.297572	0.208699	0.225843	0.800208	1.23122	1.41549	6.4151e-06	2.17827	up	Disease resistance RPP8-like protein 3 [Aegilops tauschii]
Traes_5DS_5D3C44633	0.43823	0.280809	0.496475	1.20996	0.938945	0.755509	0.00355024	1.1359	up	hypothetical protein F775_07870 [Aegilops tauschii]
Traes_1BL_401BAF780	1.50033	1.89521	1.68953	0.663111	0.531454	0.554434	1.2434e-07	-1.69848	down	predicted protein [Hordeum vulgare subsp. vulgare]
Traes_5DL_183E7A0B8	3.48511	4.0129	5.1261	8.38541	10.0729	10.6781	1.11488e-05	1.12949	up	Dihydrolipoyllysine-residue acetyltransferase component of pyruvate dehydrogenase complex [Aegilops tauschii]
Traes_6BS_C238924B4	0.254055	0.235681	0.380966	1.23518	0.616129	0.732354	0.00727051	1.47804	up	PREDICTED: DNA-directed RNA polymerase III subunit RPC2 [Brachypodium distachyon]
Triticum_aestivumLinn_newGene_18977	1.11675	0.981687	1.09689	2.11217	2.06578	2.54213	0.00033704	1.03964	up	hypothetical protein TRIUR3_20374 [Triticum urartu]
Traes_5BS_C5ED3EE63	3.93542	2.01998	2.08426	7.24043	10.411	9.41047	2.231e-05	1.5976	up	PREDICTED: wall-associated receptor kinase 1-like [Brachypodium distachyon]
Traes_2AL_2F91AF932	5.52914	6.07652	6.04784	3.26197	3.0574	3.67251	7.86542e-09	-0.874126	down	probable metal-nicotianamine transporter YSL9-like [Brachypodium distachyon]
Traes_6DS_FEB327C68	0.332918	0.173389	0.177683	0.582	0.414489	0.452034	0.0305247	0.954424	up	PREDICTED: putative callose synthase 8 isoform X1 [Brachypodium distachyon]
Traes_7DS_3B59C7ACB	1.83356	0.919837	1.79775	2.93175	3.08964	2.96301	3.68925e-05	0.953848	up	Putative hydroxylase [Aegilops tauschii]
Traes_4DS_1CFB686D9	13.6905	13.5449	15.3127	29.5841	24.3769	28.9374	2.5141e-08	0.877493	up	predicted protein [Hordeum vulgare subsp. vulgare]
Traes_2DL_F683AFF2B	0.536696	0.694941	0.714489	0.169802	0.290386	0.400729	0.0192068	-1.31192	down	Os04g0632300 [Oryza sativa Japonica Group]
Traes_2DS_47A2B4BD4	2.41905	2.11379	2.15447	4.10364	4.14724	4.41538	0.000412817	0.88226	up	predicted protein [Hordeum vulgare subsp. vulgare]
TRAES3BF081300060CFD_g	2.94406	1.19955	2.19907	2.8113	4.42003	4.93165	0.0230717	0.912835	up	unnamed protein product [Triticum aestivum]
Traes_6BS_03D367B75	0.783586	0.501296	0.21581	1.34981	0.968134	1.2133	0.0346248	1.19595	up	PREDICTED: nuclear ribonuclease Z [Brachypodium distachyon]
Traes_5BL_F93E077BE	8.48478	8.39842	5.9535	2.87975	3.82277	2.74654	0.000482743	-1.46419	down	hypothetical protein F775_30132 [Aegilops tauschii]
Traes_1DL_A0FB3E1D3	0.75845	1.7828	1.99313	3.46962	4.03979	3.03708	0.00040709	1.15713	up	Cysteine-rich receptor-like protein kinase 29 [Aegilops tauschii]
Traes_7AS_21A6B2E11	34.8686	27.8081	26.0943	62.9921	63.6071	61.5278	9.15257e-14	1.0299	up	Caffeoyl-CoA O-methyltransferase 2 [Aegilops tauschii]
Traes_1DL_0706A4E89	1.76405	2.94018	2.27935	44.1213	44.7552	41.5621	1.97286e-60	4.16337	up	Glucan endo-1,3-beta-glucosidase 13 [Aegilops tauschii]
Traes_7DS_174F64D6D	19.7572	16.1028	20.6363	50.5586	48.2505	49.0783	3.36624e-26	1.30661	up	60S ribosomal protein L9 [Triticum urartu]
Traes_5DL_5D6AE05C1	12.49	12.0923	12.1132	26.2116	31.5699	28.8425	3.39614e-24	1.19597	up	predicted protein [Hordeum vulgare subsp. vulgare]
Traes_5AL_199D173E9	2.11543	2.21254	2.28595	4.22577	5.26916	3.87501	6.75608e-06	0.931883	up	hypothetical protein F775_15669 [Aegilops tauschii]
Traes_4DL_F394FF94A	1202.97	1219.22	1252.85	669.795	668.049	684.055	3.85372e-12	-0.924932	down	Glyceraldehyde-3-phosphate dehydrogenase B, chloroplastic [Triticum urartu]
Traes_3AL_76F99D28F	18.0724	15.9675	19.8835	29.8161	37.06	40.8999	4.83411e-06	0.887065	up	2-hydroxyacyl-CoA lyase [Triticum urartu]
Traes_6DS_7DE1F7E59	0.214211	0.431937	0.375469	0.956388	1.17659	0.974426	9.78981e-05	1.54357	up	PREDICTED: DNA-directed RNA polymerase III subunit RPC2 [Brachypodium distachyon]
Traes_4DL_8B9AA5520	89.6792	91.1695	84.171	50.3229	50.0188	42.5226	4.10523e-15	-0.966693	down	predicted protein [Hordeum vulgare subsp. vulgare]
Traes_5AL_CAF7F398D	8.9222	3.76925	10.6781	41.2422	20.8883	40.7022	0.011874	2.07921	up	putative amino acid permease YfnA [Triticum urartu]
Traes_2AL_C7956808E	0.770751	0.938872	1.09694	2.22826	3.20023	2.61036	0.00106975	1.43734	up	Protein SET [Aegilops tauschii]
Traes_1AL_97333ABA1	1.9215	1.56418	1.53717	3.29215	3.96148	4.02016	7.34554e-12	1.11236	up	predicted protein [Hordeum vulgare subsp. vulgare]
Triticum_aestivumLinn_newGene_7483	1.63675	1.67982	1.7162	5.72186	7.2924	7.93543	1.87571e-15	1.95449	up	RecName: Full=Glutathione S-transferase 2; AltName: Full=GST class-phi [Triticum aestivum]
Traes_2BL_C542095DE	2.70928	2.21261	2.90855	5.86314	6.39271	6.75586	6.88065e-15	1.1707	up	predicted protein [Hordeum vulgare subsp. vulgare]
Traes_3AL_8A13B22C7	2.62593	3.06337	1.98092	5.65885	5.62515	7.61361	2.85836e-05	1.2163	up	Pleiotropic drug resistance protein 4 [Triticum urartu]
Traes_7BL_4B72B69C3	2.75206	2.59783	3.55322	1.86252	1.49294	1.64224	2.59848e-05	-0.906424	down	predicted protein [Hordeum vulgare subsp. vulgare]
Traes_7AS_305142CC5	0.330353	0.514197	0.572464	1.28334	1.86169	2.59005	0.00989387	2.04229	up	predicted protein [Hordeum vulgare subsp. vulgare]
Traes_5AL_852DA4B43	1.27624	2.65853	2.52703	4.88794	9.91685	8.27385	0.0018694	1.73873	up	hypothetical protein F775_42423 [Aegilops tauschii]
Triticum_aestivumLinn_newGene_2254	0.15955	0.338718	0.610699	1.74451	2.24279	2.47208	0.000699343	2.68804	up	PREDICTED: acetyl-CoA acetyltransferase, cytosolic 1-like [Brachypodium distachyon]
Traes_7BL_E01528223	912.564	871.147	836.697	376.321	457.217	381.316	1.43472e-30	-1.28968	down	Thiazole biosynthetic enzyme 1-2, chloroplastic [Aegilops tauschii]
Traes_7AL_5262BD5AE	49.9721	46.1301	46.9632	22.8681	21.4089	18.6091	3.39935e-27	-1.31469	down	chloroplast phytoene synthase 1 [Hordeum chilense]
TRAES3BF079400020CFD_g	15.2548	19.5124	15.1166	34.2978	31.0458	35.8524	1.78598e-07	0.969209	up	PREDICTED: calmodulin-3 [Brachypodium distachyon]
Triticum_aestivumLinn_newGene_4435	1.76843	1.24283	0.5299	3.36614	3.73599	3.35087	5.91419e-06	1.68443	up	endo-beta-1,3-glucanase [Triticum aestivum]
Traes_5BS_A27D3FE30	18.9611	20.7711	20.8622	11.1342	11.3172	12.1942	6.12411e-15	-0.893945	down	Putative disease resistance protein [Aegilops tauschii]
Traes_7BS_0FE347D4E	0.235346	0.198487	0.284426	0.797726	1.06058	1.10932	5.0173e-05	2.05497	up	hypothetical protein F775_08648 [Aegilops tauschii]
Traes_4DS_0A7E021B3	12.0245	13.1927	12.2603	6.67171	5.17238	5.69615	2.32376e-24	-1.21334	down	putative thiamine biosythesis protein ThiC [Poa secunda]
Traes_6DL_86630561A	0.498666	0.343528	0.520337	1.27145	0.773616	1.52544	0.0214269	1.37698	up	predicted protein [Hordeum vulgare subsp. vulgare]
Traes_1AL_E5AFC5752	56.2502	57.8504	78.8717	40.3608	32.4334	36.7074	0.00361741	-0.956185	down	PREDICTED: protein NRT1/ PTR FAMILY 6.3-like [Brachypodium distachyon]
Traes_4AS_7218FF406	3.61187	3.2732	4.06507	6.90741	6.50636	6.99636	2.05967e-08	0.895407	up	predicted protein [Hordeum vulgare subsp. vulgare]
Traes_1BL_B9BA70D12	0.0596235	0.0502088	0.0779722	0.468673	0.336516	0.261179	6.85332e-07	2.50085	up	Midasin [Aegilops tauschii]
Traes_6AL_7D22244E7	0.132873	0.561636	0.292557	0.638186	1.29869	1.46095	0.0322298	1.72246	up	Putative serine/threonine-protein kinase receptor [Aegilops tauschii]
Traes_2BL_9F3E8B18C	2.50837	0.851408	1.59515	0.148689	0.493224	0.698039	0.0381309	-2.00395	down	hypothetical protein F775_25225 [Aegilops tauschii]
Traes_5AL_F6654A9E4	0.527831	0.54463	0.510408	1.22421	1.13319	0.780945	0.025307	0.924176	up	predicted protein [Hordeum vulgare subsp. vulgare]
Traes_6DS_947EB71DD	0.159776	0.819808	0.481723	1.43563	1.09546	1.04901	0.0130454	1.33692	up	Putative serpin-Z12 [Aegilops tauschii]
Traes_7AL_B3119AFE5	0.779619	0.201288	0	2.46771	2.17918	4.18685	7.03049e-05	3.3173	up	hypothetical protein F775_13709 [Aegilops tauschii]
Triticum_aestivumLinn_newGene_11309	11.1918	9.4867	12.481	7.63942	4.54615	6.80553	0.000112209	-0.911439	down	hypothetical protein TRIUR3_32066 [Triticum urartu]
Traes_1DS_B73475505	142.174	145.35	162.927	86.2543	81.9523	85.2415	2.48712e-13	-0.90728	down	Glutamyl-tRNA reductase 1, chloroplastic [Aegilops tauschii]
Traes_2DL_327BD39EA	12.3951	12.8508	11.2562	5.93662	5.52268	6.43573	7.53898e-16	-1.1028	down	ubiquitin fusion degradation 1 protein [Triticum aestivum]
Traes_2DS_F77D8E885	0.717837	0.244702	2.20557	6.18705	6.38837	7.88685	1.64529e-11	2.74054	up	predicted protein [Hordeum vulgare subsp. vulgare]
Traes_6BL_7D5B2DA20	0.134744	0.10581	0.189759	0.47489	0.620998	0.631055	4.73058e-08	1.97235	up	Putative receptor protein kinase ZmPK1 [Aegilops tauschii]
Traes_4BL_BD7FC8F95	0.309857	0.209245	0.246235	0.523874	0.581615	0.505022	2.02824e-06	0.993418	up	hypothetical protein F775_05570 [Aegilops tauschii]
Traes_2DL_764506BBB	3.89928	4.05873	3.40132	10.1754	7.88819	12.3923	1.87291e-05	1.32309	up	60S ribosomal protein L14-1 [Aegilops tauschii]
Traes_1DL_E23AC4445	0.74297	0.490497	1.3598	1.8806	2.01573	2.07748	0.00132623	1.14158	up	PREDICTED: fructose-1,6-bisphosphatase, cytosolic-like [Brachypodium distachyon]
Traes_4BL_F144E1C6A	98.9881	103.385	88.8912	48.0317	49.7617	44.5183	2.40594e-23	-1.15053	down	Phytosulfokines 2 [Aegilops tauschii]
Traes_4DL_D2423513A	1.36101	1.84944	1.71493	4.01792	4.70317	4.54985	1.14622e-12	1.3556	up	predicted protein [Hordeum vulgare subsp. vulgare]
Traes_3AL_F1C60A206	1.70358	1.21874	0.999424	0.838438	0.693643	0.496399	0.0272023	-1.10399	down	hypothetical protein TRIUR3_23961 [Triticum urartu]
Traes_2BS_ED73CFB1A	0.200884	0.0512889	0.0387754	0.61639	1.11165	0.399804	0.00567279	3.02546	up	Glucan endo-1,3-beta-glucosidase 13 [Triticum urartu]
Traes_5DS_94D21BF47	1.41876	0.931668	1.31188	0.724194	0.711347	0.64126	0.0478827	-0.895322	down	hypothetical protein F775_29518 [Aegilops tauschii]
Traes_4AL_C038F5B80	17.1832	13.9243	17.195	7.94786	7.49778	7.74951	1.48283e-05	-1.03254	down	predicted protein [Hordeum vulgare subsp. vulgare]
Traes_3DL_9021F9E75	0.423864	0.470035	0.626118	1.0594	1.2718	1.00376	0.000180312	1.03444	up	PREDICTED: callose synthase 12-like [Brachypodium distachyon]
Traes_7BS_1ECE6D570	0.0766347	0.326806	0.249117	0.493829	0.716154	0.65453	0.0181515	1.47657	up	Putative receptor protein kinase ZmPK1 [Aegilops tauschii]
Traes_4DS_39F851D36	7.23261	6.64079	7.74441	11.3468	13.9222	16.9852	0.000104457	0.947035	up	C2 domain-containing protein [Hordeum vulgare subsp. vulgare]
Traes_4DL_C4877C20D	8.67675	9.16631	9.33948	22.4294	21.3115	23.4295	3.15118e-18	1.15389	up	ribosomal protein S7 [Triticum aestivum]
Traes_1AS_097B121E3	5.28649	6.10199	6.74862	31.8369	26.9064	25.9639	5.74716e-44	2.14295	up	predicted protein [Hordeum vulgare subsp. vulgare]
Traes_2BS_3362CD5F6	1.48995	2.16097	2.00089	4.52361	4.51175	3.71233	0.00145272	1.14695	up	predicted protein [Hordeum vulgare subsp. vulgare]
Traes_2BL_10A22BB66	1.36002	1.01409	1.8213	2.29551	2.99368	2.39672	0.00498007	0.960471	up	predicted protein [Hordeum vulgare subsp. vulgare]
Traes_2DS_A8043C04C	3.94504	5.56611	4.69377	2.66387	2.81105	2.69626	7.52527e-05	-0.853051	down	Beta-glucosidase 16 [Triticum urartu]
Traes_5BS_2DB94D0A6	0.49737	0.410338	0.253808	1.40375	1.18126	1.33892	4.49922e-10	1.70034	up	Unknown similar to A.thaliana Hypothetical protein yhjx (F25A4.25) [Triticum aestivum]
Traes_6DL_645F3CB95	0.178459	0.115408	0.115586	0.528418	0.306201	0.29382	0.0137067	1.35196	up	Putative ATP-dependent RNA helicase kurz [Aegilops tauschii]
Traes_2BL_BFA96C62F	5.77357	4.81613	4.97111	2.95476	1.81343	2.89822	0.00136033	-1.15963	down	predicted protein [Hordeum vulgare subsp. vulgare]
Traes_5DL_546404AFD	5.57617	5.96666	5.96689	25.3901	18.732	18.3049	1.19308e-10	1.75439	up	putative PDI-like protein [Triticum aestivum]
Triticum_aestivumLinn_newGene_12439	1.01516	0.807732	0.724065	1.82239	1.2895	1.98165	0.0439242	0.932767	up	hypothetical protein TRIUR3_06296 [Triticum urartu]
Traes_7AS_166DF2F5D	339.733	126.829	314.455	1080.32	1314.53	2194.09	0.000351462	2.01803	up	Pheophorbide a oxygenase, chloroplastic [Aegilops tauschii]
Traes_6AS_F292A3309	0.110427	0.0948185	0.165277	0.491952	0.400955	0.523706	1.04951e-05	1.90768	up	LRR receptor-like serine/threonine-protein kinase GSO1 [Triticum urartu]
Traes_4AS_A79C5DF681	1.91665	1.89402	1.63917	0.932967	0.43237	1.03985	0.0120179	-1.31542	down	UDP-glucuronate 4-epimerase 4 [Aegilops tauschii]
Traes_2AS_1493D0ADB	0.365949	0.908076	0.701503	1.55414	1.33696	1.19611	0.00374196	1.01338	up	TOM1-like protein 2 [Triticum urartu]
Traes_4BL_BB500A981	49.2096	46.5596	55.3556	31.0628	25.6426	29.4499	4.35741e-14	-0.862326	down	RecName: Full=Eukaryotic translation initiation factor 2 subunit beta; Short=eIF-2-beta; AltName: Full=P38 [Triticum aestivum]
Traes_4AL_73CEB0A2F	0.500918	0.245181	0.325631	2.39746	3.10349	2.38452	2.49586e-18	2.90957	up	LRR receptor-like serine/threonine-protein kinase FLS2 [Aegilops tauschii]
Traes_5AS_CD9B3AA8F	1.04775	1.10277	1.28152	3.93759	3.20571	3.72182	1.14216e-12	1.54286	up	hypothetical protein F775_02398 [Aegilops tauschii]
Traes_4AS_9D6002759	33.0045	32.5674	32.8331	13.9396	12.9512	14.9473	1.0691e-26	-1.23175	down	Uncharacterized protein C24B11.05 [Triticum urartu]
Traes_1AL_A9657329E	0.0912756	0.329174	0.844854	1.91433	1.26945	1.67424	7.30007e-05	2.08018	up	PREDICTED: 50S ribosomal protein L21, mitochondrial [Brachypodium distachyon]
Traes_6AL_AE7EF8E87	1.08142	0.909533	1.41838	4.86025	6.59905	6.54198	3.12995e-22	2.39967	up	Cytokinin-O-glucosyltransferase 2 [Aegilops tauschii]
Traes_6AL_75C8ECE98	6.63595	3.89843	8.27008	23.7926	18.1085	13.5635	0.0129167	1.51338	up	predicted protein [Hordeum vulgare subsp. vulgare]
Traes_3B_9F3320C78	0	0.21203	0.156089	52.2177	28.7118	33.7133	1.22208e-19	8.6351	up	glucan endo-1,3-beta-D-glucosidase [Triticum aestivum]
Traes_2AS_04CAF5838	3.60995	2.90672	2.76934	5.09032	7.04741	4.88988	0.00014688	0.956993	up	Short-chain dehydrogenase/reductase 2 [Aegilops tauschii]
Traes_2DS_5A62799DD	9.00797	5.66218	6.85035	21.636	18.4525	19.3897	5.90654e-11	1.39252	up	predicted protein [Hordeum vulgare subsp. vulgare]
Traes_3DL_B1900E7EB	82.1912	82.5431	89.4061	50.2835	49.3471	52.2512	2.88963e-14	-0.867329	down	hypothetical protein F775_06870 [Aegilops tauschii]
Traes_1AL_1464E77D3	0.648952	0.443164	1.23529	1.57459	1.58767	1.76506	0.0124131	1.0666	up	predicted protein [Hordeum vulgare subsp. vulgare]
Traes_2DL_0F42DC919	5.84408	6.59606	5.16572	3.4655	3.0355	4.07891	1.46373e-06	-0.972841	down	Methylthioribose kinase [Aegilops tauschii]
Traes_1DL_48CC7D8E0	10.3798	11.1548	12.9	6.10167	5.26104	4.3113	1.52974e-18	-1.19574	down	Alpha,alpha-trehalose-phosphate synthase (UDP-forming) 1 [Aegilops tauschii]
Triticum_aestivumLinn_newGene_2831	0.240228	0.164381	0.445153	1.25938	1.43722	0.983328	0.000124318	2.2261	up	Putative WRKY transcription factor 46 [Aegilops tauschii]
Traes_4AL_4994005CD	1.083	0.879942	0.97306	0.55773	0.321856	0.437722	0.0097146	-1.17309	down	PREDICTED: 4-hydroxyphenylacetaldehyde oxime monooxygenase-like [Brachypodium distachyon]
Traes_7AL_38E309909	0.516223	1.1166	0.880009	1.98765	1.37628	2.11491	0.00853684	1.07711	up	Indole-3-glycerol phosphate synthase, chloroplastic [Aegilops tauschii]
Traes_5AL_F259CDDA1	0.799101	0.689672	0.375403	1.34875	1.54553	1.13656	0.00705282	1.00349	up	Palmitoyl-protein thioesterase 1 [Triticum urartu]
Traes_2DS_BFB4AF796	1.34468	1.38516	1.16811	6.07045	6.28353	9.67706	6.00239e-09	2.4968	up	Putative calcium-binding protein CML45 [Aegilops tauschii]
Traes_6AS_4FB64483A	1.43924	2.05002	1.68634	8.61616	9.96725	11.0387	2.72648e-41	2.53752	up	hypothetical protein TRIUR3_07798 [Triticum urartu]
Traes_2DL_9D82DB947	2.5968	2.3486	2.05824	1.21324	1.17837	1.29375	0.00170515	-1.09467	down	hypothetical protein F775_03813 [Aegilops tauschii]
Traes_3DL_634841D82	38.8366	32.6499	31.769	17.6952	16.008	21.2546	1.15728e-05	-1.02774	down	hypothetical protein F775_09869 [Aegilops tauschii]
Traes_2DL_09F255694	3.4427	3.44522	3.54385	2.03261	2.19307	1.52148	0.000563592	-1.01614	down	Putative lipoate-protein ligase A [Aegilops tauschii]
Traes_7DS_665CFF796	25.6574	19.4314	21.7079	42.7805	52.5701	50.5779	1.92608e-11	1.06769	up	hypothetical protein ZEAMMB73_253085 [Zea mays]
Traes_5DL_4FAF0F3C2	34.6401	30.3547	29.5256	7.69691	9.47917	10.9882	1.45895e-44	-1.74929	down	predicted protein [Hordeum vulgare subsp. vulgare]
Traes_1AL_AF2D564DD	1.073	0.553493	0.574884	1.50785	1.69549	1.8513	0.000325932	1.20705	up	Sorting and assembly machinery component 50-A-like protein [Aegilops tauschii]
Traes_5AL_7EFBCD114	1.54764	1.66167	1.8168	3.18222	3.22909	3.63476	8.85139e-06	0.892337	up	Dolichyl-diphosphooligosaccharide--protein glycosyltransferase subunit 1 [Aegilops tauschii]
Traes_1DL_3B7F46E4C	2.28908	1.67255	3.56849	1.57299	1.20681	0.853675	0.0104	-1.16752	down	PREDICTED: probable histone acetyltransferase HAC-like 1 [Brachypodium distachyon]
TRAES3BF012300020CFD_g	73.9077	78.4173	85.9118	40.9109	33.105	33.1704	2.49178e-05	-1.13739	down	conserved hypothetical protein, expressed [Triticum aestivum]
Traes_6AS_B5351634D1	14.7726	16.9024	18.4891	7.5478	7.73531	7.42028	1.38098e-08	-1.12817	down	Chlorophyll a-b binding protein, chloroplastic [Triticum urartu]
Traes_3DS_66B03EB82	4.4464	4.70288	2.51608	12.1194	16.5422	13.1546	0.000707264	1.77071	up	Trafficking protein particle complex subunit 1 [Triticum urartu]
Traes_7AS_AC98EB6B4	2.38889	2.88518	3.48481	1.10503	1.27003	0.841385	0.000142836	-1.5477	down	Putative protein phosphatase 2C 54 [Aegilops tauschii]
Triticum_aestivumLinn_newGene_7583	11.0633	9.45671	10.3275	20.3182	18.1737	20.0524	7.00622e-08	0.863507	up	Ubiquitin supergroup,Ribosomal protein L40e [Theobroma cacao]
Traes_5AS_BAAE16161	15.9582	12.2682	16.168	6.844	7.54385	6.14267	0.000137539	-1.2378	down	predicted protein [Hordeum vulgare subsp. vulgare]
Traes_4BS_CBBA8D8D1	5.15515	4.839	3.3124	2.53994	1.91979	2.32296	3.12967e-07	-1.00946	down	Endoglucanase 10 [Aegilops tauschii]
Traes_2BL_C1A8BAC1C	0	0.0778997	0.0722687	10.2577	8.23581	8.4681	6.27485e-72	7.72153	up	KO2 protein [Aegilops speltoides]
TRAES3BF117700030CFD_g	19.5966	20.5527	19.0995	38.2197	37.5427	41.0885	2.34643e-16	0.95196	up	unnamed protein product [Triticum aestivum]
Triticum_aestivumLinn_newGene_3769	2.01168	2.38194	2.43257	1.027	1.0158	1.01451	2.10132e-10	-1.2779	down	Serine/threonine protein phosphatase 2A 59 kDa regulatory subunit B&apos; gamma isoform [Aegilops tauschii]
Traes_6BS_59997C24A	0.381731	0.626738	0.556974	1.54804	1.08528	1.57498	0.0010088	1.34468	up	predicted protein [Hordeum vulgare subsp. vulgare]
Traes_6AS_626A3D38C	44.7642	98.0339	102.001	65.9592	21.7727	40.8823	1.47978e-22	-1.46718	down	predicted protein [Hordeum vulgare subsp. vulgare]
Traes_7BS_AB98E8571	0	1.11028	1.89129	50.2658	49.2325	43.3818	8.68155e-28	5.67275	up	pathogenesis-related protein 1-14 [Triticum aestivum]
Traes_6DL_518F5BCCC	0	4.33008	5.56839	0	0	0.0555006	0.00427692	#NAME?	down	rab protein [Triticum aestivum]
Traes_2BL_E10BCBB40	2.55135	2.50484	1.64557	1.40058	0.89919	1.30154	0.00515259	-0.962985	down	hypothetical protein TRIUR3_14854 [Triticum urartu]
Traes_5DL_58946FFE6	0.553351	0.405784	0.895008	1.09047	1.35457	1.52725	0.0158838	1.02605	up	predicted protein [Hordeum vulgare subsp. vulgare]
Triticum_aestivumLinn_newGene_10021	0.189834	0.0976746	0.169502	0.523592	0.39483	0.652087	0.000669797	1.86126	up	Putative GMC-type oxidoreductase [Aegilops tauschii]
Traes_7DL_B9EF4FCAD	6.18062	4.74884	7.33638	10.3743	12.9235	12.2411	1.77324e-06	0.938726	up	Alcohol dehydrogenase [Aegilops tauschii]
Traes_6BS_59D86764B	0.63159	1.17042	1.08419	0.588791	0.190924	0.350349	0.00925006	-1.41951	down	Putative multidrug resistance protein [Aegilops tauschii]
Traes_2AL_DFE4C65F6	1.06613	1.25157	1.18022	2.58672	2.37294	2.73359	1.03948e-09	1.07898	up	predicted protein [Hordeum vulgare subsp. vulgare]
Traes_5DL_0FDAAD6B6	0.239804	0.251165	0.220402	1.04612	1.07026	0.928824	0.000285889	2.09713	up	Alba-like C9orf23-like protein [Aegilops tauschii]
Traes_7BL_A42023251	4.34121	5.50301	3.75825	9.44896	10.0812	9.00277	1.24597e-06	0.925038	up	Dolichyl-diphosphooligosaccharide--protein glycosyltransferase 48 kDa subunit [Triticum urartu]
Traes_7AS_76670DCAB	10.9494	9.20578	10.0003	23.0249	21.2842	21.0192	1.97291e-18	1.0138	up	Heat shock protein 81-3 [Triticum urartu]
Traes_2DS_EC6D0762E	2.27422	2.82331	2.64314	9.50546	7.01116	9.18348	1.75671e-08	1.71276	up	predicted protein [Hordeum vulgare subsp. vulgare]
Traes_4DL_7C1FE7A7D	9.65907	9.80399	12.266	4.9444	6.10754	4.7617	3.21252e-15	-1.04878	down	ABC transporter G family member 22 [Aegilops tauschii]
Traes_7DL_4DC5ACC8C	14.9294	11.789	11.1437	4.80762	6.17551	6.25195	3.18839e-12	-0.940937	down	hypothetical protein F775_06399 [Aegilops tauschii]
Traes_5AL_B6AAD5B2F	5.65926	8.08255	8.3492	5.4838	4.00806	3.84878	0.000560465	-0.863658	down	predicted protein [Hordeum vulgare subsp. vulgare]
Traes_7BS_7ACA0B10A	0.324365	0.357835	0.26819	0.636325	0.698466	0.632485	0.00107811	0.983647	up	Squamosa promoter-binding-like protein 1 [Aegilops tauschii]
Traes_1AS_F3EAEC435	0.766552	1.4414	1.02179	2.27602	3.15675	3.24913	1.66707e-06	1.43769	up	WRKY transcription factor [Triticum aestivum]
Traes_7DL_E585517CC	25.2034	15.697	13.909	373.683	311.666	299.827	1.72251e-32	4.05744	up	Aspartic proteinase nepenthesin-1 [Triticum urartu]
Traes_2AL_F241A70EE	1.32424	1.37805	2.55583	14.0052	11.1894	16.4539	1.45523e-08	3.10485	up	predicted protein [Hordeum vulgare subsp. vulgare]
Traes_6DL_1EC4A77EE	0.709003	0.600244	0.461984	1.16401	1.28786	1.10193	8.33926e-05	0.918119	up	Putative LRR receptor-like serine/threonine-protein kinase [Aegilops tauschii]
Traes_5BL_8F67396AE	37.8662	38.2841	39.2075	19.7731	20.473	22.2803	7.51855e-15	-0.894515	down	Trehalose-phosphate phosphatase [Triticum urartu]
Traes_5BS_904E61885	1.43096	1.75324	1.40032	0.520846	0.670058	0.858744	0.00160921	-1.25539	down	transcription factor LIM [Triticum aestivum]
Traes_4AS_7258345F9	3.3818	3.6991	3.81809	9.15501	8.10684	9.28763	1.49228e-17	1.28234	up	Sugar transport protein 13 [Triticum urartu]
Traes_2BL_D56097DF2	0.197147	0.148066	0.28691	0.640042	0.472242	0.637292	0.00290027	1.42103	up	hypothetical protein F775_21441 [Aegilops tauschii]
Traes_2DL_CCAE7B431	24.078	25.7646	23.1848	10.1741	11.0093	11.6546	7.13836e-26	-1.19271	down	Putative sulfate transporter 3.3 [Aegilops tauschii]
Traes_1AL_288902B06	0.245461	0.209637	0.23646	0.564408	0.428801	0.368254	0.00686325	0.866582	up	Auxilin-related protein 2 [Triticum urartu]
Traes_5BL_4809DD0E0	5.08263	6.46101	4.58546	2.81871	3.13196	3.10913	0.0409954	-0.914191	down	Tyrosine decarboxylase 1 [Triticum urartu]
Traes_2DL_72F73B3C1	1040.75	1227.68	1835.74	913.144	1116.63	972.95	0.000550509	-1.21039	down	Putative L-ascorbate peroxidase, chloroplastic [Aegilops tauschii]
Traes_7DL_B4853A3A3	0.325842	0.239805	0.137523	0.64778	0.804025	0.428308	0.0186727	1.37562	up	predicted protein [Hordeum vulgare subsp. vulgare]
Triticum_aestivumLinn_newGene_12450	26.5412	21.0163	20.805	8.96761	7.88994	9.22765	3.694e-15	-1.45137	down	Ananain [Triticum urartu]
Traes_4DL_1604A9F06	404.845	499.262	534.421	290.793	327.992	268.982	4.52458e-09	-0.939786	down	hypothetical protein OsI_10981 [Oryza sativa Indica Group]
Traes_3DL_629ED62FA	14.7055	13.9242	18.2644	9.08344	8.71058	8.9657	3.64606e-05	-0.915288	down	unnamed protein product [Triticum aestivum]
Traes_2BS_AA6D8150A	8.42369	7.93832	7.17063	2.67098	3.34266	3.85786	6.64354e-18	-1.32026	down	alpha tubulin-1D [Triticum aestivum]
Traes_4AS_5C4ADB91B	2.18087	2.38417	2.81893	0.398783	0.700302	0.756147	1.74955e-13	-2.38686	down	predicted protein [Hordeum vulgare subsp. vulgare]
Traes_7BS_9D86AA119	2.45016	2.71264	2.30909	6.01975	4.75727	5.62489	2.12411e-07	1.02197	up	predicted protein [Hordeum vulgare subsp. vulgare]
Traes_6BL_CC530E1C0	1.63476	1.91026	1.81717	14.2	17.8644	16.6237	3.78772e-40	3.15953	up	Formate dehydrogenase 2, mitochondrial [Aegilops tauschii]
Traes_4DL_875174B05	13.4347	12.9142	12.1659	5.1328	5.09447	5.34821	1.68733e-15	-1.38786	down	predicted protein [Hordeum vulgare subsp. vulgare]
Traes_3AS_9165253EC	2.88679	3.14638	2.72907	15.9293	23.3266	23.3435	6.90053e-17	2.85093	up	RecName: Full=Glutathione S-transferase 1; AltName: Full=GST class-phi [Triticum aestivum]
Traes_4DL_E36DAA2A0	6.59457	5.54943	6.05726	10.6336	10.5894	12.2168	3.51024e-06	0.882438	up	PREDICTED: 60S ribosomal protein L18-2-like [Brachypodium distachyon]
Traes_5BL_65826E1A1	0.333431	0.206844	0.400854	1.41914	1.6416	1.0769	1.40271e-05	2.08868	up	heat shock factor B1b [Triticum aestivum]
Triticum_aestivumLinn_newGene_977	19.4256	14.7268	13.929	9.56934	7.67866	8.93296	0.000260853	-0.96046	down	hypothetical protein F775_05502 [Aegilops tauschii]
Traes_2DS_6E564A7CF	3.79404	4.86739	6.19191	9.44773	9.79184	10.6169	1.00501e-09	0.980338	up	40S ribosomal protein S9-2 [Triticum urartu]
Traes_4BL_DA1F08EC1	1.16603	1.32415	0.799359	1.67774	2.22034	2.66671	0.0235131	0.972774	up	predicted protein [Hordeum vulgare subsp. vulgare]
Traes_2DS_239C01C02	155.755	146.975	226.297	978.714	935.385	1109.83	4.14955e-15	2.23802	up	chitinase 2 [Triticum aestivum]
Traes_6BS_A8B960E60	0.587683	0.592865	0.467319	1.14651	0.94267	1.20825	0.0040647	0.899935	up	Putative copper-transporting ATPase 3 [Triticum urartu]
Traes_6AL_CBD839AC1	10.6099	9.52833	11.3802	6.39707	4.86642	6.58679	6.72416e-05	-0.866266	down	predicted protein [Hordeum vulgare subsp. vulgare]
TRAES3BF175400030CFD_g	2.50649	1.69859	2.44396	6.45417	5.12285	5.49022	1.05304e-12	1.24953	up	unnamed protein product [Triticum aestivum]
Traes_2DL_365669AAD	44.2272	53.8418	62.0386	19.3502	20.1612	17.4496	8.96052e-09	-1.57415	down	Bifunctional monodehydroascorbate reductase and carbonic anhydrase nectarin-3 [Aegilops tauschii]
Traes_5BL_B435EDEF4	4.67566	3.61166	3.05658	9.95842	10.9877	10.1963	2.9224e-21	1.5414	up	predicted protein [Hordeum vulgare subsp. vulgare]
Traes_3DL_E466ACA13	29.1323	35.4611	36.5681	21.766	14.6343	19.0409	1.10021e-08	-0.973946	down	Putative oxidoreductase GLYR1 [Triticum urartu]
Traes_7AS_E2D5BBB00	3068.99	3373.87	4156.84	6444.48	10443	10678.6	2.09606e-10	1.0523	up	GDSL esterase/lipase [Aegilops tauschii]
Traes_6BS_89265ECAD	4.55875	3.46316	3.86459	7.10526	7.12623	8.66623	3.30769e-05	0.902694	up	Subtilisin-like protease [Aegilops tauschii]
Traes_5DL_A75494E29	0.494448	0.254797	0.0708234	2.03469	1.81378	1.53569	4.32625e-08	2.76421	up	Secologanin synthase [Aegilops tauschii]
Traes_1BL_17FB1541B	34.9329	30.5028	35.4487	19.736	19.1288	17.9689	6.10802e-11	-0.910138	down	predicted protein [Hordeum vulgare subsp. vulgare]
Triticum_aestivumLinn_newGene_9966	4.90061	4.66943	5.54655	3.94522	2.14567	2.43927	0.000145959	-0.894279	down	PREDICTED: putative protein FAR1-RELATED SEQUENCE 10 [Brachypodium distachyon]
Traes_5AS_50A2496B9	0	0.0570399	0.0286774	1.45078	1.02882	1.10125	2.19942e-26	5.6088	up	PREDICTED: cycloartenol synthase-like isoform X3 [Brachypodium distachyon]
Traes_4BS_CAB49F977	3.07188	2.56765	3.12848	4.61119	5.52594	5.23456	0.00889823	0.860753	up	Putative amidase [Aegilops tauschii]
Traes_5AL_D272DD940	1.28675	1.9723	1.39209	2.37063	3.34231	3.44201	7.65779e-07	1.00833	up	Protein kinase APK1B, chloroplastic [Triticum urartu]
Traes_6AS_9B913DF6F	1.39218	1.80357	1.30276	2.24519	2.99226	3.28343	0.00274309	0.885698	up	P-type ATPase [Hordeum vulgare]
Traes_2AL_F04E8FD4C	13.3455	16.3675	16.538	9.34405	8.71238	8.73028	7.68957e-07	-0.889952	down	PREDICTED: acyl-coenzyme A thioesterase 8-like isoform X2 [Brachypodium distachyon]
Triticum_aestivumLinn_newGene_2993	1.65857	1.61081	2.2778	0.789936	1.06677	1.34732	0.0391382	-0.93256	down	hypothetical protein TRIUR3_27688 [Triticum urartu]
Traes_6BS_21E4C03A3	0.0716681	0.146932	0.113074	0.975556	0.843693	0.728322	2.45274e-08	2.97432	up	Acyltransferase-like protein [Aegilops tauschii]
Traes_4BL_F201D82A5	0.636288	0.722375	0.439024	1.25521	1.30734	1.30151	0.0268687	1.03592	up	PREDICTED: probable leucine-rich repeat receptor-like protein kinase At1g35710 [Brachypodium distachyon]
Traes_1DS_D46002062	2.14582	2.33296	1.79613	4.97624	4.08981	4.86255	4.53158e-10	1.07139	up	predicted protein [Hordeum vulgare subsp. vulgare]
Traes_5AL_E8F570C66	1.25638	1.18072	1.4556	3.41813	2.62649	2.68279	0.000241461	0.98966	up	predicted protein [Hordeum vulgare subsp. vulgare]
Traes_7BL_6EF469A1F	7.56104	6.90442	8.93873	16.6498	23.2376	21.787	4.56864e-10	1.39255	up	hypothetical protein F775_27209 [Aegilops tauschii]
Traes_5BL_F6CACDC32	2.37101	1.89149	1.17373	0.666757	0.963241	1.19037	0.0419803	-0.947483	down	hypothetical protein TRIUR3_33975 [Triticum urartu]
Traes_3AL_8C12676C4	88.3754	84.9297	80.4578	46.8722	41.1	50.3423	1.19311e-13	-0.971203	down	hypothetical protein F775_28812 [Aegilops tauschii]
Traes_2AL_8672AB691	38.9658	35.4619	43.7063	16.0954	19.0852	21.159	7.76438e-17	-1.25384	down	hypothetical protein TRIUR3_01780 [Triticum urartu]
Traes_2DS_6E504ACA9	1.3428	1.94837	1.55156	2.82105	3.50652	3.24519	6.23351e-05	0.876455	up	predicted protein [Hordeum vulgare subsp. vulgare]
Triticum_aestivumLinn_newGene_4425	1.35043	1.76756	1.41802	0.672113	0.767164	1.10415	0.00347834	-0.958156	down	NAC domain-containing protein 48 [Triticum urartu]
Traes_1BL_D73DA0D19	2.15328	0.86128	1.56747	3.63685	2.68823	3.4859	0.0172671	1.15229	up	60S ribosomal protein L35a-1 [Triticum urartu]
Traes_7BL_5EB114AB7	0	0	0	1.8222	1.69483	1.47434	3.46557e-21	Inf	up	PREDICTED: cytochrome P450 87A3-like [Brachypodium distachyon]
Traes_6BL_19F7770AA	0.560941	0.686417	0.935876	2.07018	1.88125	1.21493	0.0201342	1.19624	up	hypothetical protein F775_02004 [Aegilops tauschii]
Traes_6AL_C78A4D4B5	0.591153	0.621065	0.679237	2.47365	2.20092	2.15228	2.06034e-11	1.7877	up	predicted protein [Hordeum vulgare subsp. vulgare]
Traes_2AL_77B172DB2	4.3577	4.0832	4.02656	8.78998	7.68588	8.91196	2.51604e-11	0.998285	up	PREDICTED: polyadenylate-binding protein RBP47-like [Brachypodium distachyon]
Traes_4DL_C32077899	0.165281	0.0866634	0.0840587	1.21489	1.35933	1.03542	2.44332e-12	3.44738	up	Glucose-6-phosphate 1-dehydrogenase 4, chloroplastic [Aegilops tauschii]
Traes_2BL_1C259A450	1.23347	0.713069	0.825361	1.67782	2.26905	3.20938	0.00829425	1.39522	up	predicted protein [Hordeum vulgare subsp. vulgare]
TRAES3BF138400020CFD_g	1.47344	1.63975	1.35526	2.96408	2.73984	3.33871	1.26753e-06	0.904999	up	unnamed protein product [Triticum aestivum]
Traes_3DL_A96DF70FE	23.6916	20.4791	21.3333	11.2032	9.63243	12.4934	6.97093e-12	-1.0688	down	Alcohol dehydrogenase (NADP+) A [Aegilops tauschii]
Traes_5AL_EF9A558AB	7.36417	6.22643	4.81143	3.23667	2.93133	2.87817	0.01604	-1.13507	down	hypothetical protein F775_25180 [Aegilops tauschii]
Traes_1BL_51774DCD7	4.47362	4.74448	4.76037	36.9957	50.2977	55.4911	1.01843e-29	3.28625	up	wali6 [Triticum aestivum]
Traes_7DL_BDE14D8F9	53.1392	44.9455	45.6602	26.0661	22.2981	21.4742	2.32186e-18	-1.09151	down	phytoene synthase 1 [Aegilops tauschii]
Traes_7BS_FF951356F	5.05614	4.13829	3.14853	6.67386	8.77765	9.09472	0.000369404	0.946831	up	Polyadenylate-binding protein 2 [Triticum urartu]
Traes_2AL_B1E9FF655	1.45088	0.780876	0.694765	3.25337	12.6993	8.20303	0.0141011	3.18291	up	putative Cytochrome P450 71D11 [Aegilops tauschii]
Traes_4BL_1D9E2AC36	3.75045	3.4446	4.11995	8.24578	8.56149	9.61503	5.71995e-11	1.13241	up	predicted protein [Hordeum vulgare subsp. vulgare]
Traes_2AL_B8FF3EDD9	16.8287	21.6224	23.7692	9.2213	8.59968	8.93393	3.25762e-21	-1.37355	down	predicted protein [Hordeum vulgare subsp. vulgare]
Triticum_aestivumLinn_newGene_11937	4.2987	5.00434	4.57472	2.50266	2.1367	2.95102	2.78877e-08	-0.93665	down	hypothetical protein F775_06508 [Aegilops tauschii]
Traes_1AS_5DE9A16CD	0.773274	1.03927	0.76018	2.3819	2.61091	2.60094	1.40333e-07	1.50021	up	Heat shock 70 kDa protein 4L [Triticum urartu]
Traes_7BS_23D9D3249	3.29096	3.47327	3.83492	2.42832	2.23061	1.70651	2.71273e-06	-1.08402	down	Putative protein phosphatase 2C 54 [Aegilops tauschii]
Traes_2AL_729CB1040	3.44453	1.86522	2.49034	12.3095	7.40954	9.76475	1.78134e-05	1.83574	up	Aldose 1-epimerase [Aegilops tauschii]
Traes_2AS_73898140B	0.37824	0.711061	1.0001	0.194989	0.228371	0.321436	0.0207266	-1.56336	down	predicted protein [Hordeum vulgare subsp. vulgare]
Triticum_aestivumLinn_newGene_2142	3.22565	3.19434	3.67824	1.37192	1.36279	1.21682	1.9229e-11	-1.39188	down	hypothetical protein TRIUR3_32621 [Triticum urartu]
Triticum_aestivumLinn_newGene_13152	1.14889	1.10352	0.589623	4.65205	11.5486	10.1825	0.000105409	3.16178	up	Putative coatomer subunit beta&apos;-3 [Aegilops tauschii]
Triticum_aestivumLinn_newGene_21296	2.09435	2.49805	1.72643	6.24845	9.27198	7.78576	9.32141e-06	1.8535	up	PREDICTED: uncharacterized protein LOC100826499 [Brachypodium distachyon]
Traes_6AL_9A1102477	1.0077	0.902432	0.913213	2.25236	1.48095	2.36926	0.00325253	1.0562	up	putative secretory carrier membrane protein [Triticum aestivum]
Traes_5DL_ABA42F725	1.89232	1.79023	2.10543	4.53801	3.3699	3.87228	2.65276e-07	0.918951	up	hypothetical protein F775_28706 [Aegilops tauschii]
Traes_1AS_5790A3717	2.42328	2.54011	3.43828	9.30324	9.02955	7.7646	1.67017e-13	1.71395	up	3-ketoacyl-CoA synthase 21 [Triticum urartu]
Traes_5AS_980BEB2DF	164.98	135.854	265.323	397.861	632.859	572.912	0.0110836	0.943801	up	60S ribosomal protein L8 [Aegilops tauschii]
Traes_7BL_03C3797A2	1.01082	1.7049	1.28934	2.63313	2.97154	2.33732	0.000682506	0.884637	up	Putative coatomer subunit beta&apos;-3 [Triticum urartu]
Traes_1DL_2E20F9EE9	0.506307	2.12336	1.39883	6.90343	10.1023	8.99785	1.00101e-05	2.75846	up	Cytochrome P450 94A1 [Triticum urartu]
Traes_5DL_3AFB7B7CF	3.95973	3.95399	4.35038	1.84509	2.33326	1.73068	0.00174618	-1.11076	down	Putative aldehyde oxidase 2 [Aegilops tauschii]
Triticum_aestivumLinn_newGene_17113	0.37952	0.4722	0.702658	2.55821	1.7031	1.52957	0.00595729	1.7682	up	putative unclassified retrotransposon protein [Oryza sativa Indica Group]
Traes_4BL_41F1D5034	0.684141	0.290362	0.45482	1.69384	1.81656	1.47059	6.73464e-09	1.78983	up	101 kDa heat shock protein [Aegilops umbellulata]
Traes_1DL_8A3DD74A8	0.578441	0.761701	1.12995	0.352166	0.343523	0.624508	0.0223038	-1.02887	down	hypothetical protein TRIUR3_09115 [Triticum urartu]
Traes_5AL_2196B5BD1	0.187521	0.36129	0.165594	0.658747	0.542807	0.698074	0.00692345	1.33942	up	DEAD-box ATP-dependent RNA helicase 29 [Aegilops tauschii]
Traes_5AL_5BC4448F5	1.64972	1.5946	1.76977	1.02074	0.961214	0.933393	1.19488e-08	-0.904367	down	hypothetical protein TRIUR3_28636 [Triticum urartu]
Traes_5AL_FD669859A	0.762692	0.698444	0.959816	1.44609	1.88877	1.5813	0.00359679	0.96127	up	Histone lysine demethylase PHF8 [Triticum urartu]
Traes_7AL_39E50A177	3.27872	2.76019	2.61472	0.855493	0.780591	0.977997	1.04259e-08	-1.66634	down	putative mixed beta glucan synthase [Triticum aestivum]
Traes_5DL_DE930D8C9	0.0603399	0.125552	0.163815	5.82641	3.16944	3.07305	1.17905e-08	5.33059	up	Cytochrome P450 71D7 [Aegilops tauschii]
Traes_4AL_B68D8BBCF	0.683408	1.11547	0.944366	5.42838	5.8092	6.26127	1.29894e-33	2.74889	up	hypothetical protein F775_30045 [Aegilops tauschii]
Traes_1BS_3A4BE64C7	0.654412	0.39473	0.530142	0.20737	0.296007	0.401545	0.042537	-0.941651	down	PREDICTED: E3 ubiquitin-protein ligase RING1-like [Brachypodium distachyon]
Traes_5DL_BFCBF91DE	0.0829898	0.171379	0.372	1.22264	2.36191	2.46671	2.77768e-06	3.44696	up	Calmodulin-like protein 4 [Aegilops tauschii]
Traes_1BL_5ADA48D3A	50.9819	61.8967	72.2879	25.5112	33.4765	27.5419	0.000230437	-1.14639	down	chlorophyll a/b-binding protein WCAB precursor [Triticum aestivum]
Traes_3DS_B886F28ED	52.6057	42.933	31.7141	93.3608	95.126	80.7696	1.95575e-05	0.930306	up	PREDICTED: 40S ribosomal protein S5-like, partial [Oryza brachyantha]
Traes_7BS_3077BDBE5	2697.39	2995.72	3991.2	634.941	1547.33	1034.16	7.85182e-10	-2.42843	down	Protein TRANSPARENT TESTA 12 [Triticum urartu]
Traes_7DL_6A6D9E08A	0.12467	0.173366	0.326901	0.795464	0.64093	0.501029	0.0066785	1.64041	up	predicted protein [Hordeum vulgare subsp. vulgare]
Traes_7DS_234C91163	3.79217	2.47539	3.69937	0.748425	1.1262	1.14373	2.0574e-07	-1.8736	down	PREDICTED: achilleol B synthase-like [Brachypodium distachyon]
TRAES3BF182400020CFD_g	0.409177	0.385863	0.279931	0.887089	0.690414	0.620891	0.0416341	0.885428	up	unnamed protein product [Triticum aestivum]
Traes_2BL_C4FDF658B	0.303889	0.306724	0.30005	0.634887	0.551007	0.695134	0.00955078	0.920244	up	Disease resistance protein RGA2 [Triticum urartu]
Traes_4DS_7868A8C2E	1.86032	2.44214	2.08127	5.99192	7.8216	7.65365	3.76752e-23	1.79191	up	putative lipoxygenase [Triticum aestivum]
Traes_5BS_99957C738	114.751	49.8337	49.2745	175.035	190.209	201.524	1.39177e-08	1.4465	up	hypothetical protein SORBIDRAFT_06g019050 [Sorghum bicolor]
Traes_4AL_6D9194FD5	15.6255	10.5171	12.186	26.8763	26.0858	29.3633	1.00034e-11	1.04694	up	predicted protein [Hordeum vulgare subsp. vulgare]
Triticum_aestivumLinn_newGene_15870	1.67967	0.25053	0.289929	4.45503	3.21283	2.2818	0.00562401	2.17779	up	predicted protein [Hordeum vulgare subsp. vulgare]
Traes_7AL_436DA1263	0.554435	0.807349	0.39837	9.79678	8.31075	9.40407	7.41833e-43	3.99736	up	hypothetical protein TRIUR3_15868 [Triticum urartu]
Traes_2DS_ECBFB4D8C	0.333196	0.449906	0.574862	0.206717	0.0577035	0.0939942	0.00064865	-2.10793	down	Sucrose synthase 2 [Triticum urartu]
Traes_1AS_B1DE9E844	2.80447	1.98368	1.99526	4.84742	6.29628	5.14695	5.34947e-07	1.24747	up	hypothetical protein TRIUR3_16557 [Triticum urartu]
Traes_4BL_5A355BAB0	7.86619	6.99321	7.60976	3.19181	3.47991	5.07498	0.0390626	-1.02826	down	Polyol transporter 5 [Aegilops tauschii]
Traes_1BS_969BD71E4	1.56311	1.62762	2.75621	0.763145	1.5865	0.790038	0.029091	-0.895358	down	PREDICTED: beta-carotene isomerase D27, chloroplastic [Brachypodium distachyon]
Traes_7AL_717D7F018	0.224815	0.312955	0.542604	0.842917	1.03496	1.27857	0.0188741	1.55682	up	HEAT repeat-containing protein 6 [Triticum urartu]
Traes_6DL_9FAE3F08F	2.57621	2.63738	1.85526	4.71822	5.02912	6.19576	4.42817e-07	1.09833	up	Wall-associated receptor kinase 5 [Aegilops tauschii]
Triticum_aestivumLinn_newGene_9126	9.66591	10.8249	9.43601	24.2333	28.2707	25.7293	9.80234e-31	1.31156	up	hypothetical protein F775_00102 [Aegilops tauschii]
Traes_7AL_1522CB55B	4.02333	3.99552	3.46472	1.73692	1.9103	1.95497	8.46937e-05	-1.08959	down	LysM and putative peptidoglycan-binding domain-containing protein 1 [Triticum urartu]
Traes_4BS_68EB4B5DA	0.298888	0.355682	0.893865	1.8884	1.43662	1.47438	0.000285299	1.59253	up	PREDICTED: uncharacterized protein At1g18480 [Brachypodium distachyon]
Traes_1DL_2CFF8C1F6	0.529428	0.279432	0.540778	1.65585	1.5323	0.783554	0.016565	1.53038	up	predicted protein [Hordeum vulgare subsp. vulgare]
Traes_7BL_9145F70B2	2.59579	2.62305	4.08421	7.0256	5.3821	6.3908	0.00113528	0.962661	up	hypothetical protein TRIUR3_24651 [Triticum urartu]
Traes_5BL_DE0C53CE2	0.895045	1.2007	2.17472	32.0337	29.1924	21.5682	8.84832e-26	4.28129	up	Chitinase 8 [Aegilops tauschii]
Traes_2AL_B268E6A2B	1.9541	2.31557	2.47107	1.06436	0.933346	1.18377	1.09815e-05	-1.17153	down	PREDICTED: protein NRT1/ PTR FAMILY 5.10-like [Brachypodium distachyon]
Traes_1DL_1F8644B70	3.70362	4.6201	4.90875	11.1696	9.75313	10.0985	7.14573e-13	1.08769	up	RecName: Full=60S ribosomal protein L30 [Triticum aestivum]
Traes_7AS_0A1BAEEAD	147699	144999	125448	65148.6	102550	112301	1.94636e-09	-1.00786	down	Major Cab protein [Petunia x hybrida]
Triticum_aestivumLinn_newGene_18845	0	0	0.0507235	0.636965	0.694072	0.607083	1.60439e-05	5.36258	up	hypothetical protein F775_06063 [Aegilops tauschii]
Traes_6AL_50F1E1AF4	2.43119	2.4837	2.3567	1.50524	1.51115	0.752637	1.74573e-08	-1.10702	down	Putative serine/threonine-protein kinase [Aegilops tauschii]
Traes_7DS_90668ED2B	5.65052	4.65751	5.32994	2.23363	2.15032	2.49284	1.82498e-09	-1.2582	down	MADS box protein VRT-2 [Triticum aestivum]
Traes_7AS_1475BDE59	17.0554	14.7509	14.8037	7.59066	9.91848	9.95091	9.18643e-06	-0.88745	down	hypothetical protein TRIUR3_34619 [Triticum urartu]
Traes_2BS_4A41718C5	2.2732	2.1817	1.82193	0.31307	0.13711	0.55498	2.4931e-05	-2.9775	down	predicted protein [Hordeum vulgare subsp. vulgare]
Triticum_aestivumLinn_newGene_15330	7.61318	6.4399	4.93997	15.101	12.3411	13.117	0.0178334	0.941575	up	Putative LRR receptor-like serine/threonine-protein kinase [Aegilops tauschii]
Traes_4BL_17421083C	49.1118	46.1597	47.5825	27.2611	25.4306	25.6924	5.4058e-18	-0.977808	down	Squalene monooxygenase [Aegilops tauschii]
Traes_5DL_7DB30B711	0.436141	0.453292	0.765678	0.196274	0.165913	0.180403	0.000162353	-1.71117	down	hypothetical protein F775_02218 [Aegilops tauschii]
Traes_3AS_D8AE0A149	0.906252	0.592902	0.334704	1.24178	2.21922	1.5249	0.0361471	1.34096	up	unnamed protein product [Triticum aestivum]
Traes_1BL_F857E565C	17.9572	22.6976	21.2553	12.5758	11.1348	11.1264	2.12298e-06	-0.873204	down	predicted protein [Hordeum vulgare subsp. vulgare]
Traes_6DL_BC3D89A7A	9.40607	9.86026	11.4731	6.3522	5.58472	4.51359	0.000604581	-0.918688	down	ABA 8&apos;-hydroxylase [Triticum aestivum]
Traes_2DL_9F234DB4D	0.173949	0.12302	0.209373	0.560495	0.361719	0.401979	0.0174175	1.40554	up	ATP-dependent RNA helicase SUPV3L1, mitochondrial [Aegilops tauschii]
Triticum_aestivumLinn_newGene_5088	1.44672	2.05431	1.1376	0.893691	0.911621	0.517989	0.040909	-1.14763	down	hypothetical protein TRIUR3_12972 [Triticum urartu]
Triticum_aestivumLinn_newGene_15988	0.194969	0.169726	0.38202	0.412836	0.761804	0.884831	0.0268852	1.46062	up	Disease resistance protein RGA2 [Aegilops tauschii]
Traes_2AL_3F84846F1	1.54545	1.81867	1.82669	3.44145	3.52132	3.21567	0.000154538	0.86297	up	Glutamate dehydrogenase 2 [Triticum urartu]
Traes_5DS_76287837A	0.635539	0.614042	0.941534	1.79976	1.73458	1.8467	1.40641e-12	1.25046	up	Lectin-domain containing receptor kinase A4.2 [Aegilops tauschii]
Traes_7AS_0A34CE0A2	259.007	356.1	249.344	891.484	1092.82	1237.32	3.63438e-11	1.4365	up	Pheophorbide a oxygenase, chloroplastic [Triticum urartu]
Traes_7BS_E49B5581E	0.264649	0.258605	0.0849334	0.660159	0.702028	0.648651	6.92672e-05	1.67882	up	PREDICTED: uncharacterized protein LOC100838141 isoform X1 [Brachypodium distachyon]
Traes_7AS_020CCE3DB	2.12059	3.3687	3.91703	2.2181	1.90154	1.59041	0.0176816	-0.855292	down	Peroxiredoxin Q, chloroplastic [Triticum urartu]
Triticum_aestivumLinn_newGene_5341	6.02296	5.83463	6.92183	3.8143	2.85009	3.69933	3.7736e-05	-0.89473	down	hypothetical protein TRIUR3_34502 [Triticum urartu]
Triticum_aestivumLinn_newGene_2835	331.229	320.204	281.76	179.469	163.273	176.823	1.14148e-13	-0.850043	down	hypothetical protein TRIUR3_14708 [Triticum urartu]
Traes_2BS_10BA374E6	29.0514	30.9133	27.0694	12.32	11.6431	13.2492	6.45073e-20	-1.20936	down	predicted protein [Hordeum vulgare subsp. vulgare]
Traes_1BL_817F2D45A	2.65076	2.58627	2.15859	1.20013	1.65511	0.793638	0.00944436	-1.09914	down	predicted protein [Hordeum vulgare subsp. vulgare]
Traes_5BS_C7EF934C9	4.14553	3.1758	4.08102	6.37992	7.04024	6.88609	0.00107308	0.871436	up	hypothetical protein F775_29226 [Aegilops tauschii]
Traes_5DS_BFF4B778D	5.34728	3.68065	3.84147	8.039	8.66633	8.40698	8.36258e-06	0.967431	up	predicted protein [Hordeum vulgare subsp. vulgare]
Traes_2DS_8D548B151	1.05355	0.652546	0.869464	1.78639	2.22836	1.49992	0.00313243	0.992259	up	predicted protein [Hordeum vulgare subsp. vulgare]
Traes_5DS_191375E84	7.79694	8.55787	7.91441	4.23298	4.6555	3.98934	1.01794e-07	-0.907352	down	predicted protein [Hordeum vulgare subsp. vulgare]
Traes_2DS_9B301D4F8	0.0748419	0.156338	0	1.21773	1.16105	1.44814	6.73737e-08	4.29679	up	Putative cysteine-rich receptor-like protein kinase 23 [Aegilops tauschii]
Traes_7BL_C7FAF31A7	98.1524	90.1815	78.1625	48.8526	49.1477	49.0287	4.38022e-06	-0.968059	down	RNA polymerase sigma factor rpoD [Aegilops tauschii]
Traes_7AL_284F107A0	3.33186	2.79804	3.36767	6.44281	6.33515	6.24935	6.36026e-07	0.917966	up	Lysosomal Pro-X carboxypeptidase [Aegilops tauschii]
Traes_5DL_C65153D64	0.0445015	0	0	6.82675	5.10692	5.01335	8.14372e-44	8.85232	up	unnamed protein product [Triticum aestivum]
Traes_5AL_82018CFA5	0.370167	0.484741	0.520049	1.00479	1.02488	0.903945	0.00374196	1.01299	up	putative methyltransferase PMT2 [Triticum urartu]
Traes_2DL_1089B6A48	3.88084	3.89549	3.74734	1.70557	2.46756	2.2174	0.000614041	-0.88579	down	leucine-rich repeat protein 2 [Triticum aestivum]
Traes_4AL_497775E8F	4.66139	2.64208	2.0675	7.86188	7.80098	6.54108	4.95877e-05	1.19902	up	ferritin [Triticum aestivum]
Traes_7DL_0E95F6220	18.8738	20.9525	24.2815	40.8432	42.21	39.989	8.69989e-14	0.867373	up	60S acidic ribosomal protein P0 [Aegilops tauschii]
Traes_2AS_67B594916	1.01235	0.953461	1.15359	0.192468	0.430782	0.391819	0.000153427	-1.75162	down	Tyrosine N-monooxygenase [Aegilops tauschii]
Traes_2AS_23A770C77	0.393579	0.427853	0.707515	301.465	298.064	278.188	7.19223e-299	9.35654	up	Peroxidase 1 [Aegilops tauschii]
Traes_2BS_00566A85C	3.25004	2.87777	2.88943	4.8687	6.86638	6.04147	8.58384e-07	0.958934	up	NAC transcription factor [Hordeum vulgare subsp. vulgare]
Traes_1DL_30B3FD9F8	10.1156	11.4423	14.6687	26.3968	19.6239	21.6037	8.01644e-13	0.97765	up	PREDICTED: UDP-glucuronic acid decarboxylase 4 [Malus domestica]
Traes_1DS_2E8605E5C	1.45491	1.26217	1.49716	6.03559	6.2494	5.4067	2.0102e-26	2.12024	up	Anthocyanidin 3-O-glucosyltransferase [Aegilops tauschii]
Traes_1BL_D34296434	0.620567	0.653979	1.78436	2.6253	2.52074	2.56684	0.000921926	1.51952	up	predicted protein [Hordeum vulgare subsp. vulgare]
Triticum_aestivumLinn_newGene_10001	5.72761	7.18387	8.10108	4.23565	2.88371	3.73091	0.0025346	-1.01219	down	Heat stress transcription factor A-2a [Aegilops tauschii]
Traes_2DS_68B68A00D	17.5241	18.5619	15.9321	28.8627	32.2805	36.6366	7.03387e-10	0.850473	up	60S ribosomal protein L22-2 [Aegilops tauschii]
Traes_3AL_D4B990E17	0.83928	1.19106	0.695815	1.69227	2.25166	1.60596	0.00451675	0.98734	up	Frataxin, mitochondrial [Triticum urartu]
Traes_6DL_2811F0947	1.0615	1.33066	1.21924	2.33236	2.78479	2.43131	0.00279811	0.973595	up	AP-1 complex subunit gamma-2 [Triticum urartu]
Traes_1AS_AC54CBF83	0.647846	0.928059	1.14754	7.8409	5.60787	5.16438	3.48337e-14	2.66022	up	resistance-related receptor-like kinase [Triticum aestivum]
Triticum_aestivumLinn_newGene_2107	4.0888	3.51361	4.14764	2.61784	1.87194	2.34641	0.0126546	-0.857579	down	hypothetical protein TRIUR3_19093 [Triticum urartu]
Traes_5DS_0BB019726	2.71457	2.29038	2.66293	1.05218	1.10115	0.837714	4.15172e-08	-1.35535	down	predicted protein [Hordeum vulgare subsp. vulgare]
Traes_5AL_16F3640B6	1048.06	914.262	917.979	358.524	381.461	415.059	3.98103e-23	-1.34123	down	chlorophyll a-b binding protein 3C-like mRNA [Solanum tuberosum]
TRAES3BF266400040CFD_g	1.59127	1.04848	1.11307	4.28134	2.70383	2.69274	0.000927424	1.13072	up	unnamed protein product [Triticum aestivum]
Traes_3AL_182FFAF75	10.7425	10.3747	9.98133	3.40574	5.23538	4.99734	7.15856e-12	-1.3467	down	hypothetical protein TRIUR3_01714 [Triticum urartu]
Traes_7DS_BD4883F4A	0.260366	0.54636	0.657485	1.44739	1.86544	1.87707	0.00765927	1.91176	up	T-complex protein 1 subunit alpha [Triticum urartu]
Traes_1BL_EA9929CAF	5.27258	5.74096	5.88489	3.49215	2.97678	3.1552	6.85507e-05	-0.954198	down	PREDICTED: F-box protein At4g18380-like [Oryza brachyantha]
Traes_5DL_1F44EFC2C	338.953	295.627	297.188	107.6	132.114	129.563	1.26043e-28	-1.30459	down	Chlorophyll a-b binding protein, chloroplastic [Aegilops tauschii]
Traes_2DL_F63D0FE00	7.4763	8.32444	9.01556	3.09299	4.65746	4.01657	9.77428e-06	-1.13739	down	predicted protein [Hordeum vulgare subsp. vulgare]
Traes_5BL_7CE3EDE29	108.845	101.735	116.53	68.7618	46.1928	51.8001	8.81749e-05	-0.970689	down	predicted protein [Hordeum vulgare subsp. vulgare]
Traes_7BS_7B1E4F0E7	18.3706	18.9466	21.3182	10.7692	12.2995	10.1458	1.0337e-07	-0.937591	down	predicted protein [Hordeum vulgare subsp. vulgare]
Traes_6DL_D8C428186	0.537717	0.560612	0.446193	1.50581	1.85091	1.85674	6.5877e-08	1.69097	up	PREDICTED: vacuolar amino acid transporter 1 [Brachypodium distachyon]
Traes_5DL_74A8F0652	9.25885	10.0108	9.82821	5.22522	5.04975	5.36182	5.78469e-07	-0.983394	down	hypothetical protein TRIUR3_12404 [Triticum urartu]
Traes_1BL_7C8D56CA8	17.8561	17.5966	17.8904	38.9849	33.56	38.1616	9.3915e-17	0.985213	up	hypothetical protein F775_43735 [Aegilops tauschii]
Traes_7AS_6FB647538	1.02303	0.361594	0.69069	1.99582	2.18879	1.8951	0.000421973	1.50708	up	predicted protein [Hordeum vulgare subsp. vulgare]
Triticum_aestivumLinn_newGene_13055	1.2322	1.10581	1.06932	0.549654	0.460077	0.732758	0.00789822	-1.02819	down	hypothetical protein F775_00750 [Aegilops tauschii]
Traes_5DL_98AA0CF23	1.8062	1.06074	1.75604	2.98774	2.83247	3.48463	0.000881457	1.0368	up	unnamed protein product [Triticum aestivum]
Traes_4DL_1AADAA76A	0.450464	0.718563	0.494197	0.963551	1.14674	1.17142	0.0117319	1.02397	up	Os03g0195100 [Oryza sativa Japonica Group]
Traes_2AL_3C7815CD5	2.40769	2.80124	2.39784	0.407623	0.373105	0.478356	1.8392e-12	-2.77653	down	predicted protein [Hordeum vulgare subsp. vulgare]
Traes_5BL_4B280E015	4672.34	4157.99	4203.16	2385.55	2410.95	2656.79	1.53852e-06	-0.891305	down	Photosystem I reaction center subunit II, chloroplastic [Aegilops tauschii]
Traes_4DL_26CDE7D19	1.62635	1.74407	1.6006	0.45518	0.728776	0.533883	0.000290519	-1.54355	down	Flavonol synthase/flavanone 3-hydroxylase [Aegilops tauschii]
Triticum_aestivumLinn_newGene_16570	0	0.115006	0.0330615	0.717661	0.563402	0.793554	5.99291e-09	3.8026	up	Lectin-domain containing receptor kinase A4.3 [Aegilops tauschii]
Traes_2BS_9799A4487	2.39918	1.95882	1.60104	0.658985	0.422283	0.339097	6.52813e-05	-2.21856	down	hypothetical protein TRIUR3_16465 [Triticum urartu]
Traes_7AL_162BF7B25	1.62042	1.07459	1.18319	0.133191	0.17299	0.0684738	8.49984e-07	-4.16568	down	GDSL esterase/lipase [Aegilops tauschii]
Traes_6DS_4F3302912	1.68388	2.11112	1.8369	0.896885	0.819695	1.09041	8.16918e-06	-1.15577	down	predicted protein [Hordeum vulgare subsp. vulgare]
Traes_5BL_7F59B65A3	1.03014	1.26845	0.777801	2.54436	2.93883	2.83265	3.81236e-12	1.50015	up	PREDICTED: UDP-glucose 6-dehydrogenase 4 [Brachypodium distachyon]
Traes_1DS_48A4B1832	0.543583	0.612391	0.651395	1.48631	1.08202	1.09259	5.1111e-05	0.888674	up	powdery mildew resistance protein PM3G [Triticum aestivum]
Traes_7DS_9E256BDFD	1.32611	1.25231	1.54034	0.475018	0.629007	0.751801	0.000134749	-1.2787	down	hypothetical protein TRIUR3_24562 [Triticum urartu]
Triticum_aestivumLinn_newGene_9123	2.22582	1.45472	0.933148	8.20154	8.29029	7.73047	1.95617e-38	2.3102	up	hypothetical protein F775_11934 [Aegilops tauschii]
Traes_7DS_89D27FE16	58.4711	57.3734	80.3581	2.21717	7.32444	8.81425	6.09662e-11	-4.27632	down	Protein TRANSPARENT TESTA 12 [Triticum urartu]
Traes_6DL_36ED21699	5.42328	6.05233	5.93812	3.66885	3.26133	3.24299	2.14009e-10	-0.85875	down	Putative serine/threonine-protein kinase [Aegilops tauschii]
Traes_5BL_EFB66F839	0.910514	0.509961	1.00885	0.351423	0.487678	0.200345	0.0310397	-1.41006	down	hypothetical protein F775_16796 [Aegilops tauschii]
Traes_2BL_AB5515C33	6.1695	3.35054	4.11644	0.840511	1.39858	1.12199	3.24973e-05	-1.47445	down	predicted protein [Hordeum vulgare subsp. vulgare]
Traes_2AS_EB431B6B5	1.10141	1.11333	0.788076	2.06233	2.26479	2.03781	0.000554481	1.01215	up	predicted protein [Hordeum vulgare subsp. vulgare]
Traes_7BS_A17576293	21.8453	28.2563	33.4665	15.276	14.667	13.4387	2.33912e-05	-0.988665	down	predicted protein [Hordeum vulgare subsp. vulgare]
Traes_1DL_F23E9DAA9	0.977333	1.09034	1.15921	0.617905	0.288839	0.464995	6.9627e-05	-1.33733	down	RNA polymerase sigma factor rpoD [Aegilops tauschii]
Traes_2BS_03CDC4306	0.0437328	0.178302	0.247138	0.658686	0.484482	0.434175	0.0160395	1.81461	up	hypothetical protein F775_31318 [Aegilops tauschii]
Traes_3DL_CD7116A20	3.24722	3.02053	2.7342	7.45055	5.88257	9.02089	2.08911e-05	1.28177	up	60S ribosomal protein L10a-1 [Triticum urartu]
Traes_6DL_08908F8DB	1.01648	0.25806	0.573215	1.72783	2.99774	3.18288	4.47711e-08	2.24456	up	hypothetical protein F775_17167 [Aegilops tauschii]
Traes_2AL_246006E77	0.218099	0.683578	0.731519	1.09101	0.970629	1.09848	0.0270393	0.907014	up	PREDICTED: uncharacterized protein LOC100840998 isoform X1 [Brachypodium distachyon]
Traes_5AS_D97203BFC	0.825848	1.02304	1.04587	1.8749	1.98822	1.82137	9.24085e-05	0.922685	up	Acyl-CoA-binding domain-containing protein 4 [Triticum urartu]
Triticum_aestivumLinn_newGene_17707	5.64557	6.45138	7.47004	4.74343	2.85898	5.0386	0.00632227	-0.853426	down	hypothetical protein TRIUR3_32404 [Triticum urartu]
Traes_1AL_326B4C863	0.729649	1.7039	4.0521	8.99381	7.49776	8.24766	4.10295e-07	1.92483	up	hypothetical protein TRIUR3_06539 [Triticum urartu]
Traes_2AS_452FED53F	123.927	114.008	112.653	60.4704	42.4136	59.0827	2.68114e-23	-1.18598	down	RecName: Full=Nicotianamine synthase 9; AltName: Full=S-adenosyl-L-methionine:S-adenosyl-L-methionine:S-adenosyl-methionine 3-amino-3-carboxypropyltransferase 9 [Hordeum vulgare]
Traes_6AL_498378B9E	1.86115	1.52013	1.35874	3.81407	3.1511	3.06899	0.000154791	0.951852	up	Short chain dehydrogenase/reductase family 42E member 1 [Aegilops tauschii]
Traes_2BS_710A67321	0.470452	0.708422	0.529502	2.5171	3.25958	3.28343	1.76433e-20	2.41548	up	Lectin-domain containing receptor kinase A4.3 [Aegilops tauschii]
Traes_7BL_B45AF8E86	4.09435	3.53991	4.57852	8.51358	8.56399	7.36898	1.23241e-18	1.4105	up	truncated hemoglobin Hb2b [Triticum aestivum]
Traes_6BL_1753A0518	0.158281	0.407562	0.410826	0.847521	1.43987	0.993619	0.00356525	1.86695	up	hypothetical protein F775_25439 [Aegilops tauschii]
Traes_4BS_2564C6F4D	16.2205	11.2388	20.9875	9.50744	7.17155	7.52719	0.0291289	-1.08662	down	cystathionine gamma-synthase precursor [Aegilops tauschii]
Traes_2BL_919DD0DC3	0.313824	0.125987	0.0707818	0.653742	0.807668	0.480527	0.000535255	1.91546	up	Putative serine/threonine-protein kinase receptor [Aegilops tauschii]
Traes_2DS_34D77603B	2.21965	1.55907	2.06019	1.11202	0.873399	0.893375	0.000954228	-1.07455	down	O-methyltransferase ZRP4 [Aegilops tauschii]
Traes_3DL_6354F0A2B	16.1004	14.0599	17.6987	7.73967	8.57453	9.74159	4.50434e-14	-0.964624	down	Sorting nexin-2 [Aegilops tauschii]
Traes_4DL_7E428888F	1.17141	1.84127	2.29292	3.56456	4.32085	4.12938	0.00523323	1.06596	up	Putative N(2),N(2)-dimethylguanosine tRNA methyltransferase 1 [Aegilops tauschii]
Traes_7DL_CC2CD0C73	1.01357	0.573887	1.9598	3.57123	2.82597	4.66154	0.000477504	1.54555	up	predicted protein [Hordeum vulgare subsp. vulgare]
Traes_4DL_51F6DA5C6	1.46614	2.18585	2.0182	0.31424	0.201344	0.564592	5.14599e-06	-2.61451	down	Cytochrome P450 86A2 [Aegilops tauschii]
Triticum_aestivumLinn_newGene_7010	0.301215	0.158319	0.502269	1.06106	0.929888	1.03604	5.46547e-05	1.61922	up	Retrovirus-related Pol polyprotein from transposon TNT 1-94 [Triticum urartu]
Traes_2AL_44D9171C8	0.797797	0.673987	0.962582	0.260065	0.440449	0.551217	0.00193495	-1.05359	down	Putative serine/threonine-protein kinase receptor [Aegilops tauschii]
Traes_6DS_CA5B2D6BC	0.825265	1.29346	1.5256	2.37853	2.43271	2.3032	7.63706e-09	0.973061	up	Disease resistance protein RPP13 [Aegilops tauschii]
Triticum_aestivumLinn_newGene_10217	0.255873	0.354682	0.215516	0.655329	1.00211	1.10904	0.0183406	1.87145	up	hypothetical protein F775_14212 [Aegilops tauschii]
Traes_1AS_4DDB9394F	0.0737451	0.206466	0.270737	1.33008	1.24463	1.7462	1.98308e-06	1.85234	up	Lysosomal alpha-mannosidase [Triticum urartu]
Traes_5AS_A3EA1B54C	1.58829	0.928526	0.836269	4.03396	6.00908	5.2626	2.97257e-07	2.12857	up	Dehydrogenase/reductase SDR family protein 7-like protein [Triticum urartu]
Triticum_aestivumLinn_newGene_19615	5.98363	6.46555	6.93181	3.7778	3.54626	3.99366	7.44038e-13	-0.998026	down	Calnexin-like protein [Triticum urartu]
Traes_1BL_80339CD03	12.8877	12.0868	11.3018	6.23394	7.48748	7.53355	1.26845e-06	-0.892547	down	predicted protein [Hordeum vulgare subsp. vulgare]
Traes_3AL_5F34921C3	0.434974	0.54518	0.585074	0.351095	0.295212	0.265294	0.0025332	-0.93336	down	ABC transporter B family member 11 [Aegilops tauschii]
Traes_4AL_586359D761	0.26513	0.13499	1.31456	54.7734	28.5463	31.2638	3.36383e-11	6.03902	up	predicted protein [Hordeum vulgare subsp. vulgare]
Traes_4BS_8ECA5CA30	22.5365	20.2066	20.3879	8.15954	3.24463	7.43489	3.44543e-07	-0.997475	down	PREDICTED: uncharacterized protein LOC100824626 isoform X1 [Brachypodium distachyon]
Traes_4BS_6253482BD	1.54974	1.30362	1.16857	0.477925	0.560792	0.57556	0.00120408	-1.35794	down	hypothetical protein OsI_35350 [Oryza sativa Indica Group]
Traes_5BL_BF328BC61	2.156	1.50453	1.76459	1.03013	0.963594	0.95729	0.000785555	-0.971411	down	predicted protein [Hordeum vulgare subsp. vulgare]
Traes_2DS_BB50DEEF8	627.527	628.195	608.947	254.15	239.992	302.83	8.29461e-29	-1.25417	down	unknown [Zea mays]
Traes_6AS_58D403D66	282.985	263.868	286.026	114.655	117.744	126.627	4.12197e-26	-1.23035	down	Chlorophyll a-b binding protein, chloroplastic [Triticum urartu]
Traes_4DL_2922E43F6	2.33231	3.1751	2.96041	1.38419	0.907071	1.88283	0.00328883	-1.06204	down	Protein TRANSPARENT TESTA 12 [Aegilops tauschii]
Traes_5BL_C5EF65E3C	0.472017	0.108645	0.352423	2.45707	2.08486	1.61942	2.60909e-11	2.6991	up	hypothetical protein TRIUR3_04815 [Triticum urartu]
Traes_2DL_A2CB4069F	2.20997	1.72869	2.15126	4.21687	4.27691	5.71611	0.00131173	1.05656	up	predicted protein [Hordeum vulgare subsp. vulgare]
Traes_2BL_80A16ECFD	0.590628	0.168587	0.390006	1.78558	1.2582	0.998277	0.00146322	1.78796	up	D-3-phosphoglycerate dehydrogenase, chloroplastic [Triticum urartu]
Traes_1DS_3D9B9CDB1	6.54223	4.9309	5.17038	2.64974	1.84539	2.34452	2.47761e-05	-1.28045	down	predicted protein [Hordeum vulgare subsp. vulgare]
Traes_6BL_E3AE02B7C	2.44073	1.52679	2.03556	5.29782	4.38332	5.38945	9.52407e-10	1.21062	up	Seryl-tRNA synthetase [Triticum urartu]
Traes_5DL_3AB7E0962	0	0.0453035	0.165983	0.708745	0.578894	1.05364	7.90324e-07	3.64767	up	Enolase 1, chloroplastic [Triticum urartu]
Traes_7AS_53D56950A	33.5387	33.4007	40.7061	18.7738	19.8591	20.5954	4.27133e-05	-0.893029	down	UDP-glycosyltransferase 85A2 [Triticum urartu]
Traes_5AL_3E27DA518	0.89628	1.00344	1.32182	2.38355	2.05489	2.13083	7.62171e-09	0.938559	up	hypothetical protein TRIUR3_15970 [Triticum urartu]
Traes_3DS_AE1C9E90D	3.21105	2.11156	2.5358	5.06116	5.03744	6.49964	0.00292211	1.03855	up	Importin subunit alpha-2 [Aegilops tauschii]
Traes_7BS_4B7EAA36C	0.474507	0.781986	0.437564	1.474	0.919697	1.62684	0.0190551	1.08248	up	PREDICTED: uncharacterized protein LOC100841206 [Brachypodium distachyon]
Traes_2AL_C89FB38F5	2.88596	2.21973	2.93665	1.67156	1.04094	2.12187	0.0498942	-0.880585	down	Protein phosphatase 1 regulatory subunit pprA [Triticum urartu]
Traes_4AL_F23B2CEFB	6.39667	7.69634	8.91608	31.3336	23.5691	24.0068	3.1837e-12	1.7413	up	protein disulfide isomerase family protein TaPDIL1-1beta [Triticum aestivum]
Triticum_aestivumLinn_newGene_14066	0.147257	0.28457	0.189916	1.12924	0.981809	0.97837	3.19001e-21	2.22808	up	Putative disease resistance protein RGA3 [Aegilops tauschii]
Traes_2DL_43381AFB9	1.19968	1.56034	1.47983	2.70804	2.25451	2.36217	2.69923e-08	0.970639	up	hypothetical protein F775_10031 [Aegilops tauschii]
Triticum_aestivumLinn_newGene_9566	0.677445	0.470835	0.215072	4.6682	1.11856	3.36259	0.0363956	2.94193	up	predicted protein [Hordeum vulgare subsp. vulgare]
Traes_5DL_2AE59A2BA	6.86661	6.68734	3.63224	25.5648	19.1198	19.2882	2.68157e-07	1.80284	up	hypothetical protein OsI_01972 [Oryza sativa Indica Group]
Traes_6BL_5979B5341	3540.66	2128.66	1488.12	601.928	532.449	772.61	0.0148013	-2.08498	down	chloroplast hypothetical protein [Zea mays subsp. mays]
Traes_5AS_6BC554E7A	4.95939	4.09047	5.47828	1.15808	1.71681	2.16742	2.53755e-08	-1.61333	down	DnaJ homolog subfamily C member 21 [Aegilops tauschii]
Traes_1AS_B16A9D49C	0.989508	1.11142	0.847126	3.40202	2.55155	2.34793	3.86837e-06	1.50417	up	Peroxidase N [Aegilops tauschii]
Traes_4AL_EBC56E395	0.511849	0.778417	0.659671	0.332629	0.123851	0.0982253	0.00144689	-1.85539	down	hypothetical protein TRIUR3_11532 [Triticum urartu]
Traes_4BL_41FA8C663	8.64997	8.5492	8.7993	21.0883	19.3586	19.7713	6.82779e-21	1.17245	up	40S ribosomal protein SA [Aegilops tauschii]
TRAES3BF009500030CFD_g	6.16426	6.5755	7.75758	14.6504	14.2645	13.1962	3.60073e-08	0.866944	up	unnamed protein product [Triticum aestivum]
Traes_4AL_386491CA0	1209.47	2108.22	2015.67	266.218	0	0	1.43998e-06	-5.54857	down	Linalool synthase, chloroplastic [Aegilops tauschii]
Traes_1DL_36CEA53FD	17.2476	17.9187	17.2501	8.46647	6.39401	5.86521	5.28217e-20	-1.41564	down	hypothetical protein F775_00847 [Aegilops tauschii]
Traes_6DL_C64103E40	1.20269	0.925932	1.04459	1.63978	2.65575	2.02017	0.0102912	0.90344	up	hypothetical protein TRIUR3_34560 [Triticum urartu]
Traes_2BS_439E3F9A5	0.112222	0.0391406	0.0770128	0.666129	0.478313	0.633089	1.97707e-05	3.1418	up	Putative LRR receptor-like serine/threonine-protein kinase [Aegilops tauschii]
Traes_3DS_0166803C6	53.2235	61.4276	50.9967	30.2596	27.8033	25.6546	2.08886e-13	-0.900427	down	unnamed protein product [Triticum aestivum]
Traes_6DS_211935E65	5.41563	2.79294	2.99516	13.0709	11.6519	13.704	3.02733e-21	1.85501	up	cinnamyl alcohol dehydrogenase [Triticum aestivum]
Traes_3DS_171B4A263	7.13047	7.51498	5.3511	2.38702	2.57908	3.40896	4.66157e-05	-1.47412	down	ribulose 1,5 biphosphate carboxylase/oxygenase [Secale cereale x Triticum aestivum]
Traes_2DS_5A74709C7	0.1676	0.227657	0.180066	0.563156	0.453223	0.339614	0.0277567	1.1164	up	hypothetical protein F775_09211 [Aegilops tauschii]
Traes_7DS_D89F89766	0.0637756	0.0333521	0.0828636	0.183734	0.126476	0.245484	0.0398056	1.67108	up	PREDICTED: pleiotropic drug resistance protein 2-like isoform X1 [Brachypodium distachyon]
Traes_2DS_D6D0D302C	3.98759	2.09302	2.855	5.47871	7.07712	6.96793	0.0245219	0.991359	up	hypothetical protein F775_20290 [Aegilops tauschii]
Traes_1AL_C1F546A56	0.580667	0.152994	0	0.641897	1.00457	1.355	0.0290158	1.94181	up	Hypersensitive-induced response protein 1 [Triticum urartu]
Traes_5DL_62DEF8361	3.05649	3.07888	2.91904	1.55244	1.90907	1.84446	2.93096e-06	-0.89778	down	ETHYLENE INSENSITIVE 3-like 3 protein [Aegilops tauschii]
Traes_4BL_69F8ADBEC	1.85056	1.787	1.78544	0.734988	1.10115	1.27429	0.00099819	-0.878944	down	putative LRR receptor-like serine/threonine-protein kinase MRH1 [Triticum urartu]
Traes_2DL_BDD42E64E	1.63669	1.00908	1.59934	3.25312	3.30954	2.84054	0.0198133	1.10217	up	hypothetical protein F775_32517 [Aegilops tauschii]
Traes_4AS_C710FA713	16.7029	17.2963	18.702	9.57138	8.40794	9.22626	3.37301e-19	-1.02662	down	predicted protein [Hordeum vulgare subsp. vulgare]
Traes_5DS_ED8F03390	43.1811	38.6422	38.4363	25.2203	24.207	23.1036	9.52645e-10	-0.852891	down	salt response protein [Triticum aestivum]
Traes_5BL_8C053ABF4	0.705261	0.413387	0.813862	1.17411	1.00043	1.34587	0.0229657	0.922991	up	Phosphatidylinositol N-acetylglucosaminyltransferase subunit A [Triticum urartu]
Traes_2BL_06F21B5CB	0.241439	0.143555	0.439058	0.840701	0.638192	0.962382	0.00030325	1.50692	up	predicted protein [Hordeum vulgare subsp. vulgare]
Triticum_aestivumLinn_newGene_1027	2.67196	2.28069	2.75777	4.51391	4.76435	5.47136	6.41838e-07	0.914583	up	KDEL-tailed cysteine endopeptidase CEP1 [Morus notabilis]
Traes_5BL_3D4994647	0.147731	0.151529	0	1.02581	1.81189	1.58878	0.000203085	4.2602	up	hypothetical protein F775_27600 [Aegilops tauschii]
Traes_1DS_AA28FA900	1.39309	0.962161	1.34495	0.685403	0.161917	0.655578	0.0252252	-1.3375	down	hypothetical protein TRIUR3_28220 [Triticum urartu]
Traes_4BL_833C78FD1	2.20144	1.96475	2.90946	4.53019	4.79405	4.10161	0.000825539	0.874673	up	PREDICTED: mitochondrial inner membrane protein OXA1-like [Brachypodium distachyon]
Traes_2BS_67D862F4A	0.775249	1.01564	1.07639	1.73862	2.36311	2.00475	0.00266152	1.03871	up	predicted protein [Hordeum vulgare subsp. vulgare]
Traes_1AL_B2B72D235	0.985559	1.63483	1.20225	2.99776	2.76652	2.64492	0.000484261	1.06899	up	AdoMet-dependent rRNA methyltransferase spb1 [Aegilops tauschii]
Traes_7AL_1A21E8798	4.11029	3.83115	3.37351	17.459	12.8535	12.1261	3.16825e-09	1.77652	up	RecName: Full=Endoplasmin homolog; AltName: Full=Glucose-regulated protein 94 homolog; Short=GRP-94 homolog; Flags: Precursor [Hordeum vulgare]
Traes_7DL_0C02D38AD	4.00162	4.18597	4.11995	2.05013	1.65554	1.86953	1.89364e-13	-1.18929	down	Putative cinnamyl alcohol dehydrogenase 5 [Aegilops tauschii]
Traes_4AL_89EAC5E10	6.46476	7.45721	7.98068	3.51362	2.15687	2.48495	1.80434e-06	-1.39537	down	predicted protein [Hordeum vulgare subsp. vulgare]
Traes_3AS_212BB31F9	0.471546	0.300945	0.217282	1.01432	0.760674	1.05296	0.00735154	1.5088	up	predicted protein [Hordeum vulgare subsp. vulgare]
Traes_4DS_43C7643F7	202.173	165.178	155.574	91.9705	91.4802	89.9015	8.2345e-05	-1.05345	down	cytochrome b6/f complex subunit V [Oryza sativa Indica Group]
Traes_5BL_F7FF5F98C	0.790714	1.42341	1.25353	0.842997	0.483876	0.687185	0.020279	-0.949794	down	Transcription antitermination protein nusG [Triticum urartu]
Traes_5AL_E2D1A33AC	11.0511	12.482	13.6636	25.6277	25.1828	25.9621	5.25001e-16	0.976531	up	Elongation factor 1-alpha [Triticum urartu]
Traes_2BL_D11F64BB4	3.0082	3.43737	2.53677	5.92436	5.70468	5.45718	3.17595e-09	0.873236	up	70 kDa peptidyl-prolyl isomerase [Aegilops tauschii]
Traes_4DL_CC65B5F2C	12.73	12.9917	18.8275	29.5528	31.7007	33.6374	6.72943e-12	1.02307	up	PREDICTED: 60S ribosomal protein L23-like [Brachypodium distachyon]
Triticum_aestivumLinn_newGene_6842	0.723289	0.578323	0.936842	1.82922	1.78094	1.20079	0.024097	1.03392	up	predicted protein [Hordeum vulgare subsp. vulgare]
Traes_4BL_A45693D2E	8.8331	7.50057	5.52753	2.7662	2.02249	2.67876	8.75492e-12	-1.55729	down	hypothetical protein F775_26538 [Aegilops tauschii]
Traes_5BL_CE5FD1D0A	5.33819	4.90986	4.87095	2.25079	2.93272	3.12418	4.87792e-10	-0.932602	down	predicted protein [Hordeum vulgare subsp. vulgare]
Traes_5DS_669F20907	0.308273	0.377789	0.52139	6.20508	3.40517	4.67285	2.29731e-09	2.09425	up	PREDICTED: cycloartenol synthase-like isoform X1 [Brachypodium distachyon]
TRAES3BF046300100CFD_g	0.71434	0.709751	1.08086	1.95276	2.66249	2.04848	4.84665e-06	1.33862	up	predicted protein [Hordeum vulgare subsp. vulgare]
Traes_6BL_868408DFC	1.3171	1.40996	1.32037	2.26991	3.0532	2.24577	0.00134849	0.863329	up	PREDICTED: transcription factor bHLH128 isoform X2 [Brachypodium distachyon]
Traes_7DS_3F6DCEAA8	2.46261	1.61684	2.28292	6.01586	5.10686	5.69275	1.07438e-08	1.36466	up	Annexin D1 [Triticum urartu]
Traes_5BS_66CC1F128	0.134167	0.256279	0.133504	0.425358	0.341973	0.372885	0.0416308	1.10192	up	hypothetical protein F775_04091 [Aegilops tauschii]
Traes_2DS_A2F0F9DEB	1.02504	1.01666	1.10135	2.44152	2.11848	1.89493	0.000514913	0.912068	up	predicted protein [Hordeum vulgare subsp. vulgare]
Traes_6BL_57FC6AD11	0.879001	0.604076	0.587591	3.33682	2.4643	2.96912	1.7231e-17	2.00658	up	predicted protein [Hordeum vulgare subsp. vulgare]
Triticum_aestivumLinn_newGene_5136	3.64682	2.63701	3.42381	10.6399	11.8023	11.2264	2.12292e-46	1.76739	up	hypothetical protein F775_19313 [Aegilops tauschii]
Traes_5DS_70A94705D	1.31173	0.973874	0.883114	2.41703	1.51368	2.24538	0.0125474	0.87365	up	predicted protein [Hordeum vulgare subsp. vulgare]
TRAES3BF115600240CFD_g	1.48402	1.4401	1.00624	3.18302	2.68677	2.70331	3.22943e-05	1.08506	up	nucleotide pyrophosphatase/phosphodiesterase [Triticum aestivum]
Traes_2BL_F9003E10F	1.4503	1.77837	1.71529	3.68053	3.02653	3.40621	0.0256822	0.89407	up	Importin subunit beta-1 [Aegilops tauschii]
Traes_2DS_53A082B2C	2654.96	2289.23	2866.21	1200.64	1242.91	1405.67	1.4018e-09	-1.09637	down	Ribulose bisphosphate carboxylase small chain PW9, chloroplastic [Aegilops tauschii]
Traes_2BL_3438909F8	10.5051	9.30131	8.49895	4.10393	4.58408	4.4599	1.16236e-08	-1.0236	down	PREDICTED: anther-specific proline-rich protein APG-like [Brachypodium distachyon]
Traes_5AL_EAE4843B0	2.43769	2.22749	3.06239	7.27696	7.96753	6.88341	1.67017e-13	1.43339	up	putative LRR receptor-like serine/threonine-protein kinase MRH1 [Triticum urartu]
Traes_3AL_A7ADDBFFF	25.9044	24.2713	25.3607	8.56881	14.676	10.142	0.00289319	-1.4857	down	unnamed protein product [Triticum aestivum]
Traes_1DS_FB5D75ECD	0.136265	0.164114	0.247124	0.71649	0.747354	0.864178	2.64716e-09	2.03841	up	Disease resistance protein RPM1 [Aegilops tauschii]
Traes_1BL_FCB7413C8	1.83014	1.48674	1.73118	2.88136	3.47613	3.42674	0.00231002	0.875187	up	hypothetical protein F775_27637 [Aegilops tauschii]
Traes_6DL_13B51D4DC	1.46131	2.87998	2.67851	4.092	5.66123	5.26976	0.000237336	1.10107	up	Wall-associated receptor kinase 5 [Aegilops tauschii]
Traes_2BL_A3A2292AB	1.87787	2.15918	2.24121	3.83957	4.54313	4.58634	1.26488e-06	0.987212	up	hypothetical protein F775_32014 [Aegilops tauschii]
Triticum_aestivumLinn_newGene_11987	34.2493	25.0377	31.7078	9.848	15.2341	10.8636	3.92236e-07	-1.43697	down	hypothetical protein TRIUR3_31302 [Triticum urartu]
Traes_7AL_D88450A3C	1.38172	1.76677	1.67503	0.735291	0.798261	0.70802	3.77673e-06	-1.20809	down	Protein argonaute 4B [Aegilops tauschii]
Traes_2BL_172F729A7	27.1441	26.4445	26.797	36.1332	58.5479	58.1378	0.00397238	0.897765	up	predicted protein [Hordeum vulgare subsp. vulgare]
Traes_1BL_5796ED3B1	1.14446	1.0015	1.05511	0.336015	0.663336	0.386656	4.68096e-05	-1.30926	down	Glycogenin-1 [Aegilops tauschii]
Traes_2DL_784FC5773	4.71765	5.52379	5.87052	12.1361	12.8486	13.0139	6.24756e-22	1.1781	up	Putative metal-nicotianamine transporter YSL12 [Aegilops tauschii]
Traes_4DS_22C3E89E7	3.79635	3.79631	2.52749	8.57748	8.1202	10.022	4.88935e-07	1.38257	up	WW domain-containing oxidoreductase [Triticum urartu]
Traes_6AS_9E2248EE8	4.07091	3.14912	3.38925	8.24111	7.29128	6.28343	9.14142e-07	1.02974	up	Calnexin-like protein 1 [Triticum urartu]
Traes_2DS_E231054BE	18.6965	20.6303	19.6928	11.929	8.10777	9.60946	4.53256e-14	-1.00783	down	predicted protein [Hordeum vulgare subsp. vulgare]
Traes_5BL_2B137911F	0.345196	0.319192	0.377819	1.1022	1.2725	1.45972	4.32143e-06	1.78686	up	PREDICTED: probable beta-1,3-galactosyltransferase 19 [Brachypodium distachyon]
Traes_2AS_486779555	0.2659	0.209888	0.160529	0.786022	0.480394	0.529605	0.000941206	1.35199	up	hypothetical protein F775_09211 [Aegilops tauschii]
Traes_7DS_54B335225	0.0787822	0.194763	0.220122	0.627816	0.492074	0.412853	0.00200354	1.60393	up	Solute carrier family 12 member 6 [Triticum urartu]
Traes_2AL_9D78F85E2	1.3857	0.587212	0.572561	1.43835	1.51965	1.69125	0.0301858	0.879486	up	predicted protein [Hordeum vulgare subsp. vulgare]
Traes_4AS_D605C5422	1.80002	3.25731	1.97382	5.03766	5.13028	3.3322	0.0411736	0.860365	up	LL-diaminopimelate aminotransferase, chloroplastic [Triticum urartu]
Triticum_aestivumLinn_newGene_4904	5.86869	6.03585	9.25595	18.8427	14.3179	13.9329	0.00147374	1.08719	up	hypothetical protein F775_17563 [Aegilops tauschii]
Traes_7BS_0997D563B	37.9555	31.128	36.9335	76.4533	94.6733	89.243	9.65433e-21	1.25129	up	senescence-associated protein [Triticum aestivum]
Traes_2AL_88EA29E6D	2.2756	2.82187	2.40465	5.48695	5.80294	4.86857	0.000273361	0.965876	up	Wall-associated receptor kinase 5 [Aegilops tauschii]
Traes_2BL_212C1CE5C	0.224838	0.124268	0.0848857	0.68444	0.565018	0.612424	6.45691e-07	1.9072	up	ent-kaurene synthase like 3 [Triticum aestivum]
Traes_1DL_FB0D5284C	0.480708	0.314687	0.246319	0.764506	0.862115	0.860518	0.0109487	1.22375	up	hypothetical protein F775_27180 [Aegilops tauschii]
Triticum_aestivumLinn_newGene_12998	4.8462	4.24487	3.86426	1.83367	2.24023	3.94908	0.0107014	-0.955061	down	hypothetical protein F775_28551 [Aegilops tauschii]
Traes_7DS_0F45991DF	0.41523	0.625973	0.652213	1.05512	1.14232	0.851762	0.0149331	0.880601	up	hypothetical protein F775_20633 [Aegilops tauschii]
Traes_7DL_367617F2C	0.21699	0.223707	0	3.19207	2.57852	3.31098	4.31156e-07	4.70221	up	Premnaspirodiene oxygenase [Triticum urartu]
Traes_5DS_D4C7741DA	1.65116	1.93678	2.73282	4.1693	4.38471	4.42611	5.99123e-05	0.993759	up	predicted protein [Hordeum vulgare subsp. vulgare]
Traes_4DS_907EA1D141	8.69238	8.31085	12.1483	22.7298	21.8564	25.1798	1.62492e-19	1.11895	up	40S ribosomal protein S16 [Aegilops tauschii]
Traes_2DL_09743F9A9	0	0	3.2648	192.121	228.874	225.57	1.34931e-35	7.48547	up	predicted protein [Hordeum vulgare subsp. vulgare]
Triticum_aestivumLinn_newGene_8860	12.5239	7.10765	11.9044	3.24513	1.93562	4.01153	0.000480773	-1.96001	down	hypothetical protein F775_06949 [Aegilops tauschii]
Traes_7DL_926D6088C	1.0205	1.33257	1.3289	2.69526	2.48364	2.56372	5.2154e-09	0.970391	up	predicted protein [Hordeum vulgare subsp. vulgare]
Triticum_aestivumLinn_newGene_819	37.0148	38.2311	40.0293	21.8845	20.9413	22.6021	5.85271e-14	-0.909477	down	6-phosphofructo-2-kinase/fructose-2,6-biphosphatase 1 [Triticum urartu]
Traes_2DL_FAF4631B2	0.223078	0.047843	0.160481	1.18109	1.21497	1.29269	1.51687e-11	3.17048	up	Peptide transporter PTR1 [Aegilops tauschii]
Traes_6AS_399A3276A	0.651651	1.44748	1.04271	1.7825	2.23082	2.24245	4.96539e-05	1.08012	up	predicted protein [Hordeum vulgare subsp. vulgare]
Traes_1AL_CF6C67E1B	8.15456	7.82984	7.70013	2.41782	1.70908	2.33166	5.30071e-26	-1.90805	down	hypothetical protein TRIUR3_17235 [Triticum urartu]
Traes_4BL_54689C3C1	25.2033	27.3265	23.4874	11.123	12.0593	13.8871	4.90144e-17	-1.11028	down	hypothetical protein F775_32312 [Aegilops tauschii]
Traes_7AL_1784D5698	7.24447	11.3514	6.94832	17.1875	17.4742	20.2836	1.18284e-06	1.01372	up	Chain S, Localization Of The Small Subunit Ribosomal Proteins Into A 5.5 A Cryo-em Map Of Triticum Aestivum Translating 80s Ribosome
Triticum_aestivumLinn_newGene_3654	1.36425	1.42791	1.22532	0.736537	0.412949	0.838887	0.000857433	-1.06024	down	predicted protein [Hordeum vulgare subsp. vulgare]
Traes_4BL_2847E4F04	1.62277	1.46445	0.539537	2.25293	2.23599	2.37865	0.00619687	0.922718	up	predicted protein [Hordeum vulgare subsp. vulgare]
Traes_1DL_60AD3A630	0.923183	0.89158	0.62776	2.01367	1.63261	1.54977	9.90284e-05	0.973807	up	glutamine synthetase I [Secale cereale x Triticum turgidum subsp. durum]
Traes_6BL_066E7881C	1.14332	0.69258	1.2626	2.21079	2.21685	2.40082	1.32018e-06	1.02476	up	predicted protein [Hordeum vulgare subsp. vulgare]
Traes_6DL_3D072DB07	15.4121	16.0469	16.3958	6.28533	6.01626	7.14744	6.16597e-18	-1.402	down	predicted protein [Hordeum vulgare subsp. vulgare]
Triticum_aestivumLinn_newGene_3792	1.24414	1.4004	1.21951	4.83611	4.46227	4.90764	2.0366e-33	1.81294	up	Disease resistance protein RPP13 [Aegilops tauschii]
Traes_3DS_AB85A8D36	3.01665	2.57225	2.37955	5.24305	6.41891	6.73934	0.0106163	1.18862	up	predicted protein [Hordeum vulgare subsp. vulgare]
Traes_1AL_EC42C010D	0.471952	0.346149	0.502181	1.2202	1.31385	1.08091	0.00151729	1.34827	up	isoamylase II, partial [Triticum aestivum]
Traes_2BS_C89692BC5	0.396627	0.376947	0.319082	1.44431	1.12124	1.62951	8.44226e-09	1.89236	up	Lectin-domain containing receptor kinase A4.3 [Aegilops tauschii]
Triticum_aestivumLinn_newGene_1684	0.883746	0.991848	0.938475	0.41089	0.601113	0.266285	0.0454169	-1.24741	down	hypothetical protein F775_43932 [Aegilops tauschii]
Traes_5DL_357FDF067	0.967832	1.26312	0.55395	1.88922	1.82329	2.40318	0.017408	0.973321	up	aspartate carbamoyltransferase {C-terminal} {EC 2.1.3.2} [Triticum aestivum=wheat, avalon, seedlings, Peptide Partial, 233 aa]
Traes_5DL_0A7630D1E	3.54874	2.44445	1.8268	8.17181	6.44841	8.12199	2.41101e-10	1.60086	up	PREDICTED: UDP-glucose 6-dehydrogenase 4 [Brachypodium distachyon]
Triticum_aestivumLinn_newGene_22934	0.436573	0.331315	0.344817	1.61482	1.07034	1.14719	1.1128e-07	1.69399	up	Putative LRR receptor-like serine/threonine-protein kinase [Aegilops tauschii]
Traes_4DL_870580350	82.9277	81.4786	72.6089	45.7431	41.1438	34.2646	5.48192e-18	-1.06863	down	Phytosulfokines 2 [Aegilops tauschii]
TRAES3BF140800020CFD_g	7.47308	8.03203	9.71772	1.96201	2.52801	3.20253	0.000116596	-1.68036	down	unnamed protein product [Triticum aestivum]
TRAES3BF093200090CFD_g	0.137468	0.553379	0.147474	0.741326	0.920774	0.78841	0.00674805	1.74078	up	unnamed protein product [Triticum aestivum]
Traes_3DL_A33658ED5	2.06547	2.20455	2.59044	0.136898	0.878833	1.12152	0.00237538	-2.05889	down	hypothetical protein TRIUR3_10673 [Triticum urartu]
Triticum_aestivumLinn_newGene_10726	0.960423	0.801578	1.10697	0.530683	0.509819	0.500878	0.00671345	-1.09607	down	Protein phosphatase 2C and cyclic nucleotide-binding/kinase domain-containing protein [Aegilops tauschii]
Traes_5BL_BCA9D4B2F	1.88118	2.45365	1.368	4.8901	4.09069	3.95337	6.957e-08	1.03147	up	2-oxoisovalerate dehydrogenase [Triticum aestivum]
Traes_4DS_C865A9E93	0.639217	0.403472	1.225	1.6858	1.69832	1.44728	0.000387238	1.20595	up	predicted protein [Hordeum vulgare subsp. vulgare]
Traes_2AS_685068634	0.293479	0.612602	0.330037	0.852968	0.732285	0.831398	0.0189169	0.926923	up	Pentatricopeptide repeat-containing protein [Aegilops tauschii]
Traes_5BL_5E48D2D90	12.8324	13.1523	13.8768	4.44687	5.38534	5.57681	2.37181e-29	-1.51536	down	2-oxoglutarate/malate translocator, chloroplastic [Aegilops tauschii]
Traes_5DL_CADFEAFEF	69.9729	73.4371	78.2724	28.5453	27.5338	27.4633	5.72874e-08	-1.34482	down	Putative cinnamyl alcohol dehydrogenase 8C [Aegilops tauschii]
Traes_2DS_D6FC51893	0.330376	0.419789	0.384633	0.734248	0.692126	0.848392	0.0272392	0.992126	up	disproportionating enzyme [Aegilops tauschii]
Traes_5DL_4211ABEC3	10.1732	12.2132	12.6825	28.7408	26.009	26.468	2.046e-18	1.18216	up	60S ribosomal protein L17-1 [Triticum urartu]
Traes_4AS_8398CBD3E	10.6205	13.047	14.0564	5.47692	5.0487	4.80543	9.67394e-11	-1.37921	down	predicted protein [Hordeum vulgare subsp. vulgare]
Traes_7AL_C3FEBECBC	0	0.320848	0.882774	5.24036	5.41518	7.29287	1.62467e-08	4.01493	up	WRKY39 transcription factor, partial [Triticum aestivum]
Traes_4AS_8A748C101	2.06757	2.20777	2.36235	3.98884	5.08818	4.3824	1.33097e-07	0.959772	up	predicted protein [Hordeum vulgare subsp. vulgare]
Traes_4AL_26567AFFC	6.16642	4.47524	5.23719	10.0051	11.4817	12.8651	0.000441547	1.10775	up	putative glutathione S-transferase GSTU6 [Triticum urartu]
Traes_1DL_8328F8D7B	2.52309	1.80294	2.14674	4.73651	6.81632	6.34837	7.38063e-07	1.36144	up	guanylyl cyclase [Triticum aestivum]
Traes_3DS_0C467092E	0.213203	0.223442	0.476539	3.55696	1.12176	2.09117	0.00881127	2.77807	up	hypothetical protein F775_26018 [Aegilops tauschii]
Traes_6DS_611B7FFC2	29.8938	31.4924	36.2057	11.6407	9.43143	8.8476	9.76902e-20	-1.76863	down	hypothetical protein F775_43168 [Aegilops tauschii]
Traes_7AL_B9461A6A5	5.7877	4.12657	6.62204	14.8402	14.2537	14.9957	2.79526e-10	1.28765	up	PREDICTED: protein transport protein Sec61 subunit gamma [Phoenix dactylifera]
Traes_5BL_40DC18914	0.137623	0.208135	0.148533	2.20188	1.53421	2.08448	8.50961e-17	3.89143	up	hypothetical protein F775_42423 [Aegilops tauschii]
Traes_4DL_CFC191A06	10.5834	11.8907	10.2423	20.4022	20.8561	21.03	1.51599e-14	0.910898	up	Sugar transport protein 13 [Aegilops tauschii]
Traes_7AL_96BD2C8BB	0.104725	0.197865	0.155879	0.409011	0.393773	0.593042	0.0014428	1.53812	up	predicted protein [Hordeum vulgare subsp. vulgare]
Traes_4AS_3927F0241	0.0778255	0.163025	0.22509	0.515814	0.410265	0.584501	0.0178107	1.73112	up	predicted protein [Hordeum vulgare subsp. vulgare]
Traes_2AL_DC3904667	5.31071	3.17707	2.75756	18.2567	14.2933	14.8785	4.98596e-13	2.10137	up	Naringenin,2-oxoglutarate 3-dioxygenase [Triticum urartu]
Traes_2DS_6B74702B8	8.93145	8.20529	7.60659	4.70096	4.79362	5.02111	1.61279e-06	-0.855598	down	Putative 6-phosphogluconolactonase 2 [Aegilops tauschii]
Traes_3DL_8C5C4F969	145.606	168.373	149.828	71.1878	78.7545	68.3357	1.82263e-13	-1.20247	down	Vacuolar-processing enzyme [Aegilops tauschii]
Triticum_aestivumLinn_newGene_12326	0.13137	0.621706	0.531533	1.37177	1.81625	1.69309	0.0177988	1.73218	up	PREDICTED: probable LRR receptor-like serine/threonine-protein kinase At1g56140 [Brachypodium distachyon]
Traes_2DS_F6FBC974C	2.24268	3.12483	2.23088	1.33134	0.915936	1.21807	0.000107547	-1.21626	down	WRKY19 transcription factor [Triticum aestivum]
Traes_3AL_B37D1E415	576.275	552.715	681.976	318.606	276.246	297.414	1.53104e-22	-1.16995	down	hypothetical protein TRIUR3_13970 [Triticum urartu]
Traes_3AL_00566B27E	5.65449	5.5643	4.78179	3.16068	2.87196	2.64164	5.5596e-05	-1.01181	down	Anthocyanidin 5,3-O-glucosyltransferase [Triticum urartu]
Traes_3DS_490538BB0	0.767233	1.00629	1.12867	2.40508	2.45873	2.58076	0.0467059	1.37723	up	PREDICTED: LOW QUALITY PROTEIN: 50S ribosomal protein L3-2, chloroplastic [Brachypodium distachyon]
Traes_7DL_B5329F8E4	1.29939	0.884583	1.33701	3.08225	2.37762	2.18526	0.000403041	1.02918	up	predicted protein [Hordeum vulgare subsp. vulgare]
Traes_3DS_65E79A98C	0.708371	0.438362	0.425311	1.18103	1.15787	1.22822	0.0439205	1.30999	up	unnamed protein product [Triticum aestivum]
TRAES3BF065800050CFD_g	9.58282	10.0083	10.1681	5.47016	5.0196	4.94074	1.39272e-11	-1.02475	down	unnamed protein product [Triticum aestivum]
Traes_2DL_3C229EB92	5.28767	3.01531	3.57094	11.9451	10.106	13.4369	4.25647e-11	1.59848	up	RecName: Full=Protochlorophyllide reductase A, chloroplastic; Short=PCR A; AltName: Full=NADPH-protochlorophyllide oxidoreductase A; Short=POR A; Flags: Precursor [Triticum aestivum]
Traes_5BL_1CF10603C	0	0	0.0955399	0.605571	0.803712	1.45476	0.000106337	4.92182	up	phosphate transporter HvPT4 [Hordeum vulgare subsp. vulgare]
Traes_1AL_1BFD68AB8	52.081	51.6161	73.9915	145.745	208.068	143.13	5.00817e-06	1.2453	up	Chitinase 2 [Aegilops tauschii]
Traes_4AL_2ED1412A1	0.779057	1.05091	1.00978	1.88574	1.54351	2.16316	0.00293451	0.88666	up	unnamed protein product [Triticum aestivum]
Traes_3AS_D6111C875	2.15988	1.69099	1.09013	4.87238	3.81304	3.23783	0.0211922	1.07954	up	PREDICTED: lysophospholipid acyltransferase LPEAT1-like isoform X1 [Brachypodium distachyon]
Traes_4AS_70DF607CC	1.4549	0.932142	1.3509	2.42362	2.50795	2.73032	0.00160746	0.925287	up	putative WRKY transcription factor 46 [Triticum urartu]
Traes_4BL_09709607D	5.69667	3.94663	4.82698	10.98	12.0676	9.22576	2.64078e-06	1.05223	up	Alpha-L-arabinofuranosidase 1 [Aegilops tauschii]
Traes_2BL_5534E63AB	5.44652	3.61159	5.31132	10.2494	9.93884	11.6308	8.17589e-11	1.02874	up	60S ribosomal protein L7-4 [Triticum urartu]
Traes_5DL_095103FA2	1.05554	0.948219	0.637867	0.110386	0.291881	0.12994	2.35797e-06	-3.1247	down	hypothetical protein F775_13804 [Aegilops tauschii]
Traes_4DS_1FE7028AD	0.592616	0.384576	0.609843	1.37101	1.25489	1.00324	7.66088e-05	1.07614	up	Exocyst complex component 7 [Aegilops tauschii]
Traes_1BL_432BBE427	2.3123	2.30025	2.79175	5.21978	4.74428	5.60477	2.69454e-08	1.12842	up	Short-chain dehydrogenase/reductase 2 [Aegilops tauschii]
Traes_1BL_5E492444E	7.36153	11.3964	14.1851	1.74526	4.64709e-06	1.85173	7.88363e-09	-3.61507	down	hypothetical protein F775_15149 [Aegilops tauschii]
Traes_4AS_2D88ED3F8	0.0898311	0.0470107	0	1.31791	1.12916	1.05116	2.43961e-14	4.89715	up	Protein transport protein Sec61 subunit alpha [Triticum urartu]
Traes_5DL_FED9C93D3	0.657113	0.693484	0.748883	2.0644	1.82734	1.06697	0.0150177	1.11684	up	putative RuBisCO large subunit-binding protein subunit alpha, chloroplastic [Aegilops tauschii]
Triticum_aestivumLinn_newGene_20848	3.31453	3.9753	2.55682	6.84346	5.15264	8.01988	0.000132404	0.903371	up	predicted protein [Hordeum vulgare subsp. vulgare]
Triticum_aestivumLinn_newGene_3108	2.16569	2.25549	1.80969	1.39941	1.12368	0.813316	0.00403162	-0.900409	down	hypothetical protein F775_07805 [Aegilops tauschii]
Traes_1AL_3564C0828	0.412396	0.380228	0.379781	1.52111	1.34577	1.54852	2.88381e-13	1.84104	up	PREDICTED: ABC transporter A family member 7-like [Brachypodium distachyon]
Traes_2BS_768F60DAB	0.332782	0.347477	0.363488	0.789119	0.747094	0.74846	0.000492764	0.991361	up	DNA polymerase zeta catalytic subunit [Aegilops tauschii]
TRAES3BF032200050CFD_g	8.0306	8.58155	9.97462	21.6047	28.7956	30.1599	1.98365e-11	1.57525	up	unnamed protein product [Triticum aestivum]
Traes_2BS_4AFB3E8EB	1.09204	1.51193	1.32157	2.52827	2.85596	2.63319	0.000576898	0.918374	up	hypothetical protein F775_14154 [Aegilops tauschii]
Traes_2BS_BBA76E2E1	1.0498	0.941224	0.871719	2.90326	2.77679	3.00059	3.28363e-10	1.54523	up	PREDICTED: protein SSUH2 homolog isoform X1 [Brachypodium distachyon]
Traes_7AL_7845D1536	6.33324	5.84413	6.45136	3.44606	2.91977	4.08003	0.00124423	-1.01685	down	predicted protein [Hordeum vulgare subsp. vulgare]
Traes_2AL_FB577E7A3	4.97461	4.55212	5.49002	2.1096	3.3103	2.88984	0.00166978	-0.901663	down	predicted protein [Hordeum vulgare subsp. vulgare]
Triticum_aestivumLinn_newGene_2288	2.25642	2.7074	2.90085	0.569461	0.855605	2.167	0.0117609	-1.2711	down	Serine carboxypeptidase-like 19 [Triticum urartu]
Traes_1AS_C261D2216	1.94763	1.22435	1.35926	6.11558	7.04831	6.9603	2.27997e-40	2.13302	up	Glucan 1,3-beta-glucosidase [Aegilops tauschii]
Traes_6AL_C4B4248AD	15.7305	16.9494	18.4012	28.715	29.4146	36.3602	3.25862e-08	0.848462	up	predicted protein [Hordeum vulgare subsp. vulgare]
Traes_5BL_91A57CFD8	9.45886	9.87979	9.92203	21.6632	17.4016	20.3258	1.72871e-12	1.02826	up	predicted protein [Hordeum vulgare subsp. vulgare]
Traes_5DL_23458B3EB	336.165	375.078	445.693	232.992	211.311	256.671	1.26803e-14	-0.897182	down	Photosystem I reaction center subunit II, chloroplastic [Aegilops tauschii]
Triticum_aestivumLinn_newGene_6854	0.70585	0.405891	0.631456	1.3179	0.799315	1.19531	0.0260895	0.867978	up	hypothetical protein TRIUR3_16244 [Triticum urartu]
Traes_6DS_BEB82D9C2	0.890267	0.763041	0.627193	0.344522	0.268712	0.426492	0.0192662	-1.23456	down	hypothetical protein TRIUR3_19434 [Triticum urartu]
Traes_1AL_ED8C9876C	0.382342	0.192784	1.17234	115.512	68.4807	72.0883	1.59547e-19	7.26098	up	pathogenesis-related protein 4 [Triticum monococcum]
Traes_3AL_17AD8A41A	31.3212	32.2962	29.988	12.9485	20.0128	16.4083	4.81561e-06	-0.974286	down	Phospholipase A1-II 5 [Triticum urartu]
Traes_7AS_FFB7CAFC3	3.25021	2.4705	3.11496	7.38895	6.02505	6.16775	7.78128e-09	1.13822	up	Annexin D1 [Triticum urartu]
TRAES3BF113400040CFD_g	1.68771	1.81958	1.60546	1.27023	0.53567	0.545503	0.0204924	-1.14208	down	unnamed protein product [Triticum aestivum]
Traes_1BL_56631A96A	1.03179	1.0236	1.64748	3.18115	2.55009	2.50105	1.62052e-05	1.08458	up	hypothetical protein F775_06479 [Aegilops tauschii]
Traes_2AL_FE1C7ECBA1	17.0549	22.7409	15.0415	10.2364	6.35435	9.57126	0.000131665	-1.09128	down	predicted protein [Hordeum vulgare subsp. vulgare]
Traes_2DL_D267A495A	0	0.478061	0.185356	2.8476	2.36757	1.90318	0.000238061	3.74766	up	thaumatin-like protein [Triticum aestivum]
Traes_2AS_FB8C94F8E	1.55204	1.08154	1.55674	3.83427	2.38941	3.26577	0.000265883	1.03182	up	hypothetical protein F775_14154 [Aegilops tauschii]
Traes_3DL_E979782A1	2.77844	2.91472	3.75883	43.2638	48.1878	49.2127	1.26824e-120	3.89367	up	Uridine 5&apos;-monophosphate synthase [Aegilops tauschii]
Traes_2AL_454BAD62F	8.8384	6.09068	9.54792	2.51849	2.17958	1.59231	0.000748528	-2.44145	down	Putative isoaspartyl peptidase/L-asparaginase 2 [Aegilops tauschii]
Traes_3AL_7BD02D57A	6.47461	5.30525	5.27259	1.38182	1.85704	2.42992	3.47978e-08	-1.72573	down	hypothetical protein TRIUR3_11964 [Triticum urartu]
Traes_1DL_95936DC50	3.95974	6.02344	5.38068	142.21	132.385	124.742	4.03417e-131	5.09297	up	Chitinase 8 [Aegilops tauschii]
Traes_6BL_CB82A5A65	7.21809	8.45175	9.47789	1.06177	0.585965	1.40751	2.1266e-34	-3.12646	down	putative protein phosphatase 2C 27 [Triticum urartu]
Traes_3AS_22F5F701D	1.42221	0.852858	1.68535	3.8516	3.16691	3.92381	0.00568948	1.4092	up	predicted protein [Hordeum vulgare subsp. vulgare]
Traes_5DL_B9F88A734	0.871997	1.20174	1.25899	0.133256	0.604715	0.137877	0.00308756	-2.19287	down	PREDICTED: wall-associated receptor kinase 1-like [Brachypodium distachyon]
Traes_3AS_E23913975	0.625315	1.31213	1.84797	0.174368	0.0840987	0.138458	5.09571e-05	-3.59912	down	L-Ala-D/L-Glu epimerase [Triticum urartu]
Traes_2BL_07EC87598	24.9157	23.5132	32.1429	5.31683	7.30321	6.28195	8.90532e-07	-2.09094	down	Chalcone synthase 1 [Aegilops tauschii]
Triticum_aestivumLinn_newGene_13208	1.27767	0.785674	1.42637	1.87912	2.77138	3.96009	0.0430835	1.20235	up	E3 ubiquitin-protein ligase UPL5 [Aegilops tauschii]
Traes_1BL_8AFE964B5	3.03356	2.93543	2.22807	5.57827	5.35965	5.33306	0.0377494	0.886955	up	Aspartate aminotransferase [Triticum urartu]
Traes_4AS_2645789F1	8.66244	8.16297	8.66362	16.7703	19.116	17.1853	9.02997e-15	0.953676	up	Alpha-L-arabinofuranosidase 1 [Triticum urartu]
Traes_4AL_A063268BE	1.07386	1.27858	1.44968	2.4794	3.33489	3.47589	6.05148e-07	1.2426	up	predicted protein [Hordeum vulgare subsp. vulgare]
Traes_7DL_E6C167469	0.12652	0.042948	0.130872	0.946712	1.30674	1.19976	9.77959e-15	3.75302	up	3-ketoacyl-CoA synthase 11 [Aegilops tauschii]
Traes_2BS_AE50646C3	0	0.0517266	0.116842	0.225868	0.80892	0.801072	0.00531159	3.61472	up	predicted protein [Hordeum vulgare subsp. vulgare]
Traes_3DL_7801F1FCB	192.267	185.188	179.438	96.7314	118.647	116.645	5.92286e-13	-0.905027	down	predicted protein [Hordeum vulgare subsp. vulgare]
Traes_1BL_73C42C272	0.237595	0.29309	0.273993	0.931208	0.545194	0.759416	0.00810316	1.46364	up	Putative cysteine-rich receptor-like protein kinase 20 [Aegilops tauschii]
Traes_2BL_D6C2A9BC3	1.0498	1.55404	1.60215	0.657559	0.155636	0.254287	0.000620362	-1.97965	down	predicted protein [Hordeum vulgare subsp. vulgare]
Traes_4AL_BC54910D5	1.35683	1.44596	1.79401	0.826532	0.59522	0.81213	1.2137e-05	-1.14668	down	predicted protein [Hordeum vulgare subsp. vulgare]
Traes_7AS_534BE7702	6.86138	5.73158	7.70416	2.94704	3.94039	2.947	0.0379634	-1.10206	down	hypothetical protein TRIUR3_07831 [Triticum urartu]
Traes_7DS_406604D9E	12.6322	15.1527	15.931	3.97376	4.39279	2.77712	1.36643e-22	-2.08554	down	Beta-glucosidase 6 [Aegilops tauschii]
Traes_2DS_E45461FE6	0.461515	0.239874	0.296051	1.25632	1.82355	2.12634	3.92236e-07	2.40669	up	Putative cysteine-rich receptor-like protein kinase 20 [Aegilops tauschii]
Traes_1BL_50DFD3B71	0.464359	0.604119	0.627653	1.09766	1.25009	0.955143	0.0182312	0.9137	up	Protein RSM22-like protein, mitochondrial [Aegilops tauschii]
TRAES3BF083500010CFD_g	53.8926	43.1024	61.2865	202.754	267.155	272.915	4.83569e-09	1.97259	up	Pleiotropic drug resistance protein 4 [Aegilops tauschii]
Traes_4BS_A834E1175	1.85426	1.79511	2.13151	4.24608	3.96029	3.76968	8.83724e-10	0.952099	up	predicted protein [Hordeum vulgare subsp. vulgare]
Traes_1DL_0BB66CF71	1.34946	1.35063	2.23012	3.66303	2.78684	3.68531	2.47609e-06	0.991131	up	delta1-pyrroline-5-carboxylate synthetase [Triticum aestivum]
Traes_1DL_06F7DAE16	0.77078	0.685916	0.911694	1.5637	2.01011	1.83824	3.38965e-05	1.15583	up	CTP synthase [Triticum urartu]
Traes_2DL_06E6A2543	1.69068	2.04497	1.8756	4.89526	4.61384	5.22983	3.64115e-15	1.30292	up	Glucose-6-phosphate 1-dehydrogenase, cytoplasmic isoform [Aegilops tauschii]
Traes_7DS_079C1C6E1	3.49692	2.16714	3.34821	0.956365	1.79906	1.69885	0.0037056	-1.1651	down	Sulfotransferase 17 [Aegilops tauschii]
Traes_5DL_DA6449AC6	186.871	182.75	194.795	121.033	88.1923	95.157	1.88064e-05	-0.881597	down	hypothetical protein F775_06467 [Aegilops tauschii]
Traes_2DL_DBE8CE8F2	0.556212	0.649103	0.452011	1.20116	1.05452	1.08861	0.0463577	0.952861	up	unnamed protein product [Triticum aestivum]
Traes_2AL_374BA02A0	7.31387	6.64136	6.73027	2.85532	3.58099	5.43574	0.000285147	-0.87078	down	predicted protein [Hordeum vulgare subsp. vulgare]
Traes_2DL_131222AE2	7.13577	7.67199	6.94646	3.78347	4.67588	4.46525	1.28664e-09	-0.873946	down	Putative metal-nicotianamine transporter YSL9 [Aegilops tauschii]
Traes_5DS_CC0F3E08B	0.321095	0.234663	0.13365	0.598801	0.407568	0.435156	0.0388792	0.973682	up	Nucleolar complex 3-like protein [Aegilops tauschii]
Traes_5AL_5CCCCBEE1	5.03821	5.53343	6.27935	9.4422	11.1185	10.5026	3.51489e-06	0.871067	up	predicted protein [Hordeum vulgare subsp. vulgare]
Traes_6BL_260423FAA	0.235536	0.493151	0.287491	1.00662	0.895749	0.517905	0.048237	1.12967	up	PREDICTED: GPI ethanolamine phosphate transferase 1 [Brachypodium distachyon]
Traes_6AS_7FB8F9A66	1.6133	1.21498	1.26275	98.168	91.2423	92.638	1.08437e-286	6.15841	up	predicted protein [Hordeum vulgare subsp. vulgare]
Traes_7DL_5CA753DBF	8.51005	8.27917	9.27737	18.4349	18.4797	19.0572	1.59779e-16	1.01119	up	Dolichyl-diphosphooligosaccharide--protein glycosyltransferase 48 kDa subunit [Aegilops tauschii]
Traes_6BS_8C6767FB6	16.3032	16.8122	18.4494	8.57433	8.18122	7.86445	1.25034e-16	-1.11617	down	PREDICTED: protein STRUBBELIG-RECEPTOR FAMILY 8-like [Brachypodium distachyon]
Traes_5BL_12214988F	0.54785	0.385424	0.435276	1.05437	1.13763	1.49374	4.49124e-05	1.38717	up	hypothetical protein F775_44026 [Aegilops tauschii]
Traes_4BL_268EB5B53	0.389418	0.324167	0.230746	2.24861	1.4163	1.49762	4.47711e-08	2.45174	up	Protein transport protein Sec61 subunit alpha [Triticum urartu]
Traes_6DL_BBF78B02F	4.9788	4.11429	5.21572	17.2133	12.6746	15.1493	1.26652e-13	1.59928	up	Bifunctional nitrilase/nitrile hydratase NIT4 [Triticum urartu]
Traes_4DL_8EA116D9E	0.309291	0.139175	0.0439474	0.460824	0.602715	0.91774	0.0111594	1.86533	up	hypothetical protein F775_06509 [Aegilops tauschii]
Traes_4DS_F5C4EA98C	1.86736	1.6769	1.48256	1.17113	0.44133	0.991723	0.00668122	-0.973518	down	hypothetical protein F775_20811 [Aegilops tauschii]
Triticum_aestivumLinn_newGene_2081	0.27268	0.302608	0.197345	0.567436	0.548271	0.547095	0.0177928	1.09922	up	predicted protein [Hordeum vulgare subsp. vulgare]
Triticum_aestivumLinn_newGene_11372	2.46468	1.53054	1.61248	0.579549	0.522449	0.508906	0.000251579	-2.00429	down	PREDICTED: retrovirus-related Pol polyprotein from transposon TNT 1-94 [Brachypodium distachyon]
Traes_2DS_46D766017	72.6228	72.7133	80.2093	31.4529	22.0078	21.575	3.53861e-19	-1.52763	down	APS reductase [Triticum turgidum subsp. durum]
TRAES3BF051600080CFD_g	0.738724	0.455621	0.899875	3.10128	3.0115	2.25055	8.26888e-08	2.2651	up	unnamed protein product [Triticum aestivum]
Traes_6BS_E56B3C28D	0	0	0	0	3.57496	2.78536	0.0108291	Inf	up	RecName: Full=Translationally-controlled tumor protein homolog; Short=TCTP; AltName: Full=HTP [Hordeum vulgare]
Traes_4AL_5CC914E5A	0.740295	0.321195	0.423684	14.3207	21.863	18.9359	9.81098e-35	5.31069	up	Oxalate oxidase GF-2.8 [Triticum urartu]
Traes_6AL_E07B40D77	8.3525	7.88762	7.95383	16.6036	17.3591	14.2913	7.12498e-16	1.01245	up	predicted protein [Hordeum vulgare subsp. vulgare]
Traes_3DL_740865E24	0.0275097	0.172325	0.114377	3.99248	5.67012	4.54938	1.73672e-31	5.49591	up	Putative LRR receptor-like serine/threonine-protein kinase [Aegilops tauschii]
Traes_5AL_BCB482BD0	0.678143	0.660819	0.520753	1.46371	1.10915	1.11617	0.00110591	0.878308	up	hypothetical protein TRIUR3_20881 [Triticum urartu]
TRAES3BF060400040CFD_g	33.6705	32.3054	28.415	13.3681	15.3088	18.5537	6.3524e-17	-1.02189	down	unnamed protein product [Triticum aestivum]
Traes_4DL_9025BFBA1	1.77655	1.11897	1.46222	0.833992	0.26797	0.578915	0.00862313	-1.46877	down	predicted protein [Hordeum vulgare subsp. vulgare]
Traes_2BL_B0D669AD9	17.9042	15.5399	17.5762	9.61466	10.1795	10.3096	7.17278e-05	-0.903711	down	PREDICTED: protein DCL, chloroplastic-like [Brachypodium distachyon]
Traes_5BL_5D4B8010C	4.19455	5.24359	4.19611	3.53773	1.49216	2.40124	0.0313151	-0.936403	down	PREDICTED: anthocyanidin 5,3-O-glucosyltransferase-like [Brachypodium distachyon]
Traes_4BS_83A556A42	0.559411	0.706665	0.87192	1.15166	1.99034	2.74125	0.0345379	1.39218	up	PREDICTED: cysteine-rich receptor-like protein kinase 25 [Brachypodium distachyon]
Traes_2AL_3808C9EC7	3.09393	2.9439	2.97119	6.36019	6.37476	7.6535	1.12237e-06	1.06279	up	Soluble inorganic pyrophosphatase [Triticum urartu]
Traes_1DL_4EF40E197	3.77041	1.87252	2.0293	102.126	85.8619	85.7	1.03905e-89	5.1208	up	chitinase II [Hordeum vulgare subsp. vulgare]
Traes_5BL_7A979E92B	18.1578	80.5865	76.9509	209.469	330.283	288.607	0.000260312	1.77122	up	Wall-associated receptor kinase 1 [Aegilops tauschii]
Traes_4AS_E1B651375	15.4935	13.9935	15.4613	7.35748	6.40497	6.01997	1.30599e-10	-1.17121	down	3-ketoacyl-CoA synthase 6 [Aegilops tauschii]
Traes_1AL_2F1278623	2.8854	2.478	3.04593	1.93348	1.00896	1.63866	1.37774e-05	-0.963282	down	RNA polymerase sigma factor rpoD [Triticum urartu]
Traes_4BL_8C0E579F8	0.530608	0.941353	1.58606	2.47257	1.81706	2.2369	0.0111044	1.05748	up	Heat shock cognate 70 kDa protein [Aegilops tauschii]
Traes_7BL_B5491A48C	2.21129	2.1225	2.7797	0.961805	1.4592	1.22874	7.17218e-05	-1.06021	down	D-3-phosphoglycerate dehydrogenase, chloroplastic [Triticum urartu]
Traes_7AS_D8BC82BB2	7.15657	7.06029	11.3481	19.5992	17.3721	21.3277	1.19274e-05	1.16605	up	hypothetical protein F775_30045 [Aegilops tauschii]
Triticum_aestivumLinn_newGene_12471	0	0	0	0.912193	84.5862	64.6256	0.00408862	Inf	up	hypothetical protein TRIUR3_00247 [Triticum urartu]
Traes_1AL_F0C907DA1	22.8512	14.7896	18.4593	6.37374	3.29414	4.35977	1.5315e-07	-1.97306	down	hypothetical protein TRIUR3_17235 [Triticum urartu]
Triticum_aestivumLinn_newGene_11120	2.99935	3.06373	3.6904	1.72069	1.09355	1.16299	3.07287e-06	-1.40337	down	PREDICTED: putative F-box protein At3g16210 [Brachypodium distachyon]
Traes_4BL_B6037FD0C	8.9699	7.17945	8.51293	3.5632	3.47001	3.52493	5.36244e-09	-1.30978	down	Polyol transporter 5 [Aegilops tauschii]
Traes_3AS_96A8C01A5	0	0.0900085	0	0.59788	1.81441	1.59676	9.11178e-05	5.75819	up	unnamed protein product [Triticum aestivum]
Traes_4BS_3CADA573D	0.24546	0.127192	0.150565	0.662162	0.619526	0.4304	0.00225297	1.62913	up	hypothetical protein F775_07937 [Aegilops tauschii]
Traes_5BL_35CA32B69	0.357458	0.441521	0.257104	0.751243	0.805783	0.791419	0.0116183	1.08618	up	PREDICTED: protein ROOT PRIMORDIUM DEFECTIVE 1-like [Brachypodium distachyon]
Traes_5DL_C93641E43	0.792247	1.39324	1.17779	1.90487	2.32048	2.4232	0.000211247	1.01585	up	putative WRKY transcription factor 41 [Triticum urartu]
Traes_4DS_BE0C2FDDF	0.296025	0.309829	0.516124	1.06146	0.698885	0.689711	0.0186125	1.05617	up	PREDICTED: ABC transporter F family member 1-like [Brachypodium distachyon]
Traes_1AS_E4423E0F5	44.3417	40.4695	40.9649	22.6016	27.5286	25.3851	5.63928e-07	-0.881711	down	6-phosphofructo-2-kinase/fructose-2,6-biphosphatase 1 [Triticum urartu]
Traes_1AL_A66798759	0.615041	0.311077	0.657489	5.61386	6.59402	6.6772	8.37736e-32	3.61011	up	hypothetical protein TRIUR3_17102 [Triticum urartu]
Traes_7DL_E01308E59	1.47633	1.32021	1.74364	0.254725	0.238438	0.520836	1.68002e-08	-2.2523	down	predicted protein [Hordeum vulgare subsp. vulgare]
Traes_7BS_828CB7CE0	0	0.200441	0	3.89922	3.93151	4.49017	9.48297e-14	6.29854	up	putative polygalacturonase-inhibiting protein 1 precursor [Triticum turgidum subsp. durum]
Traes_2BL_7F4C72451	0.354265	0.258906	0.397052	0.750098	0.928563	1.13976	0.000725389	1.53796	up	HKT1;4-2 [Triticum turgidum subsp. durum]
Traes_2DL_AFBB29E25	139.096	127.887	133.384	68.8097	64.5396	74.2887	4.2725e-19	-1.02292	down	Thylakoid lumenal 29 kDa protein, chloroplastic [Triticum urartu]
Traes_2AS_B6A9A23D7	14.2513	15.6888	16.8902	7.6352	8.71651	7.4582	1.29483e-07	-1.05468	down	1-aminocyclopropane-1-carboxylate oxidase-1-like protein [Aegilops tauschii]
Traes_5AL_1A60A7C70	0.554254	0.34884	0.419089	1.56786	1.59327	1.60709	0.00461918	1.83802	up	Cell number regulator 6 [Triticum urartu]
Traes_4BL_FF2CBEF72	8.35369	6.94231	9.16867	0.91057	1.54789	1.70748	9.26953e-31	-2.65349	down	predicted protein [Hordeum vulgare subsp. vulgare]
Traes_5DS_6E33F5034	33.8736	31.2453	33.9058	14.4242	12.2223	13.0855	2.16849e-37	-1.44269	down	Light-inducible protein CPRF2 [Aegilops tauschii]
Traes_1AL_929323C381	0	0.342667	0.28407	5.48712	3.89219	5.80839	2.54398e-08	4.85523	up	predicted protein [Hordeum vulgare subsp. vulgare]
Traes_5BL_ADF77F4EC	1.03518	1.06648	1.2069	2.49759	2.94843	1.93136	0.00339169	1.13597	up	hypothetical protein F775_17591 [Aegilops tauschii]
Traes_1DS_C70B313261	0.176837	0.209618	0.258039	0.44796	0.485849	0.453455	0.0494141	1.076	up	Putative LRR receptor-like serine/threonine-protein kinase [Aegilops tauschii]
Traes_1DL_BFD641AD9	298.549	232.316	231.165	111.464	122.162	123.669	5.21305e-10	-1.1719	down	S-like RNase [Triticum aestivum]
Traes_1AL_82AAF3E95	0.503355	0.821204	0.561669	7.50986	4.6412	4.5142	5.33959e-08	3.17271	up	hypothetical protein F775_26852 [Aegilops tauschii]
Traes_7DL_6B98A0572	0.209628	0.347238	0.315003	0.821456	0.55066	0.900303	0.000173786	1.26945	up	hypothetical protein TRIUR3_09792 [Triticum urartu]
Traes_5AL_5A931BF50	5.81195	6.78888	8.46627	12.4067	14.0345	15.2082	2.41638e-09	0.872547	up	2-isopropylmalate synthase A [Triticum urartu]
TRAES3BF117700060CFD_g	1.04938	0.881762	0.879758	1.80518	2.17288	1.67047	0.0013527	0.963907	up	unnamed protein product [Triticum aestivum]
Traes_2BL_740D59BE4	4.2566	2.55976	3.04618	0.564538	0.51193	0.901841	2.01362e-07	-2.39134	down	predicted protein [Hordeum vulgare subsp. vulgare]
Traes_1BL_FC293B3EE	1.11394	0.884621	0.824678	0.562206	0.363517	0.512287	0.0203776	-1.04757	down	hypothetical protein F775_43183 [Aegilops tauschii]
Traes_7AS_36291AEDD	33.8708	40.5731	55.133	9.94674	16.3987	6.88742	2.44317e-07	-2.13241	down	Beta-glucosidase 6 [Aegilops tauschii]
Traes_1AL_D6A532C66	11.0154	11.3227	14.1634	44.6334	38.3236	38.6078	6.98955e-37	1.68586	up	Argininosuccinate synthase, chloroplastic [Aegilops tauschii]
Traes_1AS_B486CB8E2	10.2281	8.98018	9.70389	34.6573	31.8497	30.8072	1.18668e-43	1.77559	up	UDP-glycosyltransferase 85A3 [Triticum urartu]
Traes_4BS_C39445B0F	3.6033	3.83406	5.05425	12.1695	10.4941	9.93135	3.89929e-13	1.32771	up	WW domain-containing oxidoreductase [Aegilops tauschii]
Triticum_aestivumLinn_newGene_9933	5.09883	5.03415	6.09468	2.68408	2.22135	2.8682	6.80612e-09	-1.0647	down	hypothetical protein F775_42624 [Aegilops tauschii]
Traes_5DL_0A52687C6	83.1513	75.5265	78.6583	30.4624	31.4945	40.9333	2.52667e-25	-1.20974	down	hypothetical protein F775_28446 [Aegilops tauschii]
Traes_4DS_009CBDD14	11.9998	13.6112	14.0555	7.398	6.34354	6.91411	7.42217e-06	-0.958679	down	BEL1-type homeodomain protein [Triticum aestivum]
Traes_2DS_9F61CDC49	0.248516	0.141348	0.329839	0.62489	0.434383	0.548907	0.0198188	1.10092	up	hypothetical protein F775_27198 [Aegilops tauschii]
Traes_2AS_FEB84B3FC	1.82819	1.50048	1.58082	2.98538	3.78911	4.19392	3.13268e-05	1.01373	up	predicted protein [Hordeum vulgare subsp. vulgare]
Traes_6AS_8484A6E38	0.698995	1.11729	0.30691	15.1392	10.7505	5.87195	0.000144249	3.9761	up	hypothetical protein F775_43049 [Aegilops tauschii]
Traes_2AL_549D005B7	0.994007	1.04794	1.50267	1.84929	2.3464	2.68664	0.00668737	0.883503	up	Putative serine/threonine-protein kinase GCN2 [Aegilops tauschii]
Traes_5DL_7F82B2331	0.521752	0.327001	0.286078	1.13207	1.35304	0.943297	0.0430139	1.59552	up	Os01g0834500 [Oryza sativa Japonica Group]
Traes_2DL_EE9625B5A	39.5574	31.3109	38.8461	16.8183	14.7537	17.3881	1.5761e-09	-1.30047	down	predicted protein [Hordeum vulgare subsp. vulgare]
Traes_2DL_1CB540BCC	1.50013	0.631513	0.300547	5.18061	5.02311	4.5599	9.02137e-24	2.66283	up	predicted protein [Hordeum vulgare subsp. vulgare]
Traes_7BL_AB6A0A43A	0.479434	0.709737	1.10898	1.48699	1.74433	1.70525	0.0109077	1.0412	up	Putative ribosomal RNA methyltransferase 1 [Aegilops tauschii]
TRAES3BF091800010CFD_g	0.134154	0.125162	0.0320475	0.562526	0.353415	0.375436	0.0127593	2.00951	up	unnamed protein product [Triticum aestivum]
Traes_3B_919AA97EC	4.11475	4.35918	5.72901	9.35907	11.7748	18.1459	0.0104124	1.37783	up	Leucine-rich repeat receptor-like protein kinase PXL2 [Triticum urartu]
Traes_1DL_67F81C49C1	0.592062	0.437627	0.368268	1.03222	1.07202	0.712056	0.021069	0.888092	up	60S ribosomal protein L19, mitochondrial [Aegilops tauschii]
Traes_1DL_E74A51BAE	40.3372	42.92	39.3846	9.27108	9.21104	9.50712	6.11659e-52	-2.17731	down	DnaJ homolog subfamily C member 2 [Triticum urartu]
Traes_5DL_5DCD9BA8C	0.241644	0.14312	0.318969	0.843795	0.629085	0.492195	0.00258838	1.45839	up	Putative S-acyltransferase [Aegilops tauschii]
Traes_6BL_26318FDCD	1.15989	2.01568	1.73792	3.31855	3.79489	2.85744	0.0234897	0.973807	up	Prohibitin-1 [Aegilops tauschii]
Traes_2DS_E47CE2C01	0.136694	0	0	0.811275	0.645901	0.51677	2.62841e-07	4.22102	up	Cytochrome P450 99A2 [Aegilops tauschii]
Traes_1AL_63A09CA16	4.90765	4.04638	5.22976	9.52041	10.8878	11.4484	5.46873e-14	1.09444	up	hypothetical protein TRIUR3_28549 [Triticum urartu]
Triticum_aestivumLinn_newGene_1142	0.293251	0.170413	0.195167	0.734823	0.578667	0.68516	3.96861e-06	1.52449	up	Disease resistance protein RPP13 [Aegilops tauschii]
Traes_2BL_FD8F6184B	12.733	11.7058	12.7424	7.99368	7.48079	6.82696	7.55738e-13	-0.922122	down	PREDICTED: copper amine oxidase 1-like [Brachypodium distachyon]
Traes_2DS_81D62E5E9	0.277389	0.48002	0.167128	0.90601	1.7886	1.33823	0.000933428	2.21592	up	hypothetical protein F775_18667 [Aegilops tauschii]
Traes_2DS_45386FEBF	0.826423	1.21263	1.00821	0.329537	0.452913	0.535581	0.00583434	-1.29854	down	PREDICTED: protein FAR1-RELATED SEQUENCE 5-like [Brachypodium distachyon]
Traes_6AL_38CA87B45	1.07286	0.308237	1.07909	0.19225	0.190119	0.155315	0.0160905	-2.49871	down	Microtubule-associated protein TORTIFOLIA1 [Triticum urartu]
Traes_2DL_E96DCDCB4	0.236345	0.248544	0.0932958	0.495375	0.317557	0.373591	0.0463734	0.953374	up	Endoribonuclease Dicer-4-like protein [Aegilops tauschii]
Traes_6AS_81E9CAB7C	0.775264	0.803918	0.675301	0.435501	0.478321	0.30744	0.00664727	-1.04135	down	predicted protein [Hordeum vulgare subsp. vulgare]
Traes_7DL_F8AF46FFE	0.560379	0.982256	0.73018	1.68385	1.83747	1.43727	0.00811201	1.03833	up	PREDICTED: protein RRP45A-like isoform X1 [Brachypodium distachyon]
Traes_3DL_11FA9C395	0.839689	1.04357	0.848305	1.80804	1.78469	1.80027	4.33478e-05	0.864334	up	unnamed protein product [Triticum aestivum]
Traes_3DL_ACA5C68C9	0.996339	1.27537	0.888067	2.09035	2.19158	2.33811	0.00115688	1.0301	up	predicted protein [Hordeum vulgare subsp. vulgare]
Traes_5BL_294A23904	6.22283	7.86502	7.40716	18.639	12.5946	20.5642	0.00393162	1.06381	up	PREDICTED: 60S ribosomal protein L36a [Brachypodium distachyon]
Traes_3AL_0C1B383C3	1.14222	0.342569	0.846267	2.09785	2.03576	2.50649	3.99663e-05	1.40057	up	Pleiotropic drug resistance protein 4 [Aegilops tauschii]
Traes_4DS_4A459C4D3	1.11682	1.34593	1.33422	5.17885	5.50559	5.53916	5.29142e-15	2.06694	up	WW domain-containing oxidoreductase [Aegilops tauschii]
Traes_7DL_294A7E1DB	0.389619	0.338668	0.425523	0.755778	0.750469	1.19743	0.0123056	1.23002	up	Cytochrome P450 71D7 [Aegilops tauschii]
Traes_7DS_01A0AF589	233.046	230.13	217.192	129.266	129.168	127.821	4.68409e-16	-0.923425	down	Ferredoxin--NADP reductase, leaf isozyme, chloroplastic [Aegilops tauschii]
Traes_4DL_B84BC09CF	6.21874	7.71094	7.37759	3.42347	2.91021	3.06846	6.40421e-16	-1.2186	down	predicted protein [Hordeum vulgare subsp. vulgare]
Traes_3DL_DBA04EB78	5.89232	6.83444	8.45631	3.35732	3.32348	2.92951	2.55861e-15	-1.23181	down	Receptor-like protein kinase HSL1 [Aegilops tauschii]
Traes_4BL_78D895AE8	3.7648	4.46289	4.94713	11.0841	17.2623	17.4233	1.90096e-06	1.70137	up	predicted protein [Hordeum vulgare subsp. vulgare]
Triticum_aestivumLinn_newGene_10033	0.449876	0.397738	0.366782	0.770146	0.807473	0.818268	0.00686556	0.866259	up	Putative disease resistance protein [Aegilops tauschii]
Traes_4BL_F727FA1EC1	0.148643	0	0.56848	1.44785	1.21764	1.28417	1.89881e-05	2.42954	up	predicted protein [Hordeum vulgare subsp. vulgare]
Traes_3AS_C34605031	2.80497	1.77913	2.08539	0.849178	0.990135	1.46927	0.00308602	-1.10086	down	hypothetical protein TRIUR3_05320 [Triticum urartu]
Traes_7DS_21A5C5626	2.4988	4.4867	2.13493	5.73941	6.44974	5.96591	0.00701186	0.948173	up	PREDICTED: ribonuclease E/G-like protein, chloroplastic isoform X1 [Brachypodium distachyon]
Traes_6DL_1CB111965	1.20832	1.1143	0.978636	17.6987	17.6911	19.0661	3.82168e-185	4.04264	up	Formate dehydrogenase 2, mitochondrial [Aegilops tauschii]
Traes_2BS_73911552F	2.31839	2.24655	1.8426	1.12564	1.17903	1.12223	0.00223274	-0.911429	down	predicted protein [Hordeum vulgare subsp. vulgare]
Traes_2DL_C83054922	11.1274	24.9762	17.9391	73.0591	61.4366	68.68	0.000604223	1.63957	up	hypothetical protein F775_17906 [Aegilops tauschii]
Traes_5DL_C6B10AF61	1.35324	2.49196	1.38196	4.47077	3.03297	3.45021	0.0148422	1.04781	up	predicted protein [Hordeum vulgare subsp. vulgare]
Traes_2BS_0E6D454B0	592.08	618.149	658.48	359.421	323.961	335.544	1.94844e-13	-0.919633	down	predicted protein [Hordeum vulgare subsp. vulgare]
Triticum_aestivumLinn_newGene_6949	7.52803	8.69591	8.35347	3.58806	5.11375	4.22048	6.11866e-14	-1.03562	down	Disease resistance protein RPM1 [Triticum urartu]
Traes_7BL_06B06E12F	0.19987	0.25996	0.297064	0.462994	0.948885	0.88842	0.00527002	1.66684	up	PREDICTED: putative cysteine-rich receptor-like protein kinase 20 isoform X2 [Brachypodium distachyon]
Traes_6BL_7DB204621	0	0	0	0	0.582453	0.521272	0.0169265	Inf	up	L-type lectin-domain containing receptor kinase IV.4 [Triticum urartu]
Traes_4BS_CBF2E5CD4	16.6335	15.9401	14.4365	4.1582	5.3328	5.76201	1.17634e-19	-1.60633	down	hypothetical protein F775_16170 [Aegilops tauschii]
Traes_7DS_3BD0BF4B6	5.51804	4.69058	4.51672	12.3615	14.7869	14.215	1.10168e-23	1.41313	up	Protein SRG1 [Aegilops tauschii]
Triticum_aestivumLinn_newGene_4410	0.334923	0.190437	0.179857	0.856712	0.860408	0.640384	0.00284334	1.68657	up	hypothetical protein F775_24294 [Aegilops tauschii]
Traes_1DS_F3A99134B	1.49725	1.41794	1.63138	2.53189	2.81917	3.407	0.000117208	0.873941	up	predicted protein [Hordeum vulgare subsp. vulgare]
Traes_5DL_595243DCB	6.20891	6.0154	6.28662	3.90826	2.56532	4.34302	0.0274268	-0.886064	down	hypothetical protein 0_18315_02, partial [Pinus taeda]
Traes_1DL_23A4F5B24	2.04414	1.67739	1.9964	4.40101	2.91546	4.14644	0.00121171	0.953112	up	hypothetical protein F775_28068 [Aegilops tauschii]
Traes_4BS_7E6E925C1	1.86504	2.3609	2.31447	6.41235	5.35548	4.86332	1.40678e-09	1.26897	up	PREDICTED: non-lysosomal glucosylceramidase isoform X1 [Brachypodium distachyon]
Traes_2AL_1FA49CAC2	4.26332	5.97564	4.75516	3.04431	2.61502	2.78372	0.0103645	-0.898954	down	PREDICTED: ferric reduction oxidase 2-like [Brachypodium distachyon]
Traes_5DL_07445962E	10.3902	11.1219	13.7333	7.61516	6.75422	6.02689	1.84063e-05	-0.868132	down	Putative aldehyde oxidase 2 [Aegilops tauschii]
Traes_4AS_265BF3644	2.3615	1.66434	1.70832	0.0840898	0.419836	0.420043	3.30713e-07	-3.09398	down	predicted protein [Hordeum vulgare subsp. vulgare]
Traes_2BL_43F81300F	0.0681046	0.211854	0.0642041	0.725862	0.892984	0.889426	0.000526537	2.88177	up	hypothetical protein F775_09847 [Aegilops tauschii]
Traes_3AL_08B0C8C4A	62.4387	60.5505	60.7818	33.2991	31.7483	31.5355	9.38335e-15	-1.08518	down	unnamed protein product [Triticum aestivum]
Traes_4BS_46DEEBE46	0.607848	1.0149	0.680273	2.05233	3.01805	2.09777	1.53851e-05	1.69665	up	predicted protein [Hordeum vulgare subsp. vulgare]
Traes_3AL_490F09661	3.76927	5.11412	4.07342	1.9008	3.56538	1.9449	0.0247117	-0.886591	down	Putative NAC domain-containing protein 9 [Aegilops tauschii]
Traes_3AL_263E24D86	0.138967	0.120205	0.0230167	0.739082	0.764132	0.478443	2.93005e-08	2.81183	up	Putative serine/threonine-protein kinase receptor [Aegilops tauschii]
Traes_5AL_0AF1FD5F0	14.0514	13.4328	10.5208	29.3335	29.5015	20.0849	0.00606304	0.925946	up	predicted protein [Hordeum vulgare subsp. vulgare]
Traes_7BL_4CFC83015	0.262202	0.310687	0.239485	0.718782	0.665935	0.603538	0.000140615	1.20688	up	ABC transporter C family member 8 [Aegilops tauschii]
Traes_2BS_486CB3314	1.55276	1.72412	1.68638	1.30849	0.508681	0.906319	0.0022462	-1.0274	down	predicted protein [Hordeum vulgare subsp. vulgare]
Traes_6AL_D0A0EA437	1.43616	2.63357	1.45283	5.15279	3.46535	3.46359	0.00834918	1.17384	up	hypothetical protein F775_08162 [Aegilops tauschii]
Traes_4DL_8EBE98D02	1052.6	1225.05	1263.23	441.329	638.388	631.173	9.18425e-21	-1.48866	down	predicted protein [Hordeum vulgare subsp. vulgare]
Traes_5DL_6585282B2	0.42287	0.437015	0.48321	0.846447	0.866337	0.994047	0.0114493	0.918244	up	predicted protein [Hordeum vulgare subsp. vulgare]
Traes_4BS_939C79184	0.563311	1.36617	2.43003	3.7837	4.59984	4.17259	0.00042198	1.50662	up	lipoxygenase-1 [Triticum turgidum subsp. durum]
Traes_3B_D516297E3	0	0	0.318538	5.59881	4.94314	4.76357	9.71085e-07	5.55469	up	beta-1,3-glucanase [Hordeum vulgare]
Traes_1BL_6401A85E7	4.63098	4.52479	6.49785	21.0497	15.5454	18.6891	1.9339e-16	1.7657	up	Argininosuccinate synthase, chloroplastic [Aegilops tauschii]
Traes_6BL_82C6CAA39	0	0	0.0464556	0.820242	0.568736	0.801917	1.40314e-07	5.66941	up	Wall-associated receptor kinase 5 [Aegilops tauschii]
Traes_5DL_60C61B6C0	1472.72	1382.1	1374.16	554.046	570.771	590.841	5.14887e-18	-1.26744	down	Chlorophyll a-b binding protein, chloroplastic [Aegilops tauschii]
Triticum_aestivumLinn_newGene_11696	0.271438	0.459136	0.648184	1.70219	1.89266	1.45302	2.5605e-10	1.8133	up	hypothetical protein F775_22834 [Aegilops tauschii]
Traes_3DL_CC7D579D5	3.00574	3.63773	3.22292	1.9024	1.98116	1.87988	1.58241e-06	-0.89256	down	CBL-interacting protein kinase 11 [Aegilops tauschii]
Traes_5DS_FA3FB6616	1.00812	0.498834	0.781272	1.39167	1.42765	1.89457	0.00301985	0.996061	up	Adenylate kinase A [Aegilops tauschii]
Triticum_aestivumLinn_newGene_7081	6.16156	4.40508	4.10268	8.33357	12.6694	10.0773	0.00675135	0.919741	up	Mitogen-activated protein kinase kinase 1 [Triticum urartu]
Traes_5AS_096909BB3	1.85337	1.38998	1.66513	0.543922	1.27586	1.03865	0.0453733	-1.07768	down	hypothetical protein TRIUR3_10953 [Triticum urartu]
Traes_5BL_077D7FCAA	1.19808	1.37514	1.62667	0.953118	0.537262	0.785163	0.0109279	-0.91602	down	PREDICTED: probable inactive leucine-rich repeat receptor-like protein kinase At3g03770 [Brachypodium distachyon]
Traes_5DS_E7FDA5B26	0.299931	0	0.154165	6.03381	4.34842	5.71659	3.17797e-39	5.19614	up	Obtusifoliol 14-alpha demethylase [Aegilops tauschii]
Traes_7AS_D2C7C1F43	460.357	448.641	521.667	225.832	238.506	267.042	1.35042e-10	-0.975889	down	Chlorophyll a-b binding protein, chloroplastic [Triticum urartu]
Traes_7AS_A1C12A973	0.67386	1.12891	1.3034	0.465342	0.453231	0.556961	0.0252252	-1.33584	down	hypothetical protein F775_07731 [Aegilops tauschii]
Traes_7AL_E70933BD3	0.732854	0.190379	0.170845	3.81111	4.83888	5.07063	1.027e-11	3.67296	up	Secologanin synthase [Triticum urartu]
Traes_4BL_AA4929712	20.5752	30.1195	16.938	67.8338	112.382	107.571	8.68242e-10	2.04805	up	Ethylene-responsive transcription factor ERF071 [Aegilops tauschii]
Traes_5AL_3F575A9C1	24.4677	26.1858	20.0411	15.8775	11.3889	11.7514	3.87747e-05	-0.952226	down	hypothetical protein TRIUR3_31710 [Triticum urartu]
Traes_4BS_1C071918C	6.5485	6.42711	5.43755	2.57838	1.63987	2.67967	3.25644e-09	-1.60878	down	ribulose-1,5-bisphosphate carboxylase/oxygenase large subunit [Triticum aestivum]
Traes_7DL_CE37E2AF1	1.45801	0.596184	1.28467	5.34585	8.32086	8.56494	1.12479e-11	2.79242	up	predicted protein [Hordeum vulgare subsp. vulgare]
Traes_4BS_BB26E5EE1	72.6209	65.0589	58.347	26.8564	29.4211	26.7582	1.78603e-27	-1.25375	down	abscisic stress-ripening protein [Triticum aestivum]
Traes_2BS_E67494A11	510.972	532.76	576.685	307.31	297.927	289.673	5.88127e-07	-0.896216	down	Mg-chelatase subunit XANTHA-F [Hordeum vulgare subsp. vulgare]
Traes_5BL_8E0EA70D9	6.85156	4.48807	4.53453	9.80861	11.8269	12.1927	3.99223e-08	1.04719	up	Beta-glucosidase 30 [Triticum urartu]
Traes_6DS_DA9D61A4E	0.146	0.521566	0.182118	0.754475	0.801224	0.593005	0.00608447	1.33072	up	dehydration-induced protein [Triticum aestivum]
Traes_5AL_F5DE61878	7.81028	8.57113	8.13249	32.743	26.1655	21.4324	2.154e-06	1.61241	up	Phosphoenolpyruvate/phosphate translocator 1, chloroplastic [Triticum urartu]
Traes_7DL_977A3B535	2.24805	1.86012	1.67141	3.2727	3.64631	4.63557	0.00479525	0.926604	up	PREDICTED: transmembrane protein 18-like [Brachypodium distachyon]
Traes_1BL_FD7FF84B6	2.39688	2.30201	2.13876	1.27543	1.27363	1.27165	0.000215711	-1.00161	down	PREDICTED: uncharacterized protein LOC100839218 isoform X1 [Brachypodium distachyon]
Triticum_aestivumLinn_newGene_22516	3.02255	3.2682	3.1356	6.75366	6.46541	6.60356	3.88823e-09	0.962457	up	Putative coatomer subunit beta&apos;-3 [Triticum urartu]
Triticum_aestivumLinn_newGene_13173	0.280528	0.174088	0.33088	0.693394	0.767832	0.92347	2.63033e-07	1.72003	up	Disease resistance RPP13-like protein 4 [Aegilops tauschii]
Triticum_aestivumLinn_newGene_16844	0.857352	1.29153	1.26454	0.566136	0.425366	0.762966	0.00303734	-1.07082	down	PREDICTED: putative protein FAR1-RELATED SEQUENCE 10 [Brachypodium distachyon]
Traes_2AS_BAD28E539	11.5031	8.39673	8.3311	47.2286	53.5755	56.6424	8.56216e-81	2.52949	up	chitinase 2 [Triticum aestivum]
Traes_5BS_CB4AE11A5	0.557264	0.520492	0.633677	1.15224	1.08293	1.11058	0.00016881	0.880538	up	hypothetical protein TRIUR3_29117 [Triticum urartu]
Traes_7DS_CB359539B	4.42872	4.44923	4.1638	10.7018	9.05011	8.81854	1.89364e-13	1.04955	up	heat shock protein 90 [Triticum aestivum]
Traes_2BS_E68F1B47C	1408.64	1241.96	1195.16	434.175	450.763	453.715	5.0959e-27	-1.50118	down	Ribulose bisphosphate carboxylase small chain PW9, chloroplastic [Aegilops tauschii]
Triticum_aestivumLinn_newGene_21436	2.80607	2.17594	2.86575	1.38599	0.881498	1.21363	0.0180213	-1.26657	down	Ferredoxin-dependent glutamate synthase, chloroplastic [Aegilops tauschii]
Traes_6AL_2A4B93A66	1.42437	1.3491	0.768632	0.373854	0.624913	0.296551	0.0018445	-1.51029	down	Peptide transporter PTR2 [Aegilops tauschii]
Traes_2DS_4576B47D0	5.96574	6.61218	6.55022	13.0653	14.361	20.1422	1.2388e-08	1.11498	up	predicted protein [Hordeum vulgare subsp. vulgare]
Traes_2BL_94002F29C	0.288399	0.50728	0.576375	1.46987	1.19986	1.84611	0.00528772	1.76548	up	Kelch domain-containing protein 4 [Triticum urartu]
Traes_1DL_4B7506819	2.72908	3.04216	3.10788	1.50642	1.93326	1.63646	0.00565529	-0.903203	down	Putative apospory-associated protein C [Aegilops tauschii]
Traes_6AS_2CF6F3187	21.72	20.7485	25.1297	59.1435	50.337	52.3946	6.54217e-18	1.14123	up	Calnexin-like protein [Aegilops tauschii]
Triticum_aestivumLinn_newGene_10089	10.242	10.5438	10.9777	4.46855	3.40336	3.92321	3.16467e-31	-1.57734	down	hypothetical protein F775_32707 [Aegilops tauschii]
Traes_5DS_ABFE876D4	0.159666	0.141516	0.170437	0.388885	0.395273	0.44745	0.000300451	1.27511	up	DNA repair protein Rad50 [Aegilops tauschii]
Traes_4DS_2E360F981	0.616289	0.807144	0.73705	1.40394	1.41719	1.47196	3.64862e-05	0.912328	up	predicted protein [Hordeum vulgare subsp. vulgare]
Traes_1AL_A670FC1B3	0.824967	0.725673	0.373668	2.76259	2.06723	1.2559	0.013468	1.6911	up	PREDICTED: uncharacterized protein LOC100823570 [Brachypodium distachyon]
Traes_3DL_B6EAFCDDA	0	0	0	5.18857	5.21043	4.64623	4.97833e-11	Inf	up	Putative LRR receptor-like serine/threonine-protein kinase [Aegilops tauschii]
Traes_4BL_554B7CDD0	0.564468	0.774357	0.615484	2.56648	1.08789	1.84401	0.0241129	1.39304	up	Chaperonin CPN60-2, mitochondrial [Triticum urartu]
Traes_3DL_1D3995356	71.6892	67.8112	78.0946	38.8482	39.9357	41.0152	1.09201e-15	-0.910562	down	unnamed protein product [Triticum aestivum]
Traes_2BS_D580B56A3	0.829634	1.08619	1.15989	0.506539	0.582099	0.461601	0.00231704	-1.03962	down	PREDICTED: uncharacterized protein LOC100838344 [Brachypodium distachyon]
Traes_4BL_60CB477BF	6.20451	6.73799	7.08986	4.38829	3.05095	4.15843	1.11803e-06	-0.879859	down	Putative vesicle-associated membrane protein 726 [Aegilops tauschii]
Traes_2BS_0FF4C3DD0	0.376985	0.406568	0.702679	1.3051	0.962103	1.19632	3.48976e-05	1.3269	up	predicted protein [Hordeum vulgare subsp. vulgare]
Traes_4AL_36D63D2CA	0.403773	0.25763	0.157571	1.81413	3.23789	2.57318	4.57611e-11	3.39986	up	alcohol-forming fatty acyl-coenzyme A reductase [Triticum aestivum]
Triticum_aestivumLinn_newGene_10676	2.9452	3.02963	2.88149	1.28187	2.41978	1.3183	0.00208085	-0.85444	down	Anthranilate N-benzoyltransferase protein 1 [Triticum urartu]
Traes_5DL_C3F949BDC	10.3893	8.97821	8.12507	31.5912	26.4262	27.6897	2.08622e-07	1.55805	up	Beta-glucosidase 6 [Aegilops tauschii]
Traes_3DS_98553B5F4	0.329585	0	0.268549	1.67359	1.22463	1.03602	1.61527e-06	2.75857	up	predicted protein [Hordeum vulgare subsp. vulgare]
Traes_4AL_267FD0D43	0.191338	0.200376	0.273092	0.444236	0.48019	0.531456	0.017576	1.02828	up	PREDICTED: WD repeat-containing protein 3 [Brachypodium distachyon]
Traes_7BL_3CC4E68B9	3.36891	3.61475	2.4259	1.76776	0.503276	1.60693	0.0440068	-1.4001	down	Patatin group A-3 [Aegilops tauschii]
Traes_4BS_FFF12BA9E	2.21615	1.78312	2.93881	7.33841	8.07412	7.79643	3.58886e-10	1.7169	up	ferritin 2B [Triticum aestivum]
Traes_3DL_C68AE9ACB	258.012	368.804	271.737	218.869	281.86	196.67	0.0153941	-0.991711	down	Serine hydroxymethyltransferase 1 [Aegilops tauschii]
Traes_5BS_8A15F0117	42.629	40.496	38.8562	23.4899	23.1684	20.3981	4.73147e-14	-0.945084	down	salt response protein [Triticum aestivum]
Traes_5BL_F296A638F	2.60197	2.8037	3.8005	1.69803	2.10336	1.3304	0.01647	-0.897091	down	Protein phosphatase 2C 35 [Aegilops tauschii]
Traes_6AL_E137A9A60	679.954	685.62	687.031	279.744	281.461	335.996	3.04655e-35	-1.42329	down	PREDICTED: protein CURVATURE THYLAKOID 1A, chloroplastic-like [Oryza brachyantha]
Traes_4DL_1EA1CB86A	1.15964	1.16809	2.20287	2.53766	3.04426	2.75813	0.0229091	0.896595	up	predicted protein [Hordeum vulgare subsp. vulgare]
Traes_2DL_36D8ACEF5	74.4903	141.463	156.326	47.0889	36.5504	60.8789	0.00402191	-1.755	down	predicted protein [Hordeum vulgare subsp. vulgare]
Traes_2DS_0AFFAC676	2.24714	1.80127	1.80183	4.27895	4.61191	5.04821	7.6864e-13	1.14771	up	PREDICTED: protein SSUH2 homolog isoform X1 [Brachypodium distachyon]
Traes_2AL_20BC426B9	1.23628	1.12176	1.12828	2.41077	1.95489	2.37937	0.000853808	1.00264	up	Peroxidase 12 [Triticum urartu]
Traes_2AS_51739A52D	0.151745	0	0.041823	3.03559	2.11471	2.0803	8.36609e-18	5.55699	up	Cytochrome P450 99A2 [Aegilops tauschii]
Triticum_aestivumLinn_newGene_2285	0.282729	0.908301	1.30302	2.12482	1.84073	2.33551	0.0107178	1.34165	up	hypothetical protein TRIUR3_30021 [Triticum urartu]
Traes_2AL_3F769FE10	2.31312	1.44217	1.55264	1.14909	0.770216	1.16406	0.0373176	-0.885351	down	hypothetical protein TRIUR3_28203 [Triticum urartu]
Traes_1AL_6EDAE7905	1.12449	1.07683	0.972829	2.41092	2.72366	2.03524	0.00449984	1.12423	up	60S ribosomal protein L35a-1 [Triticum urartu]
Traes_2BS_E8A42E1C7	0	0.0642058	0.209858	2.2969	1.57431	2.02612	8.19435e-19	4.56768	up	Putative calcium-binding protein CML45 [Aegilops tauschii]
Traes_6BL_1E6D16B7D	7.77881	8.56665	7.65517	14.6343	12.4201	21.0606	0.0221878	0.871327	up	hypothetical protein F775_13857 [Aegilops tauschii]
Traes_2AL_23D1B3A66	0.447954	0.59625	0.444621	1.61759	1.57158	0.940669	0.00140544	1.38045	up	hypothetical protein F775_10031 [Aegilops tauschii]
Traes_1DL_A890AB24C	0.178831	0.282998	0.478606	1.31613	0.717518	1.19425	0.000340216	1.7735	up	Alanine--glyoxylate aminotransferase-2-like protein, mitochondrial [Aegilops tauschii]
Traes_5DS_FA576F870	3.20711	2.4266	1.93807	4.05136	5.27036	5.38646	0.0141426	0.891956	up	hypothetical protein F775_18074 [Aegilops tauschii]
Traes_2DS_13B55EFDA	3607.4	3887.79	3297.97	1529.58	2199.85	2082.14	1.08626e-27	-1.22776	down	hypothetical protein OsI_09249 [Oryza sativa Indica Group]
Traes_4AL_CB6CC5088	26.4381	22.3217	25.8324	13.7678	13.5708	10.545	1.3441e-09	-1.01248	down	PREDICTED: uncharacterized protein LOC100843122 [Brachypodium distachyon]
Traes_4BL_6E9F1E18F	0.960229	1.00528	0.861863	2.19533	1.78931	1.86228	0.0125835	0.958242	up	predicted protein [Hordeum vulgare subsp. vulgare]
Traes_4BS_42361CB8D	7.424	6.80783	7.76629	36.0441	27.0084	27.0101	4.59204e-14	2.00011	up	protein disulfide isomerase 2 precursor [Triticum aestivum]
Traes_5BL_E123D8905	1.53566	1.47124	0.909863	4.1971	3.30569	3.16913	2.55095e-06	1.35243	up	predicted protein [Hordeum vulgare subsp. vulgare]
Traes_3AL_37906AFA0	0.628956	0.555439	0.478382	1.13543	0.9535	1.40982	0.0212175	0.972373	up	unnamed protein product [Triticum aestivum]
Traes_1DS_55D10B1E9	1.16031	1.57729	1.39134	0.697855	0.393484	0.758594	5.14128e-05	-1.20541	down	phosphoinositide-specific phospholipase C2 [Triticum aestivum]
Traes_2BL_B41E0A8DB1	20.9573	24.4253	22.9013	10.4371	10.528	10.5332	6.20108e-07	-1.08122	down	predicted protein [Hordeum vulgare subsp. vulgare]
Triticum_aestivumLinn_newGene_15220	0.261696	0.360774	0.383235	2.44841	2.31764	1.53785	5.00613e-09	2.78145	up	Secologanin synthase [Aegilops tauschii]
Traes_4AL_E059BE2CA	0.657468	1.61807	1.45219	2.29631	2.45893	3.45688	0.0116261	1.08484	up	predicted protein [Hordeum vulgare subsp. vulgare]
Traes_5BL_F04718899	0.452682	0.939255	0.665263	1.16866	1.37708	1.27266	0.000652505	0.95599	up	predicted protein [Hordeum vulgare subsp. vulgare]
Traes_2DL_AE61DD300	2.25221	2.6024	2.66517	4.85767	7.02373	5.79428	0.00256525	1.17028	up	predicted protein [Hordeum vulgare subsp. vulgare]
Traes_3AL_789182F31	7.93775	7.24121	7.18457	4.05645	3.65254	3.38325	7.63706e-09	-1.12995	down	Vacuolar-processing enzyme [Triticum urartu]
Traes_4DL_64508CBF1	0.804944	0.540269	0.0937556	2.18153e-24	3.86764e-40	2.73572e-44	0.00976987	#NAME?	down	hypothetical protein F775_06816 [Aegilops tauschii]
Traes_6BS_3BFEDA2C5	0.238248	0.250586	0.0829342	0.741922	0.530903	0.399506	0.0382459	1.41123	up	predicted protein [Hordeum vulgare subsp. vulgare]
Traes_7DS_AFF27C4CF	1.88893	2.15466	1.73128	0.83499	0.577194	0.708988	5.04317e-06	-1.56425	down	Benzoate carboxyl methyltransferase [Aegilops tauschii]
Traes_1DL_89D1676FC	12.4387	13.8615	12.6967	6.3896	8.271	7.87794	7.96924e-09	-0.915922	down	hypothetical protein F775_19095 [Aegilops tauschii]
Traes_4DL_2BEF10792	5.36784	4.0768	3.58615	1.91699	2.27799	2.22542	0.00246919	-1.13508	down	RecName: Full=Salt stress-induced hydrophobic peptide ESI3 [Lophopyrum elongatum]
Traes_3AS_9151583B9	30.8299	33.6427	33.8996	16.8458	14.6891	16.7035	2.38731e-16	-1.00454	down	CCAAT-binding transcription factor A [Triticum aestivum]
Traes_4DS_AD2883675	5.99355	6.83933	7.22175	3.42213	3.63504	3.58405	6.6729e-14	-1.0115	down	Phosphatidylinositol-4-phosphate 5-kinase 1 [Triticum urartu]
Traes_1AL_B15921488	0.472542	0.196687	0.443053	1.96596	1.48347	1.68389	3.49939e-05	2.31599	up	Chaperonin CPN60-2, mitochondrial [Aegilops tauschii]
Traes_4BL_93F9AAD9A	3.57257	2.31392	3.72607	1.38762	1.41073	1.9279	0.00748238	-1.08667	down	Protein TRANSPARENT TESTA 12 [Aegilops tauschii]
Traes_1BL_0A3CDBCFC	4.90853	5.83783	2.20703	80.5248	56.5719	69.3202	2.76556e-25	4.04207	up	hypothetical protein F775_32017 [Aegilops tauschii]
Traes_5DL_6A497D966	0.959814	1.25438	1.04378	2.11038	2.2497	2.22299	2.29017e-05	0.910721	up	T-complex protein 1 subunit beta [Aegilops tauschii]
Traes_1DL_415CB2FD9	0.325731	0.32918	0.291057	0.937824	1.0199	0.767927	0.00118322	1.45201	up	Putative phosphoribosylformylglycinamidine synthase, chloroplastic [Aegilops tauschii]
Traes_2BS_437CE299A	0.533968	0.465489	0.471306	1.24946	1.23071	1.59449	0.000198618	1.36474	up	predicted protein [Hordeum vulgare subsp. vulgare]
Traes_7DL_E62998DDA	19.4281	15.4032	15.6939	9.09015	7.62585	9.08711	3.17985e-05	-1.07156	down	hypothetical protein TRIUR3_14340 [Triticum urartu]
Traes_4DS_849C911C9	0.0490268	0	0	0.828037	1.64279	1.09689	8.3793e-11	6.67366	up	fatty acyl coA reductase [Triticum aestivum]
Traes_1AS_98FDB65CC	0.918441	0.803978	0.803344	2.00121	1.67321	1.84929	0.00111066	1.10061	up	predicted protein [Hordeum vulgare subsp. vulgare]
Traes_4BS_2F6B4A74B	1.05162	1.93787	2.33837	3.42426	3.53772	3.1515	0.031293	0.863979	up	predicted protein [Hordeum vulgare subsp. vulgare]
Traes_6DL_1946B1DAA	9.10898	7.80027	8.47667	3.12897	5.05077	3.61854	3.51218e-05	-1.18059	down	Phosphoenolpyruvate carboxylase kinase 1 [Triticum urartu]
Traes_5AL_D1FA8D06E	44.9794	43.0381	47.1356	24.8891	23.0626	26.1985	3.40462e-17	-0.963208	down	predicted protein [Hordeum vulgare subsp. vulgare]
Traes_1DS_5852D4AB6	7.4601	6.10538	7.15786	17.0333	15.4097	14.7752	8.51263e-18	1.07857	up	DnaJ homolog subfamily B member 11 [Aegilops tauschii]
Traes_5DS_03A1B4A4F	3.70058	3.94617	3.84378	9.15004	9.25475	8.54826	4.70343e-18	1.25676	up	predicted protein [Hordeum vulgare subsp. vulgare]
TRAES3BF000300010CFD_g	0.600363	2.9651	0.12935	0.699548	2.03104	1.7084	0.0296085	1.88087	up	unnamed protein product [Triticum aestivum]
Traes_5BL_9FCE2D6DB	0.964301	1.26638	1.3893	2.08098	2.47196	2.45362	0.0492054	1.02008	up	predicted protein [Hordeum vulgare subsp. vulgare]
Traes_6DL_1F6E2665D	0.160932	0.111286	0.0374767	0.319177	0.369184	0.495095	0.0112147	1.93975	up	hypothetical protein F775_09662 [Aegilops tauschii]
Traes_1AL_1FDDEE216	0.659323	0.533887	0.551836	2.10559	1.74474	1.37162	0.000159072	1.37978	up	Myosin heavy chain kinase B [Triticum urartu]
TRAES3BF037300030CFD_g	28.3813	17.8576	18.7264	10.1559	6.83975	7.8594	0.00134651	-1.52346	down	unnamed protein product [Triticum aestivum]
Traes_5DL_F0E535970	2.08775	3.15753	1.8095	6.99368	6.23447	4.04702	0.00434797	1.27819	up	predicted protein [Hordeum vulgare subsp. vulgare]
Traes_7AS_E477E850F	16.7064	16.5549	16.9409	2.32922	2.76328	2.99681	1.01363e-32	-2.85239	down	Protein TRANSPARENT TESTA 12 [Triticum urartu]
Traes_2AS_2C93BAE62	0.174918	0.100355	0.122621	0.368012	0.309682	0.240847	0.0255511	1.21198	up	hypothetical protein TRIUR3_01497 [Triticum urartu]
Triticum_aestivumLinn_newGene_13312	1.95965	1.97132	1.56805	1.05543	1.05669	1.58181	0.00118558	-0.91693	down	hypothetical protein TRIUR3_32463 [Triticum urartu]
Traes_7AS_48675B071	2.57993	3.41275	3.42581	9.78959	6.75795	8.63211	2.3889e-05	1.29975	up	unnamed protein product [Triticum aestivum]
TRAES3BF011100110CFD_g	1.57166	1.62038	1.77059	2.99952	3.52345	3.35365	0.00131908	1.07216	up	unnamed protein product [Triticum aestivum]
Triticum_aestivumLinn_newGene_2268	4.3031	4.85361	4.45204	2.2636	2.69665	2.90402	0.00308516	-0.93119	down	Lipase [Triticum urartu]
Traes_5DL_C997FC7EF	0.131293	0	0	1.70499	2.43318	3.14446	1.7605e-10	6.1613	up	pathogenesis-related protein 1-8 [Triticum aestivum]
Traes_5BS_805D85BDE	0.453549	0.336393	0.599956	0.934458	1.08204	1.17671	0.000126172	1.21986	up	Cysteine-rich receptor-like protein kinase 25 [Aegilops tauschii]
Triticum_aestivumLinn_newGene_15816	0	0	0	0	1.62664	1.24758	0.0317302	Inf	up	unnamed protein product [Triticum aestivum]
Traes_7BL_5ABCB74E1	2.7624	4.37784	4.23038	6.34119	9.2332	7.82045	0.00029195	0.98211	up	Putative 4-coumarate--CoA ligase 4 [Aegilops tauschii]
Traes_1BS_6A84E22E2	0.748722	0.782724	0.676342	2.13294	1.82648	2.08369	4.02677e-08	1.3679	up	RecName: Full=Hexokinase-7; AltName: Full=Hexokinase-6 [Oryza sativa Japonica Group]
Traes_5AL_800481A96	2.99092	2.89537	3.11642	7.32315	8.33327	7.7541	2.30213e-17	1.28571	up	F-box/LRR-repeat protein 10 [Triticum urartu]
Traes_4BL_98CC377F7	0.0336588	0	0	0.415138	0.387452	0.51977	4.04402e-06	5.46353	up	PREDICTED: receptor-like protein 12 [Brachypodium distachyon]
Traes_4BS_A3134BC41	0.481371	0.720112	0.846274	1.33742	1.39851	1.44131	0.000852103	0.900188	up	PREDICTED: proline-, glutamic acid- and leucine-rich protein 1 isoform X2 [Brachypodium distachyon]
Traes_6BS_D995329CC	0.0652803	0.0455636	0.0433463	0.13836	0.35977	0.328325	0.00401759	2.59171	up	Disease resistance protein RPM1 [Aegilops tauschii]
Traes_7DL_5462DBABE	9.37902	9.85374	9.89769	3.95334	5.07511	5.68177	2.64015e-07	-1.03687	down	Anthocyanin 5-O-glucosyltransferase [Aegilops tauschii]
Traes_1AL_B9BC939F9	0.459804	0.341504	0.579988	1.33395	1.3366	1.26103	0.000142005	1.4465	up	predicted protein [Hordeum vulgare subsp. vulgare]
Traes_2DL_D986FD4B5	63.7909	58.2041	67.3896	38.2066	34.2452	36.3159	6.3966e-15	-0.886105	down	Putative oxidoreductase [Aegilops tauschii]
TRAES3BF012800040CFD_g	0.140455	0	0.0993718	0.961567	0.859645	0.89467	4.01273e-11	3.79541	up	unnamed protein product [Triticum aestivum]
Traes_7DS_817122161	1.88053	2.39729	1.97555	5.13057	4.59838	4.99802	2.27144e-11	1.10965	up	Glycyl-tRNA synthetase 1, mitochondrial [Aegilops tauschii]
Traes_3DL_7A05DE1E1	2.2696	2.58048	2.38602	4.83362	5.14049	5.60829	2.65159e-12	0.987344	up	Serine palmitoyltransferase 2 [Aegilops tauschii]
TRAES3BF007300110CFD_g	134.402	128.461	114.102	46.6062	54.0667	53.5301	9.49088e-17	-1.4872	down	Os10g0356000 [Oryza sativa Japonica Group]
Traes_7DS_12A052839	1.03663	1.30671	1.2621	0.606322	0.0852237	0.384967	0.00181442	-1.94866	down	Nucleoside-triphosphatase [Aegilops tauschii]
Traes_3DL_04A6DAE87	5.58773	2.37057	4.47	0.616999	0.317759	0.254861	5.16985e-05	-3.78851	down	Sulfotransferase 16 [Aegilops tauschii]
Traes_7DS_4301CA3BC	0.418054	0.717841	0.412717	2.3607	1.97568	2.63967	2.68646e-15	2.20716	up	Monocopper oxidase-like protein SKU5 [Aegilops tauschii]
Traes_6DL_5DE35B12C	0.186412	0.133365	0.215322	0.441327	0.369976	0.340639	0.000598205	1.0015	up	hypothetical protein TRIUR3_07606 [Triticum urartu]
Traes_5DL_587BD8B7D	1.43423	1.31382	1.53966	2.53187	3.3102	3.33609	3.14014e-05	0.954658	up	Dihydroflavonol-4-reductase [Aegilops tauschii]
Traes_4AS_A3F0D77C5	0.763392	1.01388	0.916895	1.56166	1.81856	1.98073	0.00751456	0.891858	up	hypothetical protein TRIUR3_05571 [Triticum urartu]
Triticum_aestivumLinn_newGene_20843	2.75338	1.01659	2.73156	1.06205	1.0984	0.946635	4.5606e-05	-1.42116	down	hypothetical protein TRIUR3_27169 [Triticum urartu]
Traes_2DL_194C61EBA	1.73823	0.819938	1.16131	7.59517	8.3153	8.04471	1.27901e-33	2.73352	up	pathogenesis-related protein [Triticum aestivum]
Traes_5AL_1486E0D6C	3.55749	3.70645	2.11325	5.50299	7.50165	5.69922	0.0207992	0.926364	up	predicted protein [Hordeum vulgare subsp. vulgare]
Traes_3DL_85DFE5D56	197.714	235.799	206.338	113.275	149.253	174.521	4.73366e-05	-1.05046	down	hypothetical protein F775_07025 [Aegilops tauschii]
Traes_2AL_FB639BC75	0.456874	0.74471	0.29731	1.29434	1.29346	1.8926	0.00137711	1.67343	up	predicted protein [Hordeum vulgare subsp. vulgare]
Traes_7DS_C96140743	0.0871969	0.136784	0.171918	0.548259	0.49995	0.479546	0.0163836	1.97317	up	PREDICTED: tRNA threonylcarbamoyladenosine dehydratase isoform X2 [Brachypodium distachyon]
Traes_7DS_D0996C347	46.0493	41.8759	43.8144	18.8389	15.2288	18.0989	1.71875e-36	-1.44127	down	Protein SRG1 [Aegilops tauschii]
Traes_2DL_E4B86D0C3	0.904399	0.91786	1.25745	0.614116	0.598796	0.635244	0.00764829	-0.848724	down	granule-bound starch synthase GBSSII [Triticum aestivum]
Traes_5BS_023AB8CF3	6.70803	6.20068	7.52034	3.66203	3.34448	3.70976	0.00442156	-0.976662	down	hypothetical protein TRIUR3_10953 [Triticum urartu]
Traes_6BS_8CD3D4F77	9.93075	8.69059	13.4769	5.7034	5.95365	6.54828	0.000683668	-0.928277	down	NADPH-dependent diflavin oxidoreductase 1 [Aegilops tauschii]
Traes_5AL_133FEF770	9.02263	8.28402	7.41153	19.2004	16.0567	14.9308	4.55579e-06	0.893032	up	Beta-glucosidase 31 [Triticum urartu]
Triticum_aestivumLinn_newGene_14210	2.62604	2.29286	3.92839	1.64561	1.11551	1.24689	0.0192174	-1.22951	down	hypothetical protein F775_26549 [Aegilops tauschii]
Traes_7DL_630534A5F	8.22716	7.38217	8.50851	12.8634	15.696	15.2772	3.8606e-08	0.876679	up	predicted protein [Hordeum vulgare subsp. vulgare]
Traes_5BL_3BF8AF434	12.9456	8.61142	12.5484	5.55394	4.6605	5.82015	0.000239653	-1.16198	down	Adipocyte plasma membrane-associated protein [Aegilops tauschii]
Traes_3B_7ABA04274	0.0878004	0.115831	0.134425	0.5635	0.662212	0.41727	3.71846e-06	2.07752	up	Putative disease resistance protein RGA3 [Aegilops tauschii]
Traes_7BS_7E1C0D4E3	1.62366	2.3215	2.8723	4.78737	5.32624	4.96699	6.54402e-06	1.03498	up	predicted protein [Hordeum vulgare subsp. vulgare]
Traes_2BL_ACB3018DD	0.206389	0.144483	0.423212	3.22787	2.38285	2.48906	6.94491e-18	3.61045	up	Ferredoxin--NADP reductase, embryo isozyme, chloroplastic [Aegilops tauschii]
Traes_1DL_B38CFA350	1.23985	0.87763	1.26369	2.28411	2.53698	2.65503	0.00474637	0.985406	up	Glycogenin-1 [Aegilops tauschii]
Traes_1AL_8E93B1B19	1.97795	2.88348	3.5948	6.47992	5.3387	8.05124	0.0113219	1.26132	up	predicted protein [Hordeum vulgare subsp. vulgare]
Traes_7DS_C5FBE10EB	2089.59	1842.23	2044.41	1005.62	1095.13	1206.46	2.38365e-07	-0.848672	down	light-harvesting complex I, partial (chloroplast) [Hordeum vulgare]
Traes_4AL_9B1541282	1.39298	3.81103	0.677906	17.9386	16.1638	13.3571	7.06124e-08	3.0345	up	hypothetical protein TRIUR3_13747 [Triticum urartu]
Traes_7DS_B728DA41A	33.9588	27.9976	32.7936	12.8106	19.1577	23.1454	7.07439e-05	-0.924291	down	hypothetical protein F775_05567 [Aegilops tauschii]
Triticum_aestivumLinn_newGene_18797	15.3155	13.4607	13.1798	8.26525	9.28639	7.44416	0.000215692	-0.906172	down	predicted protein [Hordeum vulgare subsp. vulgare]
Traes_5BS_D69BF925F	0.220895	0.0639226	0.0633708	1.91956	2.12498	2.46085	4.48959e-36	4.13645	up	hypothetical protein TRIUR3_25110 [Triticum urartu]
Triticum_aestivumLinn_newGene_15580	4.88641	5.29818	5.34894	2.46701	2.32879	2.9312	4.45288e-06	-1.01076	down	hypothetical protein F775_24438 [Aegilops tauschii]
Traes_2AL_06AD35739	1.09253	1.61461	1.36711	0.904741	0.737987	0.488099	0.00182953	-1.06061	down	granule-bound starch synthase GBSSII [Triticum aestivum]
Traes_3AL_1C6913A32	4.33062	3.07786	3.42892	1.49518	1.64847	2.30247	0.00119265	-1.11677	down	hypothetical protein TRIUR3_03197 [Triticum urartu]
Traes_5DL_C05F32EE4	2.58563	2.63198	2.77566	1.35552	1.57204	1.2663	3.14677e-10	-1.10896	down	hypothetical protein F775_07635 [Aegilops tauschii]
Triticum_aestivumLinn_newGene_3259	0.550273	0.540317	0.485763	1.3308	1.30782	1.13736	0.000279422	1.14351	up	hypothetical protein F775_04125 [Aegilops tauschii]
Traes_1BL_763B0B9CC	0.587585	0.506158	0.614381	0.428533	0.273297	0.198709	0.00989618	-1.12297	down	Aluminum-activated malate transporter 12 [Triticum urartu]
Traes_4BL_9254C78FD	1.01415	1.16745	1.01907	9.00305	11.2418	11.1659	1.73754e-62	3.331	up	predicted protein [Hordeum vulgare subsp. vulgare]
TRAES3BF152900030CFD_g	5.46997	5.1421	4.94018	10.8013	10.1596	11.7091	5.7342e-08	1.07282	up	unnamed protein product [Triticum aestivum]
Traes_6AL_5D745D817	3.16486	5.53306	5.45179	2.52302	3.17662	2.24343	0.0137353	-0.957643	down	hypothetical protein TRIUR3_35397 [Triticum urartu]
Traes_7AS_A11CC26DB1	17.1077	17.817	16.3668	5.26755	6.95349	5.16757	1.68314e-22	-1.64876	down	Cytokinin-O-glucosyltransferase 2 [Aegilops tauschii]
Traes_4DS_AEEF6FF24	4.7797	3.92046	4.32122	2.14249	2.569	2.32438	1.4394e-08	-0.906738	down	predicted protein [Hordeum vulgare subsp. vulgare]
Traes_3DS_652B75B8A	2.74118	2.28863	2.70232	0.733336	0.337518	0.643705	5.26817e-07	-2.3856	down	Profilin [Aegilops tauschii]
Traes_2DL_03E388B44	0.128623	0.329383	0.215008	0.7385	0.784436	0.672466	0.00985054	1.88096	up	Phenylalanine ammonia-lyase [Triticum urartu]
Traes_5DL_F0DCF58B9	0.498569	0.460725	0.462098	0.238567	0.0803733	0.119311	0.000188262	-2.20844	down	Casein kinase I isoform delta-like protein [Triticum urartu]
TRAES3BF270500120CFD_g	6.72768	5.93872	6.28682	13.3406	11.6911	13.0881	1.09485e-10	0.937944	up	unnamed protein product [Triticum aestivum]
Traes_7AL_DE59ED46C	8.51096	9.55862	9.22735	4.70893	4.90687	5.01694	5.98568e-10	-0.977507	down	Myristoyl-acyl carrier protein thioesterase, chloroplastic [Triticum urartu]
Traes_2BL_3A05F071C	18.0346	18.2974	17.6165	10.114	9.72022	11.1075	3.95047e-13	-0.876424	down	Ubiquitin fusion degradation 1-like protein [Aegilops tauschii]
Traes_5DL_5EC4FBBD6	0.162856	0.326236	0.20226	0.687291	1.44042	0.939147	0.000964665	2.27844	up	predicted protein [Hordeum vulgare subsp. vulgare]
TRAES3BF098400010CFD_g	2.25196	2.33364	2.5893	0.596652	1.04503	0.735337	2.22049e-06	-1.58856	down	unnamed protein product [Triticum aestivum]
Traes_5DL_160DE1CF7	0.049691	0.0520665	0.01731	0.264039	0.116737	0.208324	0.00973774	2.259	up	PREDICTED: nucleolar protein 6 [Brachypodium distachyon]
Traes_5DL_97433B3A2	52.9643	43.9658	46.8193	24.6988	26.304	33.2555	1.98591e-07	-0.871028	down	30S ribosomal protein S6 alpha, chloroplastic [Triticum urartu]
Traes_1BL_29B4E633D	0.453342	0.295464	0.321918	1.13603	0.761521	0.969898	5.14128e-05	1.36791	up	Mitochondrial outer membrane porin [Aegilops tauschii]
Triticum_aestivumLinn_newGene_9900	8.71614	9.54117	10.7337	380.933	345.442	382.315	5.25117e-300	5.24267	up	WIR1c [Triticum aestivum]
Traes_4AL_A494372EB	0.602934	0.500904	0.616167	0.467803	0.223004	0.303573	0.0277297	-0.910526	down	PREDICTED: zinc finger BED domain-containing protein RICESLEEPER 2-like [Brachypodium distachyon]
TRAES3BF042900030CFD_g	0.20113	0.557916	0.78173	1.51844	1.87954	1.29655	0.000239945	1.59222	up	unnamed protein product [Triticum aestivum]
Traes_5DL_E82D6D246	2.99899	2.20392	2.63946	1.61682	1.01909	1.37614	0.00027356	-0.972921	down	predicted protein [Hordeum vulgare subsp. vulgare]
Traes_1AL_A567A1EB5	51.3117	45.29	53.9067	28.5377	19.0487	20.4194	3.68613e-06	-1.12909	down	O-methyltransferase ZRP4 [Aegilops tauschii]
Traes_7BS_EBB0EC28F	53.1954	55.7064	59.9188	30.1774	29.3416	32.4622	1.6303e-15	-0.982686	down	hypothetical protein F775_27394 [Aegilops tauschii]
Traes_4AL_82AB2E772	26.2546	28.2926	26.1878	14.2493	15.9828	13.5303	1.38781e-13	-0.855704	down	Beta-fructofuranosidase 1 [Aegilops tauschii]
Traes_4DL_0B7E3D795	0.0716004	0.298859	0.239452	1.15449	1.11372	0.637231	0.000152896	2.46038	up	KHG/KDPG aldolase [Triticum urartu]
Traes_4BL_606BED645	0.26269	0.212369	0.194508	0.720336	0.569017	0.448387	0.0055029	1.31628	up	WD repeat-containing protein 43 [Triticum urartu]
Traes_4DL_BE50C5130	0.220701	0.322889	0.565962	4.48644	3.19082	3.2833	7.43921e-19	3.26539	up	Protein transport protein Sec61 subunit alpha [Triticum urartu]
Traes_2BL_DF71AA091	13.6891	9.75366	13.2669	7.1454	6.47232	7.02251	4.18216e-05	-0.909535	down	hypothetical protein F775_31173 [Aegilops tauschii]
Traes_6DL_B25D01F8D	0.96184	0.669043	0.860887	1.56712	1.54513	1.70563	0.0156692	0.927663	up	putative secretory carrier membrane protein [Triticum aestivum]
Traes_5DL_81DF02B93	0.175673	0	0	2.19454	2.54254	1.45149	1.55304e-06	5.52832	up	Putative receptor protein kinase ZmPK1 [Aegilops tauschii]
Triticum_aestivumLinn_newGene_12433	1.70831	1.28739	1.54004	0.969716	0.308076	0.495819	0.00124165	-1.53331	down	Cytochrome P450 71A1 [Aegilops tauschii]
Traes_1DL_A6FE85E09	0.252744	0.352081	0.399788	0.972939	1.2613	0.600667	0.0131159	1.41881	up	ABC transporter A family member 7 [Triticum urartu]
Triticum_aestivumLinn_newGene_2922	1.5386	1.15181	0.991096	0.560094	0.595012	0.10656	0.00430376	-1.5383	down	hypothetical protein F775_24754 [Aegilops tauschii]
Traes_1BS_AC87B3B83	1.49558	1.74075	1.12689	5.58292	7.99361	7.43632	2.77493e-12	2.2018	up	predicted protein [Hordeum vulgare subsp. vulgare]
Traes_4BS_3C044B05F	22.4457	20.1695	19.3913	39.428	38.1319	39.9683	9.12374e-15	0.894174	up	Alpha-1,4-glucan-protein synthase (UDP-forming) [Aegilops tauschii]
Traes_5AL_099F2FB96	1.50992	1.39742	1.371	3.01156	2.63801	3.43219	4.75408e-05	1.00814	up	Adenosine 3&apos;-phospho 5&apos;-phosphosulfate transporter 2 [Triticum urartu]
Traes_1BL_063023D50	0.457768	0.468868	0.557455	1.25517	1.23353	1.2002	0.00628221	1.37345	up	Aldehyde dehydrogenase family 2 member C4 [Aegilops tauschii]
Traes_7BL_0B93712ED	1.94805	1.98428	1.78332	7.67762	7.25076	7.03025	1.86954e-09	2.09939	up	predicted protein [Hordeum vulgare subsp. vulgare]
Traes_3AS_B06ED717A	7.38502	7.14427	10.4254	17.1216	15.7367	18.6234	3.8255e-09	0.937453	up	unnamed protein product [Triticum aestivum]
Traes_4AS_42EF96A71	0.141237	0.178987	0.168791	0.783041	0.65994	0.546523	0.000132572	2.04001	up	predicted protein [Hordeum vulgare subsp. vulgare]
TRAES3BF074200100CFD_g	1.36459	2.10458	2.42402	0.726702	0.803331	0.949304	0.00191272	-1.19199	down	unnamed protein product [Triticum aestivum]
Traes_5DL_6493620F2	0.739034	0.874467	0.580461	1.55333	1.78631	1.5708	0.00719194	0.959981	up	hypothetical protein F775_28003 [Aegilops tauschii]
Traes_4AS_B67F89B5A	29.2986	28.9456	30.0493	13.3202	11.5606	12.9682	1.81983e-31	-1.3285	down	Squalene monooxygenase [Aegilops tauschii]
Traes_7DL_BD3BB9CB3	7.86601	7.87481	9.63722	55.3624	48.547	46.9855	1.17018e-45	2.58046	up	Aspartic proteinase nepenthesin-2 [Aegilops tauschii]
Traes_1BL_47FD12A87	28.5883	28.9696	21.0197	11.6672	18.6467	11.8472	0.00107258	-1.0898	down	hypothetical protein F775_09886 [Aegilops tauschii]
Traes_6AS_99102B19F	11.5668	12.6428	10.7766	20.3566	21.1925	23.1508	1.33362e-11	0.863154	up	putative 4-coumarate--CoA ligase 3 [Triticum urartu]
Traes_4AS_431F86D17	2.24697	1.79314	2.39491	4.72775	5.11419	4.73562	1.95336e-10	1.16231	up	predicted protein [Hordeum vulgare subsp. vulgare]
Traes_1AL_9CA532244	3.67733	4.02748	3.87151	2.22465	2.2802	2.05025	2.58698e-08	-0.977138	down	Aluminum-activated malate transporter 12 [Triticum urartu]
Triticum_aestivumLinn_newGene_151	0.384163	0.268074	0.277568	2.2047	1.97019	2.44345	7.95027e-19	3.02316	up	Heat stress transcription factor A-4d [Aegilops tauschii]
Traes_7BS_5DB99DA42	75.676	75.8127	73.3533	42.9092	41.0806	43.6224	4.58956e-15	-0.898146	down	predicted protein [Hordeum vulgare subsp. vulgare]
Triticum_aestivumLinn_newGene_13106	0.0923022	0.190662	0.249125	0.930506	1.78812	0.967275	0.000200622	3.03273	up	hypothetical protein F775_16711 [Aegilops tauschii]
Traes_2AL_45FC99396	2.03033	4.22215	2.94423	6.21236	5.89307	6.41559	0.000503824	0.902259	up	predicted protein [Hordeum vulgare subsp. vulgare]
Traes_7AS_34AF6845D1	13.4275	12.052	15.7395	21.0528	30.2266	27.949	0.000170908	0.862071	up	hypothetical protein TRIUR3_12537 [Triticum urartu]
Traes_3DS_C3BA42CF4	0.809353	0.774523	0.856817	1.50457	1.54045	2.04521	0.0285525	1.01299	up	unnamed protein product [Triticum aestivum]
Traes_6BS_2BC39FC7B	1.55652	4.59152	4.69052	0.916218	0.950637	0.949826	0.0265272	-2.14237	down	predicted protein [Hordeum vulgare subsp. vulgare]
Traes_5DL_8410302DB	88.168	88.8409	86.5457	42.4088	44.6559	45.7044	6.95469e-15	-0.959965	down	plasma membrane intrinsic protein PIP2;7 [Hordeum vulgare]
Traes_5DL_6953A23DA	1.01036	0.618659	0.519563	2.97263	4.60851	5.22938	1.00244e-07	2.52785	up	predicted protein [Hordeum vulgare subsp. vulgare]
Traes_2DL_BEDDAC0D4	0.93406	0.817993	1.07538	2.72772	1.74758	1.82379	0.00176906	1.06171	up	ent-kaurene synthase like 5 [Triticum aestivum]
Traes_7DL_3E770E98B	1.33384	1.32512	2.11348	0.977902	0.492902	0.508869	0.0334401	-1.31773	down	PREDICTED: uncharacterized protein LOC100826010 [Brachypodium distachyon]
Traes_4BL_B7855C71D	1.45371	0.969094	1.02622	3.31547	5.40065	5.47726	3.33229e-06	2.00654	up	hypothetical protein F775_28626 [Aegilops tauschii]
Traes_5BL_AA69820C5	12.5375	5.89546	6.39831	16.6638	21.22	21.9546	2.20987e-06	1.31057	up	Beta-glucosidase 30 [Triticum urartu]
Traes_6AL_14C1A0B4D	0.470612	0.277888	0.435035	0.889529	0.965069	1.02139	0.0440242	1.2134	up	predicted protein [Hordeum vulgare subsp. vulgare]
Triticum_aestivumLinn_newGene_22522	21.0532	21.3893	23.0817	13.3418	12.3981	11.7964	2.24955e-07	-0.91746	down	hypothetical protein F775_12195 [Aegilops tauschii]
Traes_1BL_3765A51EC	0.827463	0.848055	1.56821	2.69617	3.12145	3.28109	0.000349533	1.47714	up	glutathione transferase [Triticum aestivum]
Traes_6DS_149D69197	144.276	125.395	142.082	67.8455	84.9773	90.141	3.56246e-10	-0.86238	down	Cytokinin-O-glucosyltransferase 2 [Aegilops tauschii]
Triticum_aestivumLinn_newGene_8704	0.931784	1.00156	0.9631	0.565548	0.448259	0.680162	0.0486388	-0.853325	down	hypothetical protein F775_24263 [Aegilops tauschii]
Traes_1DL_B046FCADC	1.20934	1.4006	2.38608	4.29673	5.08656	3.84242	3.57146e-05	1.23723	up	CTD small phosphatase-like protein 2 [Aegilops tauschii]
Traes_4AL_92708BAA0	0.990562	1.27333	0.806492	1.82489	1.85806	1.98886	0.0106246	0.866448	up	hypersensitive induced response protein 4 [Triticum aestivum]
Traes_7DL_91AD055BC	17.9314	18.1741	16.0511	8.29737	11.4913	7.9609	3.14144e-05	-0.969581	down	hypothetical protein F775_27611 [Aegilops tauschii]
Traes_1DS_77E2F32B0	0.395518	0.628293	0.461749	2.1126	2.12579	2.67632	3.34572e-13	2.26132	up	predicted protein [Hordeum vulgare subsp. vulgare]
Traes_4AL_892C47ED5	0.289591	0.466887	0.29769	1.87165	1.68865	1.85455	3.0935e-19	2.4551	up	Phenylalanine ammonia-lyase [Aegilops tauschii]
Traes_4BL_876BEF008	137.507	128.769	123.665	44.3113	58.4895	75.297	5.91725e-17	-1.19665	down	hypothetical protein F775_44080 [Aegilops tauschii]
Traes_2DS_DA96FB1F9	1.68842	1.17432	1.43143	3.08694	4.44622	4.64467	2.61243e-06	1.42146	up	predicted protein [Hordeum vulgare subsp. vulgare]
Traes_4AL_B6154ED13	1.09921	0.912914	0.578768	2.9639	3.15082	2.29942	2.12825e-10	1.72975	up	hexose carrier [Triticum aestivum]
Triticum_aestivumLinn_newGene_4434	6.06948	5.29612	4.89372	3.10767	2.94017	3.58025	3.43586e-05	-0.867013	down	PREDICTED: LOW QUALITY PROTEIN: annexin D5-like [Brachypodium distachyon]
Traes_5BL_2ADC3939B	2.73776	1.62305	2.16749	1.05034	1.439	0.903366	0.0161517	-0.907515	down	Glucan endo-1,3-beta-glucosidase 5 [Aegilops tauschii]
Traes_1BL_07C296E67	9.49007	9.47333	7.71966	17.1963	15.6349	17.7627	2.12411e-07	0.861257	up	Os01g0834500 [Oryza sativa Japonica Group]
Traes_1BS_22548D2EE	1.38215	2.1026	1.91443	4.62707	3.74292	3.5747	2.57135e-07	1.09643	up	predicted protein [Hordeum vulgare subsp. vulgare]
Traes_2DL_ABA700EBD	9.71413	8.9353	10.2138	17.3939	18.5326	19.9698	2.84223e-14	0.895278	up	glycerol kinase [Triticum aestivum]
Traes_6BL_A5D990196	1.31224	1.57999	1.79794	3.31875	3.88932	2.97527	0.00941831	0.852133	up	predicted protein [Hordeum vulgare subsp. vulgare]
Traes_2DS_3791A8A36	0.197114	0.206742	0.0545708	0.664244	0.662231	0.738538	1.48007e-06	2.12774	up	Phenylalanine ammonia-lyase [Aegilops tauschii]
Traes_4BS_2C8D59BE2	15.9588	16.8677	13.2234	9.05362	7.61737	6.97018	1.4684e-07	-1.06468	down	hypothetical protein F775_14666 [Aegilops tauschii]
Triticum_aestivumLinn_newGene_15494	6.25839	6.98109	5.37738	3.87327	3.15808	4.31851	9.64828e-05	-0.865896	down	Protein FAR1-RELATED SEQUENCE 3 [Aegilops tauschii]
Traes_1AL_0E0FA5BF6	1.13749	1.00251	0.901803	0.747524	0.353913	0.66098	0.0197966	-0.85316	down	predicted protein [Hordeum vulgare subsp. vulgare]
Traes_6AS_98389F095	4.16161	4.25863	5.45506	11.0449	7.70354	8.41044	0.00175712	0.965932	up	predicted protein [Hordeum vulgare subsp. vulgare]
Traes_3AL_60B2CFF36	3.39071	3.75896	3.24502	1.31861	0.532415	1.98334	6.95469e-15	-1.83013	down	unnamed protein product [Triticum aestivum]
Traes_4DL_9A4AAE446	0.33141	0.384278	0.458766	1.90429	0.961232	1.31472	0.000962825	1.78975	up	T-complex protein 1 subunit beta [Aegilops tauschii]
Traes_7AL_278F88E19	0.237864	0.339899	0.311752	1.03736	0.790209	0.838036	8.98638e-07	1.51032	up	Putative disease resistance protein [Aegilops tauschii]
Traes_2AL_93D483086	1.6856	0	0	17.7675	17.9007	23.5481	1.12578e-13	5.36405	up	predicted protein [Hordeum vulgare subsp. vulgare]
Traes_4BS_CCC8624A4	0.968577	1.13575	1.06504	0.766289	0.461242	0.366473	0.0214383	-0.989806	down	Adenine/guanine permease AZG2 [Triticum urartu]
Traes_7AS_55A7FA51E	3.4	2.86176	3.15289	1.43931	1.18753	1.03083	9.42758e-12	-1.41655	down	hypothetical protein TRIUR3_11532 [Triticum urartu]
Traes_7DS_85DB79658	8.00723	16.0429	13.9384	41.3589	40.9409	54.6887	1.27886e-10	1.73997	up	Pheophorbide a oxygenase, chloroplastic [Triticum urartu]
Traes_2DL_725392324	24.2554	30.1179	25.0164	46.8777	48.5939	55.1742	1.75663e-11	0.86583	up	putative beta-D-xylosidase 6 [Triticum urartu]
Traes_1BS_4E2FA3101	6.88132	7.67274	6.21034	3.40844	3.69484	4.49149	5.93205e-05	-0.881079	down	histone H4 [Arabidopsis thaliana]
Traes_1BL_1C2281DB6	38.5703	34.4382	31.7183	16.6351	14.8383	17.7548	2.99292e-09	-1.21429	down	hypothetical protein TRIUR3_04792 [Triticum urartu]
Traes_2AS_329CCD131	46.6775	64.2476	58.5412	28.7331	21.1583	20.1593	1.45889e-07	-1.31195	down	hypothetical protein TRIUR3_30879 [Triticum urartu]
Traes_6DS_B8F70E63B	1.27085	1.02463	1.05064	1.84364	2.92747	3.52345	0.00162762	1.35169	up	Beta-fructofuranosidase 1 [Aegilops tauschii]
Traes_7AS_B861912EB	0.185828	0.211549	0.0502995	0.33885	0.345413	0.428724	0.0415749	1.17057	up	60S ribosomal protein L5-1 [Triticum urartu]
Traes_3DL_203918DE2	17.4993	43.3755	29.1221	46.9962	64.0954	97.5326	0.0349348	1.09927	up	Os05g0507200 [Oryza sativa Japonica Group]
Traes_7BL_055941583	0.0364487	0.153726	0.0382592	0.545419	0.383012	0.166295	0.0153431	2.41777	up	PREDICTED: 65-kDa microtubule-associated protein 1-like [Brachypodium distachyon]
Triticum_aestivumLinn_newGene_19163	8.32965	6.58755	7.41866	3.82755	5.01961	3.97444	3.21069e-06	-0.881642	down	putative 30S ribosomal protein S13 [Triticum aestivum]
Traes_2BS_23E094F33	1021.86	1199.96	1098.36	491.11	504.015	576.296	2.15407e-18	-1.14977	down	Ribulose bisphosphate carboxylase small chain PW9, chloroplastic [Aegilops tauschii]
Traes_5AL_5DE04EAC6	0.501948	0.838417	0.433865	1.83787	1.27567	1.39232	0.00345813	1.18547	up	D-amino acid dehydrogenase small subunit [Triticum urartu]
Triticum_aestivumLinn_newGene_17568	21.2588	14.0806	13.1408	7.53068	6.65923	8.84012	0.00608272	-1.16842	down	hypothetical protein F775_32074 [Aegilops tauschii]
Traes_3AL_7C8EF9125	4.11317	4.45677	4.34189	143.096	145.831	165.812	4.0893e-250	5.15875	up	beta-1,3-glucanase precursor [Triticum aestivum]
TRAES3BF080700010CFD_g	14.9896	13.6049	18.7238	7.02658	10.3245	8.86132	0.0430561	-0.863117	down	unnamed protein product [Triticum aestivum]
Traes_6DL_1BAFABCC2	1.11722	0.673352	1.04785	1.8378	1.97775	2.37156	0.00999618	1.12781	up	predicted protein [Hordeum vulgare subsp. vulgare]
EPlTAEG00000010072	141.248	96.6593	71.6006	52.5195	52.0243	38.192	0.0296022	-1.24685	down	cytochrome b6/f complex subunit IV (chloroplast) (chloroplast) [Triticum monococcum]
Traes_4DL_B6B4CF6E0	0.0752152	0.353091	0.0771813	0.722804	0.485362	0.329554	0.0171826	1.70427	up	hypothetical protein OsJ_11229 [Oryza sativa Japonica Group]
Traes_4BS_B924E6BC4	0.509598	0.565836	0.412692	0.978639	1.08617	1.10546	0.00284997	0.985233	up	hypothetical protein TRIUR3_14846 [Triticum urartu]
Triticum_aestivumLinn_newGene_8741	0.247861	0	0.220618	0.681775	0.666965	0.641247	7.52292e-07	2.08169	up	Protein FAR1-RELATED SEQUENCE 5 [Aegilops tauschii]
Traes_4DS_00122D13E	8.42969	6.75278	6.6718	5.0511	3.03632	4.3945	0.000195906	-0.861771	down	predicted protein [Hordeum vulgare subsp. vulgare]
Traes_4DS_BEE8271EE	0.0644209	0.300565	0.0991031	0.712521	0.921468	0.992803	5.60187e-08	2.42652	up	Cysteine-rich receptor-like protein kinase 40 [Triticum urartu]
Traes_3DL_DAC23AAA5	0.0188885	0.0590696	0	0.221557	0.233189	0.192257	0.00151929	2.97656	up	hypothetical protein SORBIDRAFT_10g011170 [Sorghum bicolor]
Traes_4BS_E79CB87B7	1.97072	2.26345	2.17498	1.02261	0.778534	0.751986	2.56651e-13	-1.41384	down	PREDICTED: phosphomethylpyrimidine synthase, chloroplastic [Brachypodium distachyon]
Traes_2AL_E2EB5EF03	3.08425	2.94489	2.54992	8.30376	4.99399	9.11754	0.0010383	1.439	up	Adenosylhomocysteinase [Aegilops tauschii]
Traes_5DL_0C5F4342D	4.07406	2.8469	3.34739	6.98845	6.62125	7.58788	0.000663674	1.01204	up	Zinc finger protein 1 [Aegilops tauschii]
TRAES3BF020300060CFD_g	20.917	15.9559	16.4921	42.1421	55.9925	73.013	0.00640468	1.42564	up	unnamed protein product [Triticum aestivum]
Triticum_aestivumLinn_newGene_18727	1.38355	1.13504	0.940343	0.36022	0.593449	0.565392	0.000469774	-1.32538	down	Sugar transporter ERD6-like protein 6 [Aegilops tauschii]
Traes_2BL_13C30400E	0.664246	0.517975	0.707478	1.48668	0.961107	1.38091	0.0358562	0.901734	up	hypothetical protein ZEAMMB73_003167 [Zea mays]
Triticum_aestivumLinn_newGene_3273	0.452804	0.118988	0.0589218	1.22211	2.14717	1.76537	1.44071e-07	2.46676	up	Disease resistance protein RPM1 [Triticum urartu]
Traes_3AS_08AB35FDC	0.273833	0.358247	0.403815	1.64775	1.31448	1.42442	1.16185e-07	2.13559	up	predicted protein [Hordeum vulgare subsp. vulgare]
Traes_1DL_3873CDB4B	1.18252	1.39785	1.49217	3.61196	2.79846	3.10765	7.63606e-09	1.08524	up	putative galacturonosyltransferase 4 [Triticum urartu]
Traes_1AL_DF31196A4	12.424	9.97145	8.5953	19.63	18.3048	22.3298	1.58805e-05	0.863135	up	Os01g0679700 [Oryza sativa Japonica Group]
Traes_3AS_3DE9ED385	3.17137	2.27761	2.35769	10.2315	8.80941	10.5279	6.65832e-21	1.84347	up	Pyruvate decarboxylase isozyme 2 [Triticum urartu]
Traes_2BL_77148B8D8	16.9211	17.996	21.2578	44.9827	36.0904	34.8706	6.5407e-06	1.05664	up	Lipoxygenase 1 [Triticum urartu]
Triticum_aestivumLinn_newGene_4528	0.85508	0.911819	1.07831	1.72924	1.92461	1.95795	0.0294695	0.905689	up	PREDICTED: uncharacterized protein LOC100841092 [Brachypodium distachyon]
Traes_5BL_C18A5BEAF	1.20469	1.8502	1.54798	3.78107	2.25032	3.15097	0.0128486	1.0362	up	cytochrome P450 [Triticum aestivum]
Traes_4AL_FC7AEBB05	0.263737	0.269588	0.332759	0.954403	1.82958	1.19784	0.000268832	2.20013	up	predicted protein [Hordeum vulgare subsp. vulgare]
Traes_5DL_B067AE77E	0.614003	0.538464	0	1.24005	1.52606	2.42474	0.00667023	2.05398	up	hypothetical protein TRIUR3_01396 [Triticum urartu]
Traes_6AS_0550F5054	1.80211	1.61535	2.0738	4.42978	3.49006	3.8212	5.62882e-09	1.00419	up	predicted protein [Hordeum vulgare subsp. vulgare]
Traes_3DS_FEFA15418	2.37726	1.23644	1.705	5.30366	6.17612	4.93374	9.91728e-07	1.60216	up	Putative serine/threonine-protein kinase receptor [Aegilops tauschii]
Triticum_aestivumLinn_newGene_12551	0.437653	0.449604	0.585702	2.06412	1.71085	2.31427	2.6422e-11	2.05284	up	hypothetical protein TRIUR3_15866 [Triticum urartu]
Traes_5DL_24E9BAE61	0.536353	0.242916	0.405323	0.854685	0.862788	0.858624	0.0063495	1.0697	up	predicted protein [Hordeum vulgare subsp. vulgare]
Traes_1DL_011784D10	1.38871	0.484043	0.780625	3.53553	3.13818	2.98737	0.0017745	2.00002	up	AP2/ERF and B3 domain-containing protein [Aegilops tauschii]
Triticum_aestivumLinn_newGene_5638	1.18004	0.498441	0.560114	34.202	28.5106	31.701	2.1878e-98	5.47502	up	glucan endo-1,3-beta-glucosidase GII precursor,putative, expressed [Triticum aestivum]
Traes_3AS_BA74468D1	1.0269	1.23499	1.30834	0.55098	0.5094	0.471863	4.72616e-08	-1.34512	down	Disease resistance protein RPM1 [Triticum urartu]
TRAES3BF000200010CFD_g	0.0298614	0.0933613	0.0596074	0.240584	0.161025	0.175875	0.0305119	1.59299	up	unnamed protein product [Triticum aestivum]
Traes_5AL_DE8EB60C0	0.212071	0.145072	0.193049	0.627664	0.486937	0.460422	1.4332e-07	1.38818	up	Thyroid adenoma-associated protein-like protein [Triticum urartu]
Traes_1BL_533D05ED2	0.913461	1.24508	0.894822	2.87325	2.76281	2.45112	8.63101e-08	1.33742	up	seven trans-membrane protein [Triticum aestivum]
Traes_6DL_132CCCDA3	21.2923	23.1554	21.1855	45.5544	41.3741	47.9202	5.32891e-12	0.983809	up	Chain 6, Structure Of Signal Recognition Particle Receptor (Sr) In Complex With Signal Recognition Particle (Srp) And Ribosome Nascent Chain Complex
Triticum_aestivumLinn_newGene_18650	2.99087	5.63605	5.90157	2.55893	2.31936	2.20099	0.00914656	-1.13312	down	putative protein phosphatase 2C 64 [Triticum urartu]
Traes_3DL_38079E0A9	3.87213	5.00653	5.82046	1.53184	0.576581	0.457624	7.79618e-06	-2.78625	down	Disease resistance protein RPM1 [Aegilops tauschii]
Traes_3AS_2F7B3D3C1	7.85106	5.85331	7.90491	16.8434	11.7517	16.3626	0.000999874	0.979947	up	aldolase, partial [Triticum aestivum]
Traes_7AL_282AB2B65	11.4035	15.2698	10.1918	30.5914	34.165	31.4226	3.66906e-08	1.29552	up	hypothetical protein TRIUR3_03714 [Triticum urartu]
Traes_4AS_9E4E24A67	47.166	44.8166	41.4488	83.52	92.0228	86.3714	2.84268e-11	0.864729	up	PREDICTED: ubiquitin-60S ribosomal protein L40-2 [Brachypodium distachyon]
Traes_6DS_91AFBD070	0.693215	0.596462	0.889109	1.29882	1.35397	1.45575	0.0294695	0.90503	up	hypothetical protein F775_01373 [Aegilops tauschii]
Traes_3AL_4B759C58F	1.11343	1.04596	1.33096	2.78776	1.98333	2.93624	0.023712	1.08071	up	predicted protein [Hordeum vulgare subsp. vulgare]
Traes_5DL_E2AF5FEA6	5.89713	5.28318	6.29115	15.0456	13.7281	14.2408	1.09443e-15	1.31551	up	predicted protein [Hordeum vulgare subsp. vulgare]
Traes_5BL_9CC98DD38	2.31318	1.76888	1.94074	0.459253	0.475198	1.43723	0.00755741	-1.45387	down	HMG1/2-like protein [Triticum urartu]
Traes_2AS_96DEC01C0	0.25772	0.376727	0.277001	0.485982	0.995415	1.0232	0.00973183	1.51152	up	Cysteine-rich receptor-like protein kinase 25 [Triticum urartu]
Traes_2DL_777A7E04E	0.187898	0	0	0.890917	0.843469	0.714969	2.09664e-05	3.94249	up	Putative cysteine-rich receptor-like protein kinase 20 [Aegilops tauschii]
Traes_2DL_A77212060	0.465912	0.40181	0.415698	0.308653	0.07765	0.204623	0.021952	-1.24226	down	PREDICTED: protein argonaute 2-like [Brachypodium distachyon]
Traes_7BL_ACE459781	0.897481	0.468771	0.610062	1.18931	0.989835	2.23414	0.0194874	1.02922	up	predicted protein [Hordeum vulgare subsp. vulgare]
Traes_7DS_207556D09	5.43295	6.05158	7.02287	1.89673	2.80326	1.74435	4.95877e-05	-1.73509	down	hypothetical protein F775_21231 [Aegilops tauschii]
Traes_5BL_2C06592B7	210.839	171.691	200.274	51.1788	58.77	63.2529	6.03742e-29	-1.76127	down	predicted protein [Hordeum vulgare subsp. vulgare]
Traes_1DS_7FBCA3405	26.4166	26.7169	26.2113	16.8011	13.3008	13.4264	2.99611e-11	-0.852132	down	Nitrate/chlorate transporter [Aegilops tauschii]
Traes_1AL_BED90CE7C	0	0.586889	1.96822	3.18313	4.21875	3.78251	0.00295126	2.09665	up	predicted protein [Hordeum vulgare subsp. vulgare]
Traes_7DL_28611AD8D	19.6863	16.8466	18.6293	6.06798	5.62939	4.89027	2.24703e-14	-1.69025	down	predicted protein [Hordeum vulgare subsp. vulgare]
Traes_5DL_E83F92234	5.64201	5.66806	6.28116	10.3051	13.647	13.2178	2.68157e-07	0.989975	up	predicted protein [Hordeum vulgare subsp. vulgare]
Traes_3AS_653ADE375	8.51163	10.6939	6.59388	3.51491	4.54231	4.55892	0.00111219	-1.14033	down	Lactation elevated protein 1 [Triticum urartu]
TRAES3BF004400050CFD_g	8.32858	10.6395	11.947	5.48064	2.60251	3.66893	0.00151972	-1.41991	down	unnamed protein product [Triticum aestivum]
Traes_4DS_9C01B536B	0.28027	0.281042	0.164468	3.04326	4.9596	4.26529	1.56292e-19	4.19796	up	Ethylene-responsive transcription factor 1B [Triticum urartu]
Traes_3AL_7C1A30BD2	14.1982	15.4064	12.3245	26.7765	27.3213	31.5201	1.86258e-10	0.977548	up	uncharacterized protein LOC102577793 [Solanum tuberosum]
Traes_2AS_457604359	0.0641277	0.725796	0.53909	73.429	63.8906	64.9248	2.3001e-195	7.30011	up	Peroxidase 2 [Triticum urartu]
Traes_2BL_432C191B71	29.0754	27.3689	27.0735	17.3689	14.8027	16.7139	6.88056e-14	-0.862203	down	predicted protein [Hordeum vulgare subsp. vulgare]
Traes_5BL_757687E8A	0.340284	0.314342	0.362529	0.594549	0.87061	0.922839	0.00953727	1.18192	up	predicted protein [Hordeum vulgare subsp. vulgare]
Traes_6AS_21AF25515	198.219	193.775	176.48	114.993	106.3	104.783	1.6258e-08	-0.867628	down	hypothetical protein TRIUR3_30205 [Triticum urartu]
Traes_6AS_D81ED78CF	16.8868	17.7939	17.7125	35.6067	30.4899	34.2968	5.9706e-13	0.901453	up	predicted protein [Hordeum vulgare subsp. vulgare]
Traes_1DL_4CEC38AC9	0.641048	0.410756	0.569911	0.766679	0.607432	1.12581	0.00223807	0.868046	up	hypothetical protein F775_05457 [Aegilops tauschii]
Traes_7DS_91647DECC	49.3418	38.8023	61.4186	113.167	117.319	131.785	6.68493e-14	1.20517	up	glutathione transferase [Triticum aestivum]
Traes_1BS_687934F7D	0.323875	0.332072	0.143999	0.535616	0.814563	0.617602	0.0136594	1.3729	up	predicted protein [Hordeum vulgare subsp. vulgare]
Triticum_aestivumLinn_newGene_22180	4.76064	4.42243	3.47583	2.34216	2.13152	2.35067	0.0132881	-0.92629	down	hypothetical protein TRIUR3_11532 [Triticum urartu]
Traes_1DL_6D922B8C6	92.4044	72.7288	81.8331	31.7985	28.1716	39.9652	1.63961e-14	-1.41145	down	hypothetical protein F775_43015 [Aegilops tauschii]
Traes_6AL_A075C1131	1.81721	2.14223	1.33754	5.06592	3.42211	3.64457	0.019822	1.10294	up	predicted protein [Hordeum vulgare subsp. vulgare]
Traes_2BS_BD6E8AB2B	3.57979	4.46133	4.32809	2.5758	1.95884	1.95032	6.89939e-06	-0.954095	down	Tyrosine N-monooxygenase [Aegilops tauschii]
Traes_3AL_C85F2848C	1.05549	1.14572	0.978877	154.778	161.587	170.541	1.92405e-101	7.5223	up	predicted protein [Hordeum vulgare subsp. vulgare]
Traes_6AL_F16B94218	0.160575	0.165266	0.323248	0.565088	0.903481	1.06135	0.000263953	1.948	up	Putative potassium transporter 16 [Aegilops tauschii]
Triticum_aestivumLinn_newGene_1123	1.46417	1.77535	0.827241	0.338558	0.105172	0	7.27723e-05	-3.60822	down	hypothetical protein TRIUR3_01739 [Triticum urartu]
Traes_3AS_FACB8A4C6	0.927365	0.952441	0.760122	2.22282	2.10795	1.99151	0.000165116	1.23868	up	predicted protein [Hordeum vulgare subsp. vulgare]
Traes_5AL_095ACC542	16.5525	15.0841	16.5306	41.4834	39.6549	43.6371	1.23137e-17	1.25852	up	hypothetical protein F775_43735 [Aegilops tauschii]
Traes_7BL_847A22B0A	151.558	124.944	118.29	60.3418	58.2096	56.711	2.08004e-14	-1.27247	down	Ananain [Triticum urartu]
Traes_1DS_EFB39AEDC	3.33728	3.38992	3.25806	6.03675	7.65407	6.84345	1.44439e-16	1.09252	up	predicted protein [Hordeum vulgare subsp. vulgare]
Traes_2AL_C5A1063C9	0.342409	0.242269	0.365417	0.82211	0.797874	1.03905	0.00357713	1.86506	up	E3 ubiquitin-protein ligase PUB22 [Triticum urartu]
Traes_4DL_2033A03F9	0.174632	0.421476	0.156536	0.870287	1.63663	1.4364	5.39391e-05	2.42529	up	predicted protein [Hordeum vulgare subsp. vulgare]
Traes_2BL_F99D9CC1A	0.644914	0.523778	1.0162	0.286453	0.299086	0.198648	0.0122104	-1.56109	down	predicted protein [Hordeum vulgare subsp. vulgare]
Traes_4DS_A95A65B6B	0.130671	0.226822	0.0407783	0.46947	0.621295	0.334423	0.0208534	1.93976	up	predicted protein [Hordeum vulgare subsp. vulgare]
Traes_2BS_6A7A2DE84	7.44317	6.58056	8.79232	4.72995	3.91589	3.72155	0.00768368	-0.875525	down	CBL-interacting protein kinase 29 [Triticum aestivum]
Traes_4AL_713055A6B	1.88101	1.49859	2.58488	1.08208	0.474434	0.437657	0.00118645	-1.6829	down	hypothetical protein TRIUR3_33177 [Triticum urartu]
Traes_6DL_3BCB83718	3.80073	6.19633	5.8494	25.9371	19.5937	20.2514	1.10234e-12	2.05351	up	hypothetical protein F775_07398 [Aegilops tauschii]
Traes_1BL_B0086268D	5.8892	3.16972	4.51919	3.03694	2.30633	2.67154	0.0414603	-0.982771	down	predicted protein [Hordeum vulgare subsp. vulgare]
Traes_1BL_9F34D6307	3.20048	2.66028	2.65858	1.34816	1.05712	0.963967	1.42479e-07	-1.46109	down	O-methyltransferase ZRP4 [Aegilops tauschii]
Traes_1DL_23506ECCE	0.172272	0.210331	0.192326	0.821924	0.804165	0.607	5.55767e-06	1.9125	up	Mitochondrial outer membrane porin [Aegilops tauschii]
Triticum_aestivumLinn_newGene_7609	0.146673	0.260405	0.180428	0.807391	1.14094	0.370318	0.0177109	1.90183	up	Ethylene-insensitive protein 2 [Triticum urartu]
Traes_1DS_A26E0003D	1.2961	0.942073	0.549907	0.375114	0.17791	0.336636	0.0049912	-1.5621	down	predicted protein [Hordeum vulgare subsp. vulgare]
Traes_4BS_FF89F2A3B	0.618354	0.539622	0.641655	1.40718	1.28796	1.51223	1.58752e-11	1.16132	up	PREDICTED: uncharacterized protein LOC100829043 [Brachypodium distachyon]
Traes_7DL_AD746EA0B	26.1285	27.6026	34.4852	53.4011	79.9926	86.4865	0.000119027	1.27045	up	delta-type tonoplast intrinsic protein [Triticum aestivum]
Traes_2DL_039832D76	131.297	113.562	132.969	82.1412	68.5904	69.4275	8.71524e-07	-0.850127	down	Aquaporin PIP2-5 [Triticum urartu]
Traes_2AS_E55705603	0.745726	0.842108	0.711483	0.372015	0.443411	0.441156	0.0172026	-0.961127	down	hypothetical protein TRIUR3_05245 [Triticum urartu]
Traes_3DL_118AA75CF	137.254	132.913	122.845	67.0583	86.0513	73.725	3.71494e-12	-0.961585	down	unnamed protein product [Triticum aestivum]
Triticum_aestivumLinn_newGene_6931	1.27446	1.60908	1.33854	0.5818	0.607667	0.7086	0.0027257	-1.22711	down	hypothetical protein TRIUR3_21470 [Triticum urartu]
Triticum_aestivumLinn_newGene_9349	3.05603	0.629092	0.516277	46.7316	49.6842	54.5636	1.46279e-134	5.2379	up	hypothetical protein F775_31113 [Aegilops tauschii]
Traes_2AL_42CC3E22F	3.18884	5.24403	3.5078	1.68981	2.00379	1.43117	0.00150848	-1.22634	down	Flavoprotein wrbA [Triticum urartu]
Traes_4AS_B3AE0219F	12.064	8.95258	9.28064	7.17832	6.09761	4.8838	0.00768361	-0.887915	down	hypothetical protein F775_06417 [Aegilops tauschii]
Traes_7DS_91E2FC8E8	3.48839	2.56207	1.83021	1.06268	1.15821	1.48317	0.00763616	-1.16465	down	Protein-tyrosine phosphatase mitochondrial 1 [Aegilops tauschii]
Traes_4DS_442FB1D91	0.742802	0.6513	0.522675	2.04194	1.89363	2.05235	2.55042e-09	1.71542	up	predicted protein [Hordeum vulgare subsp. vulgare]
Traes_6DL_43DD1C504	85.8384	84.4651	72.0716	43.0267	64.2877	70.0288	0.00939655	-0.901654	down	50S ribosomal protein L29, chloroplastic [Aegilops tauschii]
Traes_3B_04704B20F	1.32409	1.54015	1.61714	0.717069	0.739252	0.564013	0.000246188	-1.28415	down	unnamed protein product [Triticum aestivum]
Triticum_aestivumLinn_newGene_4486	8.42342	5.68661	9.26196	4.20171	4.70612	4.37621	0.00287039	-0.909994	down	Putative aconitate hydratase, cytoplasmic [Aegilops tauschii]
Traes_4DS_A16C2DB5A	0.507054	0.128424	0.329891	1.18088	1.9878	2.159	3.26661e-06	2.55617	up	Aspartic proteinase nepenthesin-2 [Aegilops tauschii]
Traes_2DL_C8C414EF8	14.5815	13.5556	19.4618	34.4588	29.1553	31.269	1.23862e-06	0.881115	up	Dolichyl-diphosphooligosaccharide--protein glycosyltransferase subunit 1 [Aegilops tauschii]
Traes_2BL_1FD85D348	0.267332	0.346824	0.786326	1.11457	1.02914	1.70201	0.0233022	1.37855	up	DNA-directed RNA polymerases I, II, and III subunit RPABC1 [Aegilops tauschii]
Traes_2DL_167A88938	10.6456	11.3193	11.8846	24.036	21.6569	21.6721	6.28933e-10	0.952414	up	60S ribosomal protein L13a-4 [Triticum urartu]
Traes_2AS_7EEC0FD32	2.06293	1.60548	1.83805	4.98853	5.46296	5.12838	1.90677e-07	1.40906	up	10 kDa chaperonin [Aegilops tauschii]
Traes_4DL_79894F67E	0.827717	0.710483	0.433471	1.86812	1.39279	1.84164	0.00434692	1.25858	up	hypothetical protein F775_09391 [Aegilops tauschii]
Traes_7BL_3E209A002	0.106665	0.568521	0.909675	1.87366	1.15879	1.53571	0.00351661	1.52783	up	predicted protein [Hordeum vulgare subsp. vulgare]
Triticum_aestivumLinn_newGene_22370	0.109558	0.120429	0.0760001	0.634832	0.654509	0.693725	5.48018e-12	2.67982	up	Putative disease resistance RPP13-like protein 2 [Aegilops tauschii]
Traes_2BS_E1E541767	0.794841	0.865815	0.594493	0.283921	0.283015	0.333206	0.0166391	-1.38992	down	predicted protein [Hordeum vulgare subsp. vulgare]
Traes_2AL_219852336	1.26694	0.803381	1.78972	1.93968	4.14681	3.40312	0.0282548	1.32392	up	predicted protein [Hordeum vulgare subsp. vulgare]
Traes_7AS_B37B0C77F	4791.7	6352.82	5454.62	18196.1	19365.7	30771	7.59055e-07	1.30348	up	Caffeoyl-CoA O-methyltransferase 2 [Triticum urartu]
Traes_2DS_2CCCA54C1	3.17766	2.68551	2.63028	279.564	259.153	255.361	0	6.58315	up	class III peroxidase [Triticum aestivum]
Traes_7DL_FB6D44AFB	84.9802	87.4686	86.143	49.3891	47.4598	50.6733	5.66723e-14	-0.857806	down	PREDICTED: epimerase family protein SDR39U1 homolog, chloroplastic [Brachypodium distachyon]
Traes_7BS_D66760EC2	1983.12	1656.68	2158.2	822.782	1103.45	1047.86	3.22829e-14	-1.17439	down	Chlorophyll a-b binding protein, chloroplastic [Triticum urartu]
Traes_2AL_36B9EFA9F	2.30694	2.24619	3.57422	6.64528	4.60598	4.14945	0.0353071	0.866086	up	predicted protein [Hordeum vulgare subsp. vulgare]
TRAES3BF021800230CFD_g	0.900114	0.705478	0.760738	0.371008	0.17586	0.188298	3.16207e-06	-1.92209	down	unnamed protein product [Triticum aestivum]
Traes_3AL_8EC5476B6	4.14311	3.75709	4.88621	9.34688	8.0438	8.67594	4.90813e-05	0.905133	up	predicted protein [Hordeum vulgare subsp. vulgare]
Traes_4DL_C07E9564F	0.910482	0.821729	0.616488	2.48173	1.90824	1.67207	0.00089511	1.21493	up	Activating signal cointegrator 1 complex subunit 3 [Triticum urartu]
Traes_1DL_0C8C2A7DD	368.832	393.372	451.224	259.7	400.187	300.961	0.00185958	-0.848908	down	hypothetical protein TRIUR3_26243 [Triticum urartu]
Traes_4AS_B38071FC1	3.93909	2.70805	3.02259	7.1257	5.82447	5.72284	0.000122055	0.928437	up	GPN-loop GTPase 1-like protein [Triticum urartu]
Traes_3DL_4E621A250	111.783	89.1884	71.3521	61.1569	60.1069	49.4292	0.0288072	-0.863861	down	psi_psbT, partial (chloroplast) [Triticum timopheevii]
Traes_2AS_15ECF8D51	0.589918	0.202125	0.160278	1.31479	1.71266	1.55986	3.8574e-05	2.46765	up	peroxidase 4 [Triticum monococcum]
Traes_4AL_C28552D80	1.61435	1.77275	1.8954	1.2673	0.881607	0.770016	0.00145272	-1.03801	down	Uridine-cytidine kinase-like protein 1 [Aegilops tauschii]
Traes_6BL_2D48C932A	0.129366	0.124411	0.131182	0.288027	0.613698	0.358069	0.0200376	1.65875	up	PREDICTED: callose synthase 3-like [Brachypodium distachyon]
Traes_2DS_B5CD552B6	2.04037	1.86631	2.41947	0.434046	1.10219	1.79932	0.0273897	-1.07238	down	hypothetical protein TRIUR3_20652 [Triticum urartu]
Traes_5BS_92F775461	1.90714e-05	1.97954e-05	4.85348e-05	0.569509	0.258812	0.565059	1.60153e-06	Inf	up	PREDICTED: UDP-glycosyltransferase 88A1-like [Brachypodium distachyon]
Traes_7AL_748A1D705	1.16982	1.05528	0.944728	1.4614	3.67312	3.4342	0.023456	1.44447	up	Bifunctional dihydroflavonol 4-reductase/flavanone 4-reductase [Triticum urartu]
Traes_7AL_42AE56678	11.6347	11.6449	13.9467	3.99245	3.85116	4.08793	4.51261e-10	-1.62786	down	hypothetical protein TRIUR3_19422 [Triticum urartu]
Traes_2BL_070D9E2AD	2.35874	2.67861	2.67595	0.728798	0.465465	0.840626	2.32476e-08	-2.29373	down	Transcription factor bHLH35 [Aegilops tauschii]
Traes_7AL_209004D5A	0.0473819	0.0495933	0	0.679929	0.884858	0.750361	1.0418e-07	4.78244	up	Secologanin synthase [Aegilops tauschii]
Traes_2DL_CEF0E7EBC	0.259074	0.06716	0.400243	0.561094	0.83323	0.862542	0.0304651	1.58986	up	L-type lectin-domain containing receptor kinase IX.1 [Triticum urartu]
Traes_3AL_D90220842	0.186143	0.19076	0.0866889	5.22613	6.38623	6.14105	7.03846e-41	5.52826	up	Putative LRR receptor-like serine/threonine-protein kinase [Aegilops tauschii]
Traes_5BL_4801ACF03	9.89691	9.22529	10.7483	5.547	5.40737	5.19291	0.000355999	-0.891078	down	fasciclin-like protein FLA3 [Triticum aestivum]
Traes_2DS_63049CCBF	20.3485	16.6992	16.1033	11.393	6.02363	6.34532	1.57984e-05	-1.13293	down	putative hydrolase yugF [Triticum urartu]
Traes_4DL_F0BE36C9D	1.45402	1.44476	0.980683	2.22299	2.43603	2.6362	0.00117543	0.89042	up	NAC domain-containing protein 29 [Triticum urartu]
Traes_3AS_532AA23A1	5.68713	7.0792	5.88691	3.56605	2.80096	3.27924	5.78757e-08	-1.05749	down	Uncharacterized protein ycf37 [Triticum urartu]
Traes_7DS_8012AEEBA	10.7729	7.59827	10.6898	19.5473	16.9547	19.6442	4.83269e-05	0.873803	up	predicted protein [Hordeum vulgare subsp. vulgare]
Traes_3AL_29B8E9A97	1.65583	2.39174	2.53653	1.32153	1.50304	1.06045	0.0106894	-0.861487	down	unnamed protein product [Triticum aestivum]
Traes_5BL_29EA774C1	0.210447	0.270056	0.209276	0.595864	0.529338	0.578446	0.00316106	1.23628	up	DEAD-box ATP-dependent RNA helicase 28 [Aegilops tauschii]
Traes_2BL_0AED4E377	2.21185	2.39933	1.95316	0.813223	1.22543	1.00619	0.000101078	-1.16208	down	NAC domain-containing protein 7 [Aegilops tauschii]
Traes_6BS_72F59E261	33.4284	35.4107	40.6142	18.6328	14.1623	17.9585	4.58333e-17	-1.18063	down	Ubiquitin-conjugating enzyme E2 28 [Triticum urartu]
Traes_2AS_E92C7ABDF	0.0503808	0	0	0.546951	0.523036	0.786296	1.02598e-05	5.39773	up	MLO-like protein 1 [Triticum urartu]
Traes_6BL_CBCA3E5F5	1.67915	1.9229	1.68362	0.729258	0.806463	0.983296	0.0042236	-1.22002	down	Membrane steroid-binding protein 2 [Triticum urartu]
Traes_2DS_28CA50371	0	0.05997	0	1.26015	1.20825	1.37443	1.50956e-15	6.43601	up	predicted protein [Hordeum vulgare subsp. vulgare]
Traes_5BS_E903B34DB	0.644258	0.880923	1.11826	0.255945	0.215496	0.511353	0.0174292	-1.49803	down	predicted protein [Hordeum vulgare subsp. vulgare]
Triticum_aestivumLinn_newGene_10005	1.14489	1.34932	1.50411	0.45894	0.883622	0.590597	9.36936e-05	-1.08947	down	B3 domain-containing protein [Aegilops tauschii]
Traes_7DL_F8B8223B6	42.6386	47.2372	52.2495	23.1536	20.3072	23.0332	2.82452e-12	-1.17685	down	Epimerase family protein [Aegilops tauschii]
Traes_7AS_E14E2CD4B	1.17566	1.21651	1.35684	3.19024	3.02458	2.43147	1.28103e-06	1.07232	up	Fructose-bisphosphate aldolase [Triticum urartu]
Traes_4AS_6B9C879AF	0.170856	0.120401	0.263269	0.585992	0.477738	0.552071	0.0103588	1.50521	up	WD repeat-containing protein 43 [Triticum urartu]
Traes_7DL_F71DA020E	1.17457	1.21534	1.40721	0.534079	0.446654	0.393062	0.000210727	-1.50252	down	Patatin group A-3 [Aegilops tauschii]
Traes_4AL_F96A1673B	0.136184	0.206931	0.108184	0.598061	0.933866	0.86461	0.00123165	2.49767	up	predicted protein [Hordeum vulgare subsp. vulgare]
Traes_7BS_7DF55ECFE	84.2849	75.4863	69.028	27.7863	39.6516	37.1599	2.96802e-16	-1.22426	down	predicted protein [Hordeum vulgare subsp. vulgare]
Traes_7DS_DA9E5AB54	0.695233	0.964662	0.917578	1.8653	1.76232	1.79664	0.000107507	0.980598	up	predicted protein [Hordeum vulgare subsp. vulgare]
Traes_1AL_9B91417F7	0.839386	1.11838	0.961709	2.30659	2.47886	2.02106	9.77517e-05	1.33272	up	Putative urea active transporter 1 [Aegilops tauschii]
Traes_6DL_52B87D89E	69.7828	77.3959	78.9047	41.6499	35.7419	38.3794	9.3478e-09	-0.952518	down	predicted protein [Hordeum vulgare subsp. vulgare]
Traes_7BL_4A5D793C8	0.435192	0.652264	0.32389	0.918139	1.24386	1.21383	0.00755395	1.05545	up	Centromere/kinetochore protein zw10-like protein [Triticum urartu]
Triticum_aestivumLinn_newGene_21134	5.63958	7.36224	6.86552	12.9399	11.4691	16.7063	0.000225099	0.949838	up	60S ribosomal protein L6 [Aegilops tauschii]
Traes_1BL_8D2A7532F	0.0953053	0	0	0.475857	0.382343	0.522387	0.000457733	4.18126	up	GDSL esterase/lipase 7 [Aegilops tauschii]
Traes_2DS_6CCBE2BA7	1.16594	1.32779	1.21737	2.93366	1.81759	2.59621	0.00360029	0.960871	up	PREDICTED: thymidylate kinase [Brachypodium distachyon]
Traes_2DL_682D84924	1.44154	1.39756	1.36246	0.970691	0.711378	0.794042	1.43074e-05	-0.908184	down	Protein phosphatase 1 regulatory subunit pprA [Aegilops tauschii]
Traes_7AS_813C8008A	24.937	24.2083	33.1929	9.93256	8.55484	8.20955	0.000474921	-1.85719	down	Chlorophyll a-b binding protein, chloroplastic [Triticum urartu]
Traes_5AS_2F996234C	29.7888	27.1977	27.8303	11.1842	8.704	11.3466	7.98084e-25	-1.52471	down	Light-inducible protein CPRF2 [Triticum urartu]
Traes_4AS_8F8B908D3	7.73326	7.49944	9.27239	18.0346	18.4225	20.3866	2.80419e-19	1.18656	up	40S ribosomal protein SA [Aegilops tauschii]
Traes_5DL_5B591ED59	25.603	23.5138	25.6266	13.7542	12.3546	11.6617	5.13812e-17	-1.00706	down	Bifunctional dihydroflavonol 4-reductase/flavanone 4-reductase [Aegilops tauschii]
Traes_3AL_EEA2DF5E4	0	0	0	0.549712	0.324838	0.569656	2.91942e-14	Inf	up	unnamed protein product [Triticum aestivum]
Traes_5DS_CF4B48904	3.1533	2.98663	2.70426	1.18583	0.580232	0.748994	1.86954e-09	-1.84366	down	Cytochrome P450 71D7 [Triticum urartu]
Traes_5DL_EBB11E547	11.9734	10.0286	11.4578	3.67303	1.84076	3.02652	4.98908e-10	-2.00829	down	UDP-glucose glucosyltransferase [Triticum aestivum]
Traes_6DS_A5BC061FF	0.311458	0.253791	0.492254	1.11859	0.803913	0.901031	0.00719781	1.44336	up	Cytochrome P450 71D10 [Aegilops tauschii]
Traes_3DL_1C76C2E60	0.671128	1.05623	0.903462	0.38098	0.570034	0.384637	0.00879812	-1.11982	down	Lipase [Aegilops tauschii]
Traes_2DL_BF4C00019	15.6076	7.7472	7.52026	28.1908	38.7218	43.9859	1.2822e-06	1.77975	up	putative phenylalanine ammonia-lyase [Hordeum vulgare]
Traes_7AL_A0B37A205	10.2116	9.83219	11.242	19.316	18.4083	26.9363	0.000319249	1.02064	up	PREDICTED: 40S ribosomal protein S27 [Brachypodium distachyon]
Traes_7DS_D56FBFFD4	2.30784	2.55689	2.83002	6.45264	5.65204	4.68936	7.94338e-08	1.05598	up	Cysteine-rich receptor-like protein kinase 10 [Triticum urartu]
Traes_1DL_8C6F45134	0.305236	0.16069	0.0494044	0.313058	0.679003	0.628272	0.0493297	1.63648	up	hypothetical protein F775_32494 [Aegilops tauschii]
Traes_1BL_8601EC2E0	5.38846	5.3629	4.35785	11.9986	10.2967	11.6973	4.77734e-07	1.09766	up	uncharacterized protein LOC102577793 [Solanum tuberosum]
Traes_4BS_224FF78DC	3.69269	3.03625	2.54201	5.04266	7.5486	4.99595	0.0171189	0.893275	up	hypothetical protein TRIUR3_20886 [Triticum urartu]
Traes_3AL_727AC18B0	128.004	96.4837	251.259	470.359	628.199	586.194	8.33282e-08	1.47748	up	Subtilisin-like protease [Aegilops tauschii]
Traes_6BL_708F113B2	0.876658	0.879745	1.13734	0.430908	0.662079	0.564969	0.029091	-0.895843	down	Microtubule-associated protein TORTIFOLIA1 [Triticum urartu]
Traes_3AL_0A7CF05D0	2.1655	1.5331	2.22574	0.529977	0.961491	0.904532	5.92729e-05	-1.38116	down	Polygalacturonase [Aegilops tauschii]
Traes_5BL_CB9247340	0.133242	0.139501	0.255358	0.702176	0.517739	0.671091	0.00676316	1.85661	up	PREDICTED: putative methyltransferase C9orf114 [Brachypodium distachyon]
TRAES3BF007300030CFD_g	1.76769	1.33096	0.768964	0.459394	0.237318	0.200256	0.00614209	-2.39871	down	unnamed protein product [Triticum aestivum]
Triticum_aestivumLinn_newGene_19289	12.4798	13.4398	16.4199	30.3838	33.2984	39.7328	1.67341e-10	1.18357	up	PREDICTED: ubiquitin-60S ribosomal protein L40-2 [Brachypodium distachyon]
Triticum_aestivumLinn_newGene_17231	44.9366	38.2776	39.4197	19.568	23.1966	19.5635	2.46011e-09	-1.10477	down	Metal tolerance protein 5 [Triticum urartu]
Traes_1AL_834747574	7.42342	6.61154	7.42395	4.17793	4.59316	4.29669	5.27368e-07	-0.882433	down	predicted protein [Hordeum vulgare subsp. vulgare]
Traes_2AS_E509AB03B	0	0	0.0545864	1.1599	0.47859	0.985058	1.67751e-05	5.66909	up	predicted protein [Hordeum vulgare subsp. vulgare]
Traes_1AS_C1BD73C48	10.8711	9.68936	9.96389	5.2109	5.0763	6.93349	9.16163e-07	-0.901615	down	predicted protein [Hordeum vulgare subsp. vulgare]
Traes_4AL_8BCE46958	1.67333	1.81072	2.24564	3.60963	3.39454	3.85745	0.00026311	0.881144	up	PREDICTED: proteasome subunit alpha type-5 [Brachypodium distachyon]
Traes_4BL_2D0FA827C1	10.2459	10.0018	11.3985	41.882	52.0749	52.0415	4.28934e-22	2.07828	up	predicted protein [Hordeum vulgare subsp. vulgare]
Traes_2DS_FA1AA7948	0.693683	1.06465	0.802111	1.86323	1.79192	1.34387	0.00701384	0.852623	up	predicted protein [Hordeum vulgare subsp. vulgare]
Traes_1AL_4D5CE6B62	31.3406	30.1588	32.2061	17.9293	15.4516	21.0558	1.00658e-13	-0.925273	down	hypothetical protein TRIUR3_13829 [Triticum urartu]
Traes_4BL_8A499EBA9	0.26536	0.0457768	0.271361	0.854435	0.447254	0.555752	0.0120677	1.61493	up	Cell number regulator 6 [Triticum urartu]
Traes_6DL_8C9B1AD8A	0.978663	1.23796	1.44016	3.77733	3.83273	3.90457	6.39972e-07	1.63572	up	predicted protein [Hordeum vulgare subsp. vulgare]
Traes_2BL_5C0BB4BED	47.1264	49.3413	55.8607	28.657	27.0058	28.2641	3.4496e-17	-0.95545	down	PREDICTED: uncharacterized oxidoreductase At1g06690, chloroplastic-like [Brachypodium distachyon]
Traes_5BL_D6603D993	5.35195	5.81043	6.95104	25.1098	17.7226	19.2928	2.77117e-10	1.71428	up	putative PDI-like protein [Triticum aestivum]
Traes_7DS_4C0289AF7	0.169082	0	0	2.93509	2.6541	3.30205	2.07745e-10	5.99435	up	Lectin-domain containing receptor kinase A4.2 [Aegilops tauschii]
Traes_7DL_0FD6D8ED61	0.714003	1.06473	0.742964	127.012	89.8888	91.3781	2.4968e-36	7.11651	up	RecName: Full=Thaumatin-like protein PWIR2; Flags: Precursor [Triticum aestivum]
Traes_2BL_631F0C8BA	0.607024	0.986781	0.679747	1.44429	1.41851	1.66856	0.00168736	0.943753	up	hypothetical protein F775_19072 [Aegilops tauschii]
Traes_4DL_B5D7CA7FA	0.126191	0.131057	0.118811	0.82942	0.48904	0.841835	0.00275431	2.70891	up	predicted protein [Hordeum vulgare subsp. vulgare]
Traes_5DL_45FE1799E	1.19984	1.23865	1.50303	2.46092	2.17501	3.30786	0.00099772	0.982205	up	Putative cysteine-rich receptor-like protein kinase 20 [Aegilops tauschii]
Traes_7AL_962ACD8D0	7.9522	5.85522	5.58352	14.1598	14.8698	12.5405	5.56607e-05	1.00185	up	hypothetical protein TRIUR3_00210 [Triticum urartu]
Traes_6AS_B3BE9F388	0.399389	0.441561	0.49427	0.960732	0.862098	0.867797	0.00191724	0.924791	up	Chaperone protein ClpB 2 [Triticum urartu]
Traes_3DL_9D99D436E	0.686232	0.755522	1.01555	0.408305	0.508652	0.279556	0.0120686	-1.06239	down	hypothetical protein TRIUR3_23591 [Triticum urartu]
Traes_1BL_EB5EF0E56	0.0447713	0	0	5.8269	5.91941	6.28294	1.69049e-104	9.09898	up	Glucan endo-1,3-beta-glucosidase 13 [Aegilops tauschii]
Traes_7DS_46CF551D1	36.8145	37.1468	46.0782	19.9356	20.3225	19.631	8.68242e-10	-1.05233	down	Beta-fructofuranosidase 1 [Aegilops tauschii]
Traes_4BS_9940A14C1	2.99391	2.65448	2.70204	13.5978	16.1593	14.7748	5.14612e-72	2.44262	up	predicted protein [Hordeum vulgare subsp. vulgare]
TRAES3BF084300020CFD_g	0.639974	0.270107	0.242527	1.01847	0.906792	1.02839	0.0189169	1.36184	up	unnamed protein product [Triticum aestivum]
Triticum_aestivumLinn_newGene_22962	0.147269	0.41222	0.242411	0.688522	0.7565	0.577142	0.0337058	1.38978	up	Disease resistance protein RPM1 [Aegilops tauschii]
Traes_5AL_03298A84E	1.49382	1.08562	1.17352	0.471198	0.660738	0.474077	0.000772749	-1.35631	down	PREDICTED: mitochondrial phosphate carrier protein 1, mitochondrial [Brachypodium distachyon]
Traes_1DS_FA7FC5C3C	0.15463	0.221314	0.200498	0.348676	0.334755	0.462655	0.0300321	0.852143	up	DNA-directed RNA polymerase III subunit RPC1 [Aegilops tauschii]
Traes_2DS_3CC5F156F	8859.52	8052.28	8563.84	4187.16	4134.69	4466.4	7.68243e-07	-1.11018	down	Ribulose bisphosphate carboxylase small chain PW9, chloroplastic [Aegilops tauschii]
Traes_1DL_66A4A04CA	0.141606	0.132901	0.175613	0.690933	0.848847	0.713707	2.03568e-13	2.32109	up	Ubiquitin carboxyl-terminal hydrolase 2 [Aegilops tauschii]
Traes_7AS_624563424	0.389858	0.55342	0.83375	1.54427	0.861897	1.31818	0.0416533	1.04258	up	hypothetical protein TRIUR3_00798 [Triticum urartu]
Traes_6BL_67C7DF801	1.13739	1.06794	1.64454	1.9838	2.47615	3.66683	0.0375895	1.0147	up	PREDICTED: U1 small nuclear ribonucleoprotein C-1 [Brachypodium distachyon]
Traes_7DL_B96174C1B	1.50031	2.65552	2.22437	9.17929	11.9934	13.1355	8.85173e-20	2.42307	up	predicted protein [Hordeum vulgare subsp. vulgare]
Traes_5DS_09D7A479D	0.0770317	0.0389609	0	0.662665	0.481938	0.778719	9.15476e-11	4.59742	up	Cation/H(+) antiporter 19 [Triticum urartu]
Traes_2DL_07CF4C6E0	0.903451	0.859544	0.66574	4.21589	5.30229	4.8778	1.72143e-19	2.55181	up	30S ribosomal protein S11 [Aegilops tauschii]
Traes_2AS_7A4976FA9	6.93166	4.85432	5.40984	14.5123	11.955	12.6439	6.81124e-11	1.18401	up	predicted protein [Hordeum vulgare subsp. vulgare]
Traes_2DS_A380503DA	1.39992	0.481232	0.730984	3.67539	3.20247	2.67414	1.16777e-06	1.92235	up	Putative NAD(P)H-dependent oxidoreductase 1 [Aegilops tauschii]
Traes_3AL_38B9AF0FF	0.441709	0.263809	0.303839	0.910625	0.731991	0.805401	0.0268452	1.25669	up	Mitochondrial rRNA methyltransferase [Triticum urartu]
Traes_1DL_18BBECFD8	127.101	127.218	128.318	25.492	29.1281	28.1436	3.25713e-82	-2.19573	down	a/b-binding protein precursor-like [Oryza sativa Japonica Group]
Traes_3AL_5027B584C	2.53054	3.06718	3.416	8.02097	6.33402	6.94946	6.30775e-17	1.18594	up	Carbamoyl-phosphate synthase large chain [Triticum urartu]
Traes_4DL_723ECBE5C	0.561288	0.700521	0.826968	1.80109	2.04979	1.81218	0.0120895	1.35654	up	predicted protein [Hordeum vulgare subsp. vulgare]
Triticum_aestivumLinn_newGene_9164	0.795916	0.55324	0.924533	0.262375	0.278593	0.191795	0.00406511	-1.75451	down	Ankyrin-1 [Aegilops tauschii]
Traes_6AS_D7CD3162B	1.09346	0.576905	0.810398	2.01425	2.0267	1.7717	0.00339379	1.13531	up	Wall-associated receptor kinase-like protein 9 [Aegilops tauschii]
Traes_4AS_9A0DF3368	2.52403	4.65265	2.44364	7.78213	6.5631	7.83109	0.00370823	1.1172	up	predicted protein [Hordeum vulgare subsp. vulgare]
Triticum_aestivumLinn_newGene_11872	0.429718	0.585862	0.422725	1.35824	1.32982	1.37671	0.0032568	1.49399	up	PREDICTED: AP2-like ethylene-responsive transcription factor At1g16060 [Brachypodium distachyon]
Traes_1DL_28FE5EC92	60.1081	59.6988	57.1672	23.788	16.4241	16.4595	7.4613e-23	-1.74436	down	O-methyltransferase ZRP4 [Aegilops tauschii]
Traes_2BL_D7C4154FA	8.48911	6.37849	6.09391	29.1371	34.7103	33.9812	1.33291e-71	2.22804	up	predicted protein [Hordeum vulgare subsp. vulgare]
Triticum_aestivumLinn_newGene_3083	1.15808	1.81444	1.82819	4.05422	5.22675	4.32282	1.18301e-09	1.42157	up	Putative disease resistance protein RGA4 [Aegilops tauschii]
Traes_3AL_C134C28BC	9.85597	6.87026	6.1473	3.83512	4.72585	4.35514	0.0352284	-0.954604	down	unnamed protein product [Triticum aestivum]
Traes_2BS_DABEABDDC	0.224748	0.0465046	0	0.895949	1.1719	1.00538	3.28363e-10	3.54111	up	seven trans-membrane protein [Triticum aestivum]
Triticum_aestivumLinn_newGene_10697	0.923149	0.815327	1.27882	0.509458	0.584409	0.56872	0.00522204	-0.964016	down	Putative Myb family transcription factor [Aegilops tauschii]
Traes_1BL_DF1807D97	0.520732	0.546318	0.551758	1.07089	1.3406	1.25254	0.00357453	1.05897	up	hypothetical protein TRIUR3_23560 [Triticum urartu]
Traes_5DS_9C4213631	1.8127	2.05944	1.84005	3.38556	3.75795	4.35148	4.99556e-09	0.981398	up	HIPL1 protein [Aegilops tauschii]
Traes_2AS_8615CCEF0	0	0	0	1.64708	0.677419	0.719892	4.90496e-05	Inf	up	Cytochrome P450 99A2 [Triticum urartu]
Triticum_aestivumLinn_newGene_4404	4.67359	9.89016	13.8685	31.7747	52.0303	41.3732	4.72616e-08	1.97286	up	hypothetical protein TRIUR3_03752 [Triticum urartu]
Traes_1DL_24A211B63	2.03626	1.94604	2.44088	0.659168	0.858827	1.04957	0.00488104	-1.36066	down	24-methylenesterol C-methyltransferase 2 [Aegilops tauschii]
Traes_2BS_A2AC8AAE5	2.55657e-06	2.44575e-06	9.67796e-06	2.17566	4.05976	2.1689	1.14387e-07	Inf	up	Subtilisin-chymotrypsin inhibitor-2B [Triticum urartu]
Traes_5BL_F74DE716C	0.996327	1.18459	1.21429	0.538715	0.586459	0.64268	0.0212699	-0.930063	down	hypothetical protein F775_00813 [Aegilops tauschii]
Traes_5DL_C1132D6D9	5.57509	6.07739	7.21258	17.5285	16.4836	19.4008	8.88858e-20	1.43808	up	hypothetical protein F775_43735 [Aegilops tauschii]
Traes_5DL_588F3F28C	0.137438	0.162719	0.285279	0.954811	0.485895	0.594912	0.0100395	1.70049	up	hypothetical protein TRIUR3_19749 [Triticum urartu]
EPlTAEG00000010018	55.0955	48.6072	33.4597	12.5196	17.3703	15.3416	0.000246819	-1.78126	down	hypothetical chloroplast RF34 (chloroplast) (chloroplast) [Triticum monococcum]
Traes_1BL_9143E08FD	0.175783	0.418061	0.280178	0.662311	0.714826	0.987305	0.0148789	1.33218	up	predicted protein [Hordeum vulgare subsp. vulgare]
TRAES3BF168400230CFD_g	0.536172	1.92243	2.07299	11.0998	7.49554	8.30743	7.37326e-09	2.62496	up	unnamed protein product [Triticum aestivum]
Traes_6AS_F061F607E	9.26951	7.52111	8.46967	2.08613	2.55435	2.30328	3.18376e-29	-1.88449	down	predicted protein [Hordeum vulgare subsp. vulgare]
Traes_6AL_55EAD553E	2.66428	3.09472	1.83933	7.28322	4.94442	5.90843	4.4628e-05	1.32367	up	hypothetical protein TRIUR3_31283 [Triticum urartu]
Traes_1AL_F17051B69	4.56323	5.32637	4.30942	10.4039	11.008	10.5874	2.67691e-11	1.22842	up	PREDICTED: uncharacterized protein LOC100845726 [Brachypodium distachyon]
Traes_5BL_0A3D332A8	0.970689	1.00507	1.07757	1.78726	2.19827	1.96475	0.00105987	0.973014	up	putative WRKY transcription factor 41 [Triticum urartu]
Traes_7AL_CB50E0F46	5.98395	5.26095	4.68984	2.62013	1.81921	2.47614	8.15946e-06	-1.22743	down	Patatin-3-Kuras 1 [Triticum urartu]
Traes_5BL_DA1DD27FD	6.50021	8.0785	7.92872	3.54404	2.67428	3.02075	2.91708e-05	-1.24595	down	cyp450 [Hordeum vulgare]
Triticum_aestivumLinn_newGene_10660	0.30597	0.394139	0.262746	0.922774	1.09716	0.788927	0.0214366	1.5909	up	hypothetical protein F775_23517 [Aegilops tauschii]
TRAES3BF066400040CFD_g	3.21593	2.88155	3.75346	8.10307	7.99371	7.80347	1.77413e-19	1.2107	up	dolichyl-diphosphooligosaccharide--protein glycosyltransferase, putative, expressed [Triticum aestivum]
TRAES3BF117500050CFD_g	47.9287	46.6251	46.6314	22.7117	25.5987	26.4188	4.9821e-17	-0.952487	down	unnamed protein product [Triticum aestivum]
Traes_6AS_381974C85	1.60516	1.77118	2.64203	1.3159	1.11745	0.444997	0.0307893	-1.16685	down	Beta-glucosidase 6 [Aegilops tauschii]
TRAES3BF094200090CFD_g	2.02358	0.973515	1.98577	0.683673	0.283088	1.09348	0.0446374	-1.40657	down	unnamed protein product [Triticum aestivum]
Traes_7AL_1E0820435	58.1058	94.2973	69.4129	27.5322	33.1843	55.9553	0.0353286	-1.32092	down	predicted protein [Hordeum vulgare subsp. vulgare]
Traes_4AS_C5EDC65CD	0.354055	0.222481	0.30554	0.58887	0.49405	0.662467	0.00896696	0.898056	up	hypothetical protein TRIUR3_11958 [Triticum urartu]
Traes_6DS_ED5344F1D	2.05323	1.57739	2.33524	0.855963	1.24655	0.942126	0.0122196	-1.02695	down	FK506-binding protein 16-1 [Triticum aestivum]
Traes_1AL_05881352A	1.32716	1.04909	1.57507	6.17581	5.88462	5.42122	3.97929e-35	2.0975	up	predicted protein [Hordeum vulgare subsp. vulgare]
Traes_7DL_9A250ACB9	3.56943	3.53882	4.36304	7.71907	9.43653	7.21208	3.65086e-08	1.10379	up	predicted protein [Hordeum vulgare subsp. vulgare]
Traes_7AS_7E99B3482	57.5894	48.28	54.5799	119.085	118.447	123.537	8.43635e-17	1.05834	up	pathogenesis-related protein 1-18 [Triticum aestivum]
Triticum_aestivumLinn_newGene_18535	5.74059	5.97702	5.02476	2.52702	2.65113	2.86047	7.14198e-09	-1.19818	down	hypothetical protein TRIUR3_30839 [Triticum urartu]
Traes_6BL_5A641D363	1.53092	2.92487	1.15108	5.54138	5.24147	4.18324	0.0110458	1.39824	up	50S ribosomal protein L13 [Triticum urartu]
Traes_2DL_912C2537C	2.02006	1.72922	1.6545	0.739072	0.565289	0.414403	1.23556e-07	-1.77816	down	PREDICTED: probable aldo-keto reductase 2-like [Setaria italica]
Traes_5BL_BCBE66F1D	9.6387	7.66472	10.0699	20.6522	20.62	21.1954	1.42657e-15	1.20696	up	60S ribosomal protein L17-1 [Triticum urartu]
Traes_2BS_3D6E7A3E4	0.830217	0.776905	0.752483	0.197716	0.365435	0.166149	0.0060475	-1.76199	down	predicted protein [Hordeum vulgare subsp. vulgare]
Traes_2DL_ACC1F6630	112.959	166.248	172.574	277.205	414.013	421.371	7.70103e-07	0.996067	up	putative beta-D-xylosidase 6 [Triticum urartu]
Triticum_aestivumLinn_newGene_7778	0.161258	0.1901	0.250568	0.392414	0.424013	0.489335	0.0317402	1.01455	up	Os02g0686400 [Oryza sativa Japonica Group]
Triticum_aestivumLinn_newGene_9200	10.2316	9.60011	10.4741	24.5183	24.0913	22.0017	5.35515e-17	1.27301	up	predicted protein [Hordeum vulgare subsp. vulgare]
TRAES3BF082100080CFD_g	0.425314	0.403453	0.268009	0.812977	1.17569	0.787441	0.00209861	1.27139	up	unnamed protein product [Triticum aestivum]
Traes_7DL_C1AEA1148	0.406552	0.289054	0.574294	0.775024	0.991169	0.877638	0.0029992	0.984477	up	Centromere/kinetochore protein zw10-like protein [Triticum urartu]
Traes_3DL_1DA454A9F	0.909897	0.955366	1.24471	37.4681	29.6611	37.7883	9.70642e-37	5.29398	up	hypothetical protein F775_31186 [Aegilops tauschii]
Traes_4AS_D2A85E4CA	1.96981	3.09734	2.23454	5.34345	8.6472	9.14181	1.2396e-05	1.69534	up	predicted protein [Hordeum vulgare subsp. vulgare]
Traes_3DS_4E61EE6EA	0.44751	0.58819	0.70542	2.09353	1.78236	2.18539	0.00114408	1.81591	up	predicted protein [Hordeum vulgare subsp. vulgare]
Traes_6DS_51B66DB37	369.139	341.022	361.496	128.377	148.484	155.925	2.8366e-27	-1.31578	down	Chlorophyll a-b binding protein, chloroplastic [Triticum urartu]
Traes_7DL_1A45BDE27	0.769848	0.335321	0.156218	1.42926	1.77876	1.47193	3.40224e-05	1.8828	up	hypothetical protein TRIUR3_27071 [Triticum urartu]
Triticum_aestivumLinn_newGene_11116	3.61038	3.10818	4.54174	8.31269	7.7112	5.96485	8.4649e-06	0.869922	up	Endoglucanase 11 [Aegilops tauschii]
Traes_7BL_F2A8D87C5	83.0568	70.3964	65.4	35.7057	38.6197	36.8018	8.61896e-08	-1.03454	down	ribosomal protein L2 (chloroplast) (chloroplast) [Aegilops geniculata]
Traes_7DS_9D0A12B6A	60.7073	62.2478	61.6991	34.519	29.0591	34.251	5.77139e-17	-0.959628	down	hypothetical protein F775_27394 [Aegilops tauschii]
Traes_1DL_3F4A8E2D6	169.934	163.292	178.736	95.6222	96.6005	97.63	2.46202e-16	-0.942742	down	putative chloroplast inner envelope protein [Hordeum vulgare]
Traes_1BL_12F13C989	0.673422	1.43832	0.951468	4.52087	3.60573	4.16939	0.00759768	2.07783	up	putative phosphoribosylformylglycinamidine synthase, chloroplastic/mitochondrial [Triticum urartu]
Traes_1BL_B48F3D8F5	12.0884	9.61287	7.9561	3.12067	4.92783	4.52193	3.92647e-05	-1.38181	down	UDP-glycosyltransferase 71C4 [Triticum urartu]
Traes_2DL_B1A94F36F	26.3037	26.3237	25.0771	13.2708	12.4093	12.5708	7.81793e-22	-1.14817	down	predicted protein [Hordeum vulgare subsp. vulgare]
Triticum_aestivumLinn_newGene_4327	2.02514	2.08978	2.37493	5.10664	3.12947	3.85481	0.0130363	1.00059	up	Bowman-Birk type trypsin inhibitor [Triticum urartu]
Traes_1DL_64567C4F0	5.90541	6.03848	5.51646	2.84617	3.16962	2.48925	0.00314736	-1.26082	down	ribulose-1,5-bisphosphate carboxylase/oxygenase large subunit, partial (chloroplast), partial (chloroplast) [Bromus remotiflorus]
Traes_7DL_1ED6863DA	2.55155	2.2395	2.65288	5.55013	6.44347	7.30051	2.01568e-10	1.30697	up	predicted protein [Hordeum vulgare subsp. vulgare]
Traes_5BL_59E02504D	1.30778	0.668498	0.57207	2.81428	2.98709	2.28056	4.0558e-08	1.78089	up	predicted protein [Hordeum vulgare subsp. vulgare]
Traes_6BL_1A31159F3	0.97416	0.848452	0.722847	2.31745	1.7011	1.79173	9.58758e-06	1.10658	up	Putative ribosomal RNA methyltransferase NOP2 [Aegilops tauschii]
Triticum_aestivumLinn_newGene_207	2.72548	2.88685	3.35064	1.56976	2.23844	1.36918	0.0328266	-0.91903	down	predicted protein [Hordeum vulgare subsp. vulgare]
Traes_7DS_4777DB553	5.22452	4.2107	3.42319	1.44981	1.42389	1.87203	0.00181244	-1.59072	down	predicted protein [Hordeum vulgare subsp. vulgare]
Traes_6AL_C4129A4B7	0.296389	0.432684	0.533448	0.991888	0.624055	0.887985	0.0070367	0.892618	up	PREDICTED: RRP12-like protein [Brachypodium distachyon]
Traes_2AL_74A40A486	0.350595	0.294472	0.24858	0.652836	0.895685	0.905296	0.00120468	1.40597	up	CDK5 regulatory subunit-associated protein 1-like 1 [Triticum urartu]
Traes_2BS_0BE76CC39	0.485748	0.836687	0.882631	1.55415	1.1868	1.49248	0.00613536	0.885209	up	predicted protein [Hordeum vulgare subsp. vulgare]
Triticum_aestivumLinn_newGene_12485	2.10883	1.12798	1.55114	7.20768	7.57338	8.16346	0.00138513	2.26515	up	hypothetical protein F775_43621 [Aegilops tauschii]
Traes_3AL_28186DB96	0.347143	1.4446	0.79987	25.946	24.2901	22.737	9.97468e-113	4.88121	up	Glucan endo-1,3-beta-glucosidase GIII [Aegilops tauschii]
Traes_4DS_77A2652E5	2.71319	1.56087	2.69748	0.186921	0.481203	0.650144	0.000159202	-2.42155	down	WD40 protein [Triticum aestivum]
Traes_4DL_874B7B04D	0.863642	0.743049	0.490901	1.74078	1.64011	1.50059	2.42492e-05	1.06389	up	PREDICTED: importin-4 [Brachypodium distachyon]
Traes_7AS_848028906	3.66129	3.53301	3.09992	9.77248	9.58388	10.6149	6.06744e-18	1.44783	up	Pyrophosphate-energized vacuolar membrane proton pump [Aegilops tauschii]
Traes_7AL_F42EA231D	3.23241	0.86048	4.66753	11.3205	15.549	14.2299	0.00062707	2.16783	up	Tricetin 3&apos;,4&apos;,5&apos;-O-trimethyltransferase [Triticum urartu]
TRAES3BF059100020CFD_g	1.23332	2.03891	1.28165	3.72837	3.37307	2.82826	4.70542e-05	1.20854	up	unnamed protein product [Triticum aestivum]
Traes_4BS_A772DDBD7	10.0078	8.19354	11.2932	2.9106	2.39906	2.70497	3.48806e-05	-1.90497	down	Gibberellin 20 oxidase 1 [Aegilops tauschii]
Traes_5DL_4F5B8D96F	0.82412	1.11008	0.823493	2.44086	1.76829	1.90457	0.000524906	1.11328	up	Putative cysteine-rich receptor-like protein kinase 20 [Aegilops tauschii]
Traes_4AL_BEAEAEE4A	1.80711	1.98838	2.63454	4.48195	4.13811	4.11491	5.14599e-06	0.903231	up	predicted protein [Hordeum vulgare subsp. vulgare]
TRAES3BF012800090CFD_g	0.0206998	0.11871	0.11601	0.377957	0.270662	0.433681	7.3446e-05	2.15315	up	unnamed protein product [Triticum aestivum]
Traes_1DL_AB64D64A0	14.5235	20.1224	4.98874	348.565	443.18	355.148	1.88407e-65	4.78624	up	Glucan endo-1,3-beta-glucosidase 13 [Aegilops tauschii]
Traes_2DL_217C5814F	126.505	103.948	122.411	65.0205	55.7937	57.098	3.30336e-07	-0.963419	down	hypothetical protein F775_28502 [Aegilops tauschii]
Traes_2DL_C621A448E	77.9584	54.1861	68.5167	45.7	39.7719	39.0171	0.00199996	-0.933292	down	Allantoinase [Aegilops tauschii]
Traes_6DL_1AEA7B869	35.0422	33.6655	36.614	136.446	134.089	133.633	8.03812e-63	1.97052	up	predicted protein [Hordeum vulgare subsp. vulgare]
Triticum_aestivumLinn_newGene_886	142.85	154.072	136.447	92.3816	72.4804	72.1583	6.1391e-09	-1.0015	down	hypothetical protein TRIUR3_18396 [Triticum urartu]
Traes_5AL_B23B82B46	1.89386	2.10918	2.16687	5.32153	4.2372	4.91118	6.59032e-08	1.12927	up	Mitochondrial inner membrane protein OXA1 [Triticum urartu]
TRAES3BF091400250CFD_g	20.2165	20.7627	17.9725	96.95	78.4304	83.5848	1.166e-24	2.0833	up	unnamed protein product [Triticum aestivum]
Traes_7AL_199EA4BA2	0.573574	0.660437	0.384595	1.66554	1.53435	1.02521	0.00104357	1.24989	up	Geranylgeranyl transferase type-2 subunit alpha [Aegilops tauschii]
Traes_4AL_40790E994	0.59671	0.706836	1.00428	1.54823	1.53866	1.31953	0.00748238	0.864678	up	predicted protein [Hordeum vulgare subsp. vulgare]
Traes_7AS_FE2971684	0.334742	0.376117	0.232549	1.03505	1.38419	1.30423	2.41297e-09	1.87355	up	LRR receptor-like serine/threonine-protein kinase GSO1 [Triticum urartu]
TRAES3BF027700190CFD_g	6.19424	7.59157	6.59362	3.95982	4.31775	3.40226	1.61276e-06	-0.854808	down	unnamed protein product [Triticum aestivum]
Traes_6DS_AB8349722	0.833162	1.07769	1.41555	0.528147	0.855779	0.528907	0.00160814	-1.12654	down	Serine carboxypeptidase-like 19 [Aegilops tauschii]
Traes_2AS_4BE07943E	11624.5	14857.9	14350.9	7654.22	11312.8	8992.36	5.15042e-22	-1.09988	down	RecName: Full=Ribulose bisphosphate carboxylase small chain PW9, chloroplastic; Short=RuBisCO small subunit PW9; Flags: Precursor [Triticum aestivum]
Traes_5DL_6E2DD80321	0.0932938	0.0632291	0.131193	0.677857	0.853137	0.891387	5.09407e-12	3.30801	up	hypothetical protein F775_29248 [Aegilops tauschii]
Traes_2BS_5A91BD84B	1.91572	3.06147	2.1726	5.24483	5.16872	4.56396	2.48379e-05	0.962093	up	Eukaryotic peptide chain release factor GTP-binding subunit ERF3B [Triticum urartu]
Traes_6BL_E2BB784CD	204.352	226.963	208.122	128.381	111.266	101.51	3.09772e-17	-0.957182	down	Thioredoxin H-type 4 [Aegilops tauschii]
Triticum_aestivumLinn_newGene_18598	2.21537	3.32532	3.01125	1.36519	1.16089	1.32719	0.00222126	-1.24396	down	hypothetical protein TRIUR3_12581 [Triticum urartu]
Triticum_aestivumLinn_newGene_11817	0.336857	0.5893	0.631008	1.36326	0.787926	1.0644	0.0256834	0.893752	up	hypothetical protein F775_27638 [Aegilops tauschii]
Traes_5DL_7F0CD0F79	0	0	0	429.696	292.939	477.062	2.18009e-11	Inf	up	Caffeic acid 3-O-methyltransferase [Aegilops tauschii]
Traes_4DS_72FD89941	6.74063	6.72162	6.8487	2.34773	2.71127	2.83804	2.86694e-18	-1.26683	down	hypothetical protein F775_03518 [Aegilops tauschii]
Traes_3DS_81B8AB548	2145.76	2216.76	2875.13	798.079	1078.86	984.248	6.3031e-17	-2.04431	down	Transcription factor bHLH35 [Triticum urartu]
Triticum_aestivumLinn_newGene_8761	4.12664	4.23685	2.93344	1.8624	0.962346	1.21813	0.000138013	-1.40765	down	hypothetical protein TRIUR3_34380 [Triticum urartu]
Traes_6BS_A04459F9F	1.29488	2.46486	2.13638	0.353535	0.0881669	0.140444	7.82233e-09	-3.55874	down	predicted protein [Hordeum vulgare subsp. vulgare]
Traes_7AL_9040EE6AE	0.48568	3.10824	2.76902	15.8467	13.8022	21.8374	2.74161e-09	2.98454	up	Peroxidase 47 [Aegilops tauschii]
Triticum_aestivumLinn_newGene_10220	0.121492	0	0.0198197	5.97257	5.35075	5.27393	1.73667e-75	6.66424	up	predicted protein [Hordeum vulgare subsp. vulgare]
Traes_5DL_5CF11D5A7	0.650447	0.786309	0.781265	1.39014	1.35769	1.31323	2.09747e-05	0.864282	up	PREDICTED: probable carboxylesterase 12 [Brachypodium distachyon]
Traes_3AS_613F1F48D	34.249	29.5395	33.8266	14.8581	22.9849	18.9697	1.12468e-06	-0.968483	down	predicted protein [Hordeum vulgare subsp. vulgare]
Traes_5BL_400181E02	13.301	14.0412	17.0411	8.61448	7.0557	7.32308	0.0157726	-0.926251	down	predicted protein [Hordeum vulgare subsp. vulgare]
Traes_4DL_770FBF70E	0.514152	0.540765	0.634693	1.3484	1.14095	1.80849	0.000558329	1.3239	up	PREDICTED: LOW QUALITY PROTEIN: protein SHOOT GRAVITROPISM 6 [Brachypodium distachyon]
Traes_5DS_D131C3703	9.901	11.4508	12.5112	3.54911	2.63296	3.26529	4.41586e-40	-1.90684	down	Subtilisin-like protease [Aegilops tauschii]
Traes_4BL_3DF1D5B2D	7.03815	5.79668	5.03533	13.359	13.2413	15.0902	7.81511e-08	1.07551	up	PREDICTED: 40S ribosomal protein S27 [Brachypodium distachyon]
Traes_4DS_C7C37A73D	0.0306815	0.157992	0.287323	0.422052	0.378983	0.409546	0.0242679	1.3965	up	hypothetical protein TRIUR3_08696 [Triticum urartu]
Traes_6BL_0644187E5	1.0059	2.24809	2.40454	0.381919	0	0.383209	0.000462708	-3.38735	down	hypothetical protein TRIUR3_13410 [Triticum urartu]
Traes_7AS_0BE651186	5.05736	4.24467	5.80599	21.0137	18.7512	18.552	5.18768e-25	1.82691	up	predicted protein [Hordeum vulgare subsp. vulgare]
Traes_1DL_A5D3C332D	0.399385	0.419332	0.563961	0.877514	1.01403	1.57288	0.0319857	1.3219	up	Secologanin synthase [Triticum urartu]
Traes_4AL_29D07D6C3	3.9429	2.82396	2.46909	11.276	8.61703	7.84156	8.32162e-07	1.60402	up	predicted protein [Hordeum vulgare subsp. vulgare]
Traes_5DL_D1DBFD553	2.06864	1.63576	2.08701	1.18784	0.622469	1.21977	0.00095725	-1.02862	down	Two-component response regulator ARR8 [Aegilops tauschii]
Traes_4AL_8B0B6994B	0.803042	1.05316	0.829372	1.76661	1.65634	1.97581	0.0128802	0.893534	up	hypothetical protein TRIUR3_18474 [Triticum urartu]
Traes_4DL_FBF191409	0.531349	0.722539	0.571926	1.51752	1.26747	1.19467	7.70103e-07	0.997063	up	PREDICTED: protein PIR [Brachypodium distachyon]
Triticum_aestivumLinn_newGene_15061	0.0749566	0.412188	0.27659	0.646032	0.59914	0.878337	0.00435106	1.52359	up	hypothetical protein TRIUR3_27955 [Triticum urartu]
Traes_6AS_6FE528AD1	2197.93	2002.92	1790.21	1029	1145.66	1114.97	7.03668e-11	-0.851835	down	hypothetical protein F775_30333 [Aegilops tauschii]
Traes_2DL_130D6031E	0.875426	0.60281	1.28665	3.74968	6.02729	4.73049	2.843e-05	2.58112	up	Phenylalanine ammonia-lyase [Aegilops tauschii]
Traes_2BS_BDF775B04	0.188587	0.189071	0	0.294489	0.252094	0.334785	0.0214269	1.3801	up	predicted protein [Hordeum vulgare subsp. vulgare]
Traes_6BS_14A73BF5A	0.738129	0.707038	0.795645	0.557186	0.357109	0.425736	0.00623846	-0.90153	down	PREDICTED: disease resistance protein RPM1-like [Brachypodium distachyon]
Traes_4DS_D97A96AE5	2.42642	2.56826	2.91898	8.29491	7.32012	7.36182	1.25048e-27	1.48431	up	5-methyltetrahydropteroyltriglutamate--homocysteine methyltransferase [Aegilops tauschii]
Traes_1BL_7ACAB786A	3.70074	2.6642	2.2855	0.951514	0.943768	1.15111	2.38986e-05	-1.54602	down	putative cellulose synthase catalytic subunit [Hordeum vulgare]
Traes_5AL_2B08BFAD6	0.524119	0.831121	0.42883	1.39412	1.3711	1.10568	0.0268664	1.03677	up	hypothetical protein F775_21180 [Aegilops tauschii]
Traes_5BL_3A0D38E89	2.81641	2.57869	5.10495	9.8262	8.44647	8.97291	1.15949e-05	1.35828	up	predicted protein [Hordeum vulgare subsp. vulgare]
EPlTAEG00000010015	94.8269	78.6677	62.5954	52.2771	48.8644	35.4484	0.0139296	-0.981463	down	photosystem II 47 kDa protein [Triticum aestivum]
Traes_2AS_6EC1E8371	0.283204	0	0.105734	0.665339	0.593943	0.573532	0.000404118	2.37787	up	predicted protein [Hordeum vulgare subsp. vulgare]
Traes_4AL_D05736670	7.85664	7.24858	6.6121	3.45605	3.87326	2.76879	4.8027e-10	-1.11633	down	Myb-related protein 306 [Aegilops tauschii]
Traes_3DL_63E15F7C5	4.03419	4.85102	2.15313	12.0379	9.03978	13.2139	3.1164e-06	1.61556	up	Glycine-rich RNA-binding protein 2, mitochondrial [Aegilops tauschii]
TRAES3BF031500010CFD_g	4.70192	4.18296	5.38441	11.8278	15.4023	13.8817	2.27506e-05	1.04383	up	unnamed protein product [Triticum aestivum]
Triticum_aestivumLinn_newGene_10099	1.74909	2.35631	2.06785	4.95522	6.13121	5.94135	1.16599e-20	1.46489	up	Cysteine-rich receptor-like protein kinase 25 [Aegilops tauschii]
Traes_2BS_1CDFC2FF61	2.51396	3.66374	2.2322	5.53921	10.1156	9.37298	0.000230289	1.58508	up	Solute carrier family 22 member 3 [Aegilops tauschii]
Traes_5BL_29C4DCF03	3.30829	3.84941	2.54093	8.12233	6.95247	8.67336	9.78176e-12	1.23894	up	predicted protein [Hordeum vulgare subsp. vulgare]
Traes_4DL_E479B6F4F	0.956111	0.874793	0.523552	3.01374	2.44527	3.79445	2.06913e-07	1.93617	up	hypothetical protein F775_28834 [Aegilops tauschii]
Traes_2DS_3FDB0BB63	84.0187	78.7449	81.7681	29.2982	19.276	23.315	2.44066e-56	-1.89605	down	unknown [Zea mays]
Traes_2BL_B17B085F9	0.985806	0.645349	0.565604	2.28444	2.60305	2.88926	3.75476e-05	1.90226	up	Adenosylhomocysteinase [Aegilops tauschii]
Traes_6DL_EA0AE4F241	1.71154	1.40481	2.07752	3.67256	3.83029	3.60953	2.84008e-08	1.03044	up	Transmembrane 9 superfamily member 4 [Aegilops tauschii]
Traes_4BS_F0EEDB1D9	1.56686	1.93644	1.72954	0.771303	0.497671	0.663242	1.03698e-06	-1.55995	down	Serine carboxypeptidase II-3 [Aegilops tauschii]
Traes_2BS_7CF619835	0.0940753	0.139391	0.201695	0.347013	0.32088	0.312012	0.0467317	1.10544	up	predicted protein [Hordeum vulgare subsp. vulgare]
Traes_7DS_4E7A5CA01	0.868526	0.914648	1.4084	4.08652	3.33087	4.51874	1.48856e-08	1.88937	up	putative polyol transporter 6 [Triticum urartu]
Traes_7DL_7ECB52BDC	13.9078	13.2008	15.3662	8.32881	7.57396	8.44237	1.37408e-13	-0.895229	down	hypothetical protein F775_06963 [Aegilops tauschii]
Traes_2BS_9931EE821	3.0873	3.39943	3.65572	8.79383	7.17818	7.94285	1.68761e-16	1.13267	up	Putative cysteine-rich receptor-like protein kinase 16 [Aegilops tauschii]
Traes_5DL_70E5AA8DF	1.56636	3.15919	3.52339	15.1614	21.4971	23.1487	9.91979e-23	3.11822	up	glutamine-dependent asparagine synthetase [Triticum aestivum]
Traes_3DL_365F92C64	0.106898	0.111183	0.182476	2.83523	3.40494	2.68502	1.00509e-43	4.48218	up	unnamed protein product [Triticum aestivum]
Traes_7BL_188975B53	3570.57	3671.19	3442.94	2523.07	2648.82	3185.37	6.07888e-11	-0.900455	down	chloroplast phytoene synthase 1 [Hordeum chilense]
Traes_4BS_5D003F350	0.828244	0.553686	0.585824	1.75526	1.82407	1.98075	0.000633291	1.41567	up	PREDICTED: 60S ribosomal protein L10-1 [Brachypodium distachyon]
Traes_1AS_88CF20B0A	0.0383113	0.158481	0.167054	1.24123	1.11259	1.0506	5.34425e-14	3.35954	up	predicted protein [Hordeum vulgare subsp. vulgare]
Traes_7AL_979B94E75	3.51131	2.71244	4.60485	3.08027	1.32215	2.14266	0.0484424	-0.983785	down	hypothetical protein F775_28505 [Aegilops tauschii]
Triticum_aestivumLinn_newGene_1665	0.569965	0.537934	0.503786	1.07276	0.745812	1.1046	0.0260142	0.868041	up	hypothetical protein F775_09848 [Aegilops tauschii]
Traes_1AL_34404D5D8	0.103667	1.78847	2.48247	0	0	0.0689656	0.0143958	#NAME?	down	LEA1 protein [Triticum aestivum]
Traes_2DS_47DDC83DC	0.128663	0.235484	0.157762	0.480623	0.429952	0.456061	0.036193	1.34067	up	Disease resistance RPP13-like protein 4 [Aegilops tauschii]
Traes_2BL_38067DD06	0.858275	0.641946	1.19007	2.10858	1.73981	1.57181	0.000744604	0.938413	up	PREDICTED: glycine-rich RNA-binding protein 4, mitochondrial-like [Brachypodium distachyon]
Traes_2BS_8CE1C72E3	0.703095	1.00025	0.524176	1.53513	1.18009	1.5278	0.0189169	0.864577	up	putative acetyl-CoA acetyltransferase, cytosolic 2 [Triticum urartu]
Traes_6AL_EE6043DF0	2.50753	1.42577	2.52591	0.690511	1.32152	0.52781	0.0117987	-1.43562	down	hypothetical protein F775_32175 [Aegilops tauschii]
Traes_5BL_79C61420F	0.540468	0.40269	0.452116	0.973721	2.51303	1.8825	0.0174379	1.93857	up	predicted protein [Hordeum vulgare subsp. vulgare]
Traes_6DL_D8B55F1A3	2.47149	3.56518	3.65217	1.53537	1.37082	1.37311	9.34483e-08	-1.29754	down	PREDICTED: sugar transporter ERD6-like 16-like [Oryza brachyantha]
Traes_7AL_2E9364965	32.0596	28.691	26.4743	12.686	12.0298	14.4169	7.81585e-16	-1.23264	down	predicted protein [Hordeum vulgare subsp. vulgare]
Traes_7AL_DFFCB625F	9.09664	11.0824	8.26023	4.76765	4.28672	6.01378	4.90268e-05	-0.966334	down	hypothetical protein TRIUR3_28512 [Triticum urartu]
Traes_5AL_385C6E426	0.147882	0.250385	0.191813	1.01514	0.47428	0.656914	0.00424607	1.85394	up	hypothetical protein TRIUR3_35091 [Triticum urartu]
Traes_4AS_08AAC1CDF	7.12435	6.19448	4.36497	3.38977	3.27045	2.32991	0.00941868	-1.12857	down	hypothetical protein F775_06417 [Aegilops tauschii]
Triticum_aestivumLinn_newGene_11238	18.8487	18.0042	14.9605	6.1023	5.99806	6.05329	0.0007448	-1.69994	down	predicted protein [Hordeum vulgare subsp. vulgare]
Traes_7BS_D97C92894	0.18706	0.246963	0.350458	1.5314	2.30024	2.01272	1.66106e-11	2.87468	up	Fatty acyl-CoA synthetase A [Aegilops tauschii]
Triticum_aestivumLinn_newGene_11106	6.5637	8.11782	7.39201	2.70012	1.48244	1.8506	1.56618e-25	-2.08659	down	hypothetical protein F775_25300 [Aegilops tauschii]
Triticum_aestivumLinn_newGene_16250	12.8525	13.8621	14.5172	5.56435	5.77689	5.96015	5.51918e-21	-1.29217	down	Group XV phospholipase A2 [Aegilops tauschii]
Traes_5BL_5575E0FE7	5.39982	5.64108	5.08346	11.5095	12.3431	15.4971	1.22057e-11	1.28024	up	RecName: Full=Elongation factor 1-alpha; Short=EF-1-alpha [Triticum aestivum]
Traes_5DL_6BF85DB4D	61.1599	64.4951	62.5591	138.616	123.469	135.064	5.66956e-23	1.1122	up	Elongation factor 1-alpha, putative, expressed [Oryza sativa Japonica Group]
Traes_4AS_9421592BC	34.5599	34.5504	35.6193	12.0052	13.6723	15.2464	1.07863e-25	-1.48874	down	RecName: Full=Salt stress-induced hydrophobic peptide ESI3 [Lophopyrum elongatum]
Traes_1DS_791028249	1.68462	0.900347	1.13275	4.03842	3.10842	3.26434	1.12633e-05	1.40556	up	predicted protein [Hordeum vulgare subsp. vulgare]
Traes_2AL_CB95E606C	0.112158	0.134705	0.147346	0.339227	0.375026	0.278776	0.00847431	1.31765	up	predicted protein [Hordeum vulgare subsp. vulgare]
Traes_1BL_3E662FC82	2.0317	2.12231	1.77115	0.730279	0.690375	0.563658	1.18389e-09	-1.61835	down	RNA polymerase sigma factor rpoD [Triticum urartu]
Traes_5DS_CCC7123EC	0.260283	0.426354	0.0957993	0.7159	0.697678	0.678113	0.0337328	1.3897	up	hypothetical protein F775_18380 [Aegilops tauschii]
Traes_5BL_58B51C6FB1	1.52208	1.87114	2.79774	0.823541	0.824687	0.569182	0.000448588	-1.67264	down	hypothetical protein F775_09023 [Aegilops tauschii]
Traes_7DL_F7D784F1F	3.34126	3.19674	2.41201	1.54257	1.68037	1.22398	0.000912557	-1.04825	down	Carbonic anhydrase, chloroplastic [Aegilops tauschii]
TRAES3BF116200020CFD_g	6.1229	6.93674	5.38224	3.59384	2.69299	2.96745	4.0936e-07	-1.05751	down	unnamed protein product [Triticum aestivum]
Traes_5BL_2A2692F0B	2.40679	2.09914	1.77205	4.24466	3.89269	6.20284	0.0104709	1.08185	up	predicted protein [Hordeum vulgare subsp. vulgare]
Traes_1DL_8EFC66733	16.7023	15.0795	13.5308	31.6075	30.5066	31.541	1.96202e-14	0.980359	up	hypothetical protein F775_43735 [Aegilops tauschii]
Traes_7BL_0D553E505	488.956	416.2	543.711	331.344	147.935	405.581	0.00262892	-1.1244	down	RNA polymerase sigma factor rpoD [Aegilops tauschii]
Traes_2BS_A0851924B	177.189	177.846	191.03	60.7003	74.4849	66.027	2.6222e-21	-1.45603	down	predicted protein [Hordeum vulgare subsp. vulgare]
Traes_6DL_09B11D518	0.274333	0.169757	0.166842	0.563902	0.638338	0.458393	0.00148336	1.43319	up	Putative potassium transporter 16 [Aegilops tauschii]
Traes_4DL_B15D50B8E	193.899	129.817	186.494	116.779	96.5288	124.211	0.0364073	-1.00641	down	predicted protein [Hordeum vulgare subsp. vulgare]
Traes_1DS_E89ABDAC6	0.778026	0.870576	1.20945	1.94132	1.7292	1.90658	0.00840247	0.945381	up	hypothetical protein TRIUR3_01534 [Triticum urartu]
Traes_6AL_A0EAAB981	8.3738	7.07824	7.19466	3.49005	3.29113	4.86226	3.46193e-07	-0.939425	down	predicted protein [Hordeum vulgare subsp. vulgare]
Traes_5BL_619A5623A	3.16423	2.51838	2.8823	7.17517	7.03695	5.61152	4.42173e-11	1.18651	up	predicted protein [Hordeum vulgare subsp. vulgare]
Traes_4DL_18F2AAFE1	0	0	0.173926	4.83208	3.47859	4.55869	6.60487e-27	6.20757	up	PREDICTED: cytochrome b561 and DOMON domain-containing protein At5g47530-like [Brachypodium distachyon]
TRAES3BF018800030CFD_g	14.6638	17.797	19.9998	8.53413	8.7213	9.78707	0.00137395	-0.981495	down	unnamed protein product [Triticum aestivum]
Traes_2AL_8B764E9DD	0.403193	0.177687	0.130498	0.84463	1.0094	0.770834	5.52175e-07	1.90229	up	predicted protein [Hordeum vulgare subsp. vulgare]
Traes_3DL_1C2FA0333	1.3186	1.96349	1.87747	0.765693	0.610686	0.666342	5.73039e-08	-1.48484	down	Putative disease resistance protein [Aegilops tauschii]
Traes_3DS_B7AFDC76C	0.439253	0.606865	0.720268	0.224898	0.238382	0.147432	0.000386521	-1.71592	down	LRR receptor-like serine/threonine-protein kinase GSO1 [Aegilops tauschii]
Triticum_aestivumLinn_newGene_224	36.0392	27.4082	30.1953	80.6869	81.855	86.034	9.26953e-31	1.38187	up	unknown [Triticum aestivum]
Traes_4DL_5C688784F	4.8946	2.5991	2.05272	23.06	20.1648	24.6127	4.62948e-42	2.91424	up	pathogenesis related protein 10 [Triticum aestivum]
Traes_1AL_BB4298457	29.8637	43.8868	37.4726	7.65354	4.15081	5.72623	6.23182e-19	-2.7479	down	DnaJ homolog subfamily C member 2 [Triticum urartu]
Traes_2AL_4678F671E	2.33379	1.76274	2.39383	0.970902	1.09391	1.27003	0.00151637	-1.01669	down	putative isoaspartyl peptidase/L-asparaginase 3 [Triticum urartu]
Traes_1DL_50A27C9A1	468.072	493.668	516.867	244.484	268.251	301.368	0.00215024	-1.3682	down	hypothetical protein F775_22145 [Aegilops tauschii]
Traes_2DL_491C32D75	0.187687	0.265603	0.21077	0.464327	0.44304	0.550495	0.00722051	1.01837	up	Putative LRR receptor-like serine/threonine-protein kinase [Aegilops tauschii]
Traes_6BL_448820806	2.14077	5.42153	3.44689	7.72974	5.79725	9.34485	0.0306362	0.988221	up	Ubiquitin carboxyl-terminal hydrolase isozyme L3 [Aegilops tauschii]
Traes_1AS_F4697DFFA	7.46981	5.83668	6.45304	14.5487	14.4427	15.8526	1.05145e-16	1.12671	up	hypothetical protein TRIUR3_24084 [Triticum urartu]
Traes_6AS_63FD3AA7D	0.43073	0.413536	0.383632	0.0889138	0.278939	0.218968	0.0347042	-1.23118	down	Tyrosine-sulfated glycopeptide receptor 1 [Triticum urartu]
TRAES3BF045500270CFD_g	4.99713	4.11471	6.83437	3.87558	2.01684	2.46631	0.000937936	-1.01302	down	unnamed protein product [Triticum aestivum]
Triticum_aestivumLinn_newGene_20039	0	0	0	0	0.883481	0.780788	0.00906126	Inf	up	predicted protein [Hordeum vulgare subsp. vulgare]
Traes_3AL_26D22310B	9.48484	8.75526	7.80032	4.88526	1.97341	2.54879	0.00674663	-1.69909	down	hypothetical protein SORBIDRAFT_03g020182 [Sorghum bicolor]
Traes_2DS_6973E2FF5	0.0860024	0.439481	0.130711	1.28557	0.991616	0.83294	0.000316677	2.50586	up	class III peroxidase [Triticum aestivum]
Traes_2BS_D2ED6DCD7	0.287877	0.488803	0.406048	1.78795	1.50515	0.975944	9.05444e-05	1.80818	up	Putative LRR receptor-like serine/threonine-protein kinase [Aegilops tauschii]
Traes_1DL_6EA7A6808	0	0.447028	0	59.5533	34.2183	32.0371	1.45099e-11	8.60685	up	Wheatwin-1 [Aegilops tauschii]
Traes_4AL_6DD79C11B	19.7889	19.0042	19.2848	43.4418	53.3436	50.5863	1.24591e-28	1.34742	up	Ferredoxin-3, chloroplastic [Aegilops tauschii]
Triticum_aestivumLinn_newGene_3948	0.0812971	0.150584	0.208623	0.451809	0.412954	0.310785	6.48536e-05	1.34042	up	Putative disease resistance protein RGA4 [Aegilops tauschii]
Traes_5BL_3C394AF92	95.5836	96.7393	93.975	41.2041	44.9389	52.8834	8.89984e-21	-1.11833	down	Hydrophobic protein OSR8 [Triticum urartu]
Traes_1AL_8E1027E44	0.40894	0.275619	0.281872	0.737676	0.522936	0.693141	0.0211898	0.896987	up	predicted protein [Hordeum vulgare subsp. vulgare]
Traes_2BL_D9F91A381	1.02999	0.915721	1.1406	4.51194	5.03151	4.73419	1.24046e-32	2.25655	up	predicted protein [Hordeum vulgare subsp. vulgare]
Traes_1DL_96374948E	3.18588	5.12931	3.47843	1.44488	1.20241	1.25993	0.00274645	-1.96911	down	hypothetical protein F775_32163 [Aegilops tauschii]
Traes_6AS_79C590688	5.5894	7.89003	7.68893	4.10939	3.48616	3.93027	0.00432053	-0.935591	down	hypothetical protein OsI_05528 [Oryza sativa Indica Group]
Traes_4DS_7D8A5F90B	0.0517033	0.134705	0.13067	0.66905	0.637075	0.592633	4.64449e-08	2.68258	up	Putative cysteine-rich receptor-like protein kinase 23 [Aegilops tauschii]
Traes_5BS_32C0484DF	0.120737	0.0722875	0.127873	0.263645	0.375642	0.184506	0.0439563	1.21497	up	DNA repair protein RAD50 [Aegilops tauschii]
Traes_4BL_67B4B16E5	3.15218	2.55635	3.20885	4.68142	5.08931	7.03984	0.0025608	0.883362	up	LL-diaminopimelate aminotransferase, chloroplastic [Aegilops tauschii]
Traes_5BL_7CC1CFAC3	0.299669	0.278782	0.345056	0.616136	0.744067	0.599517	0.00110974	1.00476	up	Disease resistance protein RPM1 [Triticum urartu]
TRAES3BF007300510CFD_g	1129.1	675.011	428.475	224.402	213.332	244.164	0.0233496	-1.91553	down	unnamed protein product [Triticum aestivum]
Triticum_aestivumLinn_newGene_7520	3.42053	2.98023	3.77615	1.26249	2.16631	2.23697	0.00896159	-0.997269	down	hypothetical protein TRIUR3_30470 [Triticum urartu]
Traes_7AS_12D323862	1.55788	1.44475	0.969814	0.0471015	0.0579966	0.0937052	6.07888e-11	-5.36725	down	Os11g0460800 [Oryza sativa Japonica Group]
Traes_2DS_05A402868	22.4594	12.1925	21.5431	2.60765	0.00270178	8.24659	0.000157155	-2.48904	down	putative ribose-5-phosphate isomerase [Triticum urartu]
Traes_1DL_7A3302FB4	1.38844	1.0909	1.10351	3.0171	2.03132	1.90971	0.0198046	0.864025	up	Cyclin-dependent kinase D-1 [Aegilops tauschii]
Traes_3AL_55170A66E	3.39895	4.12602	3.3662	2.02726	2.33512	1.92393	9.36704e-05	-0.928237	down	hypothetical protein TRIUR3_03197 [Triticum urartu]
Traes_7BL_186CFA486	2.30296	1.84792	3.15976	4.65808	5.50597	5.37592	0.00380552	1.02677	up	hypothetical protein F775_27070 [Aegilops tauschii]
Traes_4DL_CACE8B6CF	1.31993	0.786167	1.89615	2.65327	3.30782	3.27957	6.66194e-05	1.22176	up	unknown [Hordeum vulgare subsp. vulgare]
Traes_5DS_643EDFE5B	1.32462	1.21351	1.00389	1.84918	2.13228	2.53472	0.0034013	0.876929	up	PREDICTED: transcription factor PCF8-like [Brachypodium distachyon]
Traes_2BL_3237AA694	6.94436	5.99659	6.35603	4.05537	2.81429	3.00389	5.46286e-06	-0.988665	down	Nuclear transcription factor Y subunit B-3 [Aegilops tauschii]
TRAES3BF091600110CFD_g	91.2875	87.4946	91.8295	47.8983	49.8134	49.8524	1.0479e-17	-0.970369	down	unnamed protein product [Triticum aestivum]
Traes_6BL_005314A5D	1.49344	1.706	1.33822	1.15662	0.656278	0.327672	0.0049922	-1.16521	down	Putative membrane protein [Aegilops tauschii]
Traes_1BS_C6F54DA18	0.468448	0.429856	0.454205	0.334609	0.243176	0.225992	0.0383317	-0.901068	down	PREDICTED: ATP-dependent DNA helicase Q-like SIM [Brachypodium distachyon]
Traes_4BL_C1C42A8B6	0.215342	0.260615	0.16288	0.726475	0.424391	0.44516	0.0124727	1.22004	up	predicted protein [Hordeum vulgare subsp. vulgare]
TRAES3BF089900050CFD_g	0.299192	0.356617	0.483683	0.861086	0.958731	1.04776	0.00258658	1.2528	up	unnamed protein product [Triticum aestivum]
Traes_4BS_4AC1F3A89	4.61399	4.00562	3.54434	0.951719	1.00629	1.30846	4.16727e-07	-1.8891	down	hypothetical protein F775_02802 [Aegilops tauschii]
Traes_1AL_3F0541805	0.441302	0.535513	0.638236	1.47779	1.65015	1.09585	0.00356888	1.31506	up	Os05g0543300 [Oryza sativa Japonica Group]
Traes_5DS_16CAD53F3	0.625091	1.56187	1.62885	3.17119	4.00326	3.13791	0.000451074	1.34043	up	Putative glutaredoxin-C14 [Triticum urartu]
Traes_2BL_097A7B03D	354.573	336.309	328.209	159.127	149.018	163.139	1.2624e-24	-1.17243	down	predicted protein [Hordeum vulgare subsp. vulgare]
Traes_2BL_4A529675B	2.45927	1.79917	2.70443	0.973234	1.2228	1.13482	0.000640756	-1.11135	down	Nudix hydrolase 8 [Aegilops tauschii]
Traes_4DS_83607CF31	0.267054	0.320387	0.274386	2.73032	2.2325	2.41256	5.33566e-23	3.09562	up	PREDICTED: uncharacterized protein At1g18480 [Brachypodium distachyon]
Traes_4DL_E5353056A1	16.96	16.671	18.3845	5.21097	4.15893	4.41992	1.42524e-50	-1.95418	down	predicted protein [Hordeum vulgare subsp. vulgare]
Traes_7DL_D41E38F1B	0.656648	0.992449	0.420483	1.16303	1.41456	1.4933	0.0262539	0.859076	up	Wall-associated receptor kinase 1 [Aegilops tauschii]
Triticum_aestivumLinn_newGene_3871	4.57765	4.70429	4.23112	2.73767	3.09007	1.86479	0.000377595	-0.932482	down	PREDICTED: probable calcium-binding protein CML12 [Brachypodium distachyon]
Traes_1BL_15286F615	2.98062	3.43179	3.4497	6.79719	8.19474	7.95982	1.0751e-10	1.19302	up	hypothetical protein F775_29369 [Aegilops tauschii]
Triticum_aestivumLinn_newGene_20407	2.68962	2.62264	2.75301	1.53915	0.977102	1.65932	2.63264e-05	-1.04988	down	hypothetical protein F775_25034 [Aegilops tauschii]
Traes_1BL_2DE020CC0	0.968071	1.02265	0.934667	5.63514	2.93468	3.07331	0.00764829	1.94745	up	hypothetical protein F775_52244 [Aegilops tauschii]
Traes_5BL_10EF2471E	8.08864	6.54934	6.52002	13.9537	16.013	19.1144	1.25074e-07	1.13865	up	predicted protein [Hordeum vulgare subsp. vulgare]
Triticum_aestivumLinn_newGene_9883	13.3704	29.6407	14.1234	9.69012	23.1124	12.2888	0.00349709	-0.985526	down	hypothetical protein F775_25216 [Aegilops tauschii]
Traes_5BS_4C0A12D38	0.791246	0.727295	0.930712	1.27992	2.14302	2.13217	0.00634445	1.18865	up	PREDICTED: DNA-directed RNA polymerases II, IV and V subunit 9B [Brachypodium distachyon]
Traes_5BS_CC67ACF49	1.20315	1.09836	1.11104	4.93286	5.24391	5.30602	7.46358e-35	2.17052	up	Lectin-domain containing receptor kinase A4.3 [Aegilops tauschii]
Traes_5DL_5E3329221	6.15227	7.51439	10.8288	30.4513	33.8705	30.6498	2.92129e-13	1.90801	up	Beta-glucosidase 30 [Triticum urartu]
Traes_4DS_227115BEB	0.513014	0.913266	0.641483	3.22863	2.73831	2.91847	3.08387e-19	2.21035	up	predicted protein [Hordeum vulgare subsp. vulgare]
Traes_4DS_51C30A490	14.5449	17.0768	16.5511	8.16253	9.24116	9.04308	1.66089e-09	-0.852059	down	hypothetical protein F775_09760 [Aegilops tauschii]
Traes_2DL_AC63FD8BB	1.66411	1.71723	1.54632	0.762036	0.828558	0.741683	8.22874e-06	-1.1767	down	hypothetical protein TRIUR3_28203 [Triticum urartu]
Traes_1AL_0FC07AEF4	0.611692	0.1912	0.354816	1.40299	1.66293	0.917525	0.00235163	1.7433	up	predicted protein [Hordeum vulgare subsp. vulgare]
Traes_5DS_20D7B214B	2.65874	2.23735	2.46392	1.80086	0.890727	0.873903	0.00999078	-0.95488	down	IAA-amino acid hydrolase ILR1-like protein 7 [Aegilops tauschii]
Traes_4BS_9DDF3D7C6	1.99132	1.87306	2.28514	6.84172	4.79529	4.65648	0.000314656	1.37152	up	lipoxygenase-1 [Triticum turgidum subsp. durum]
Traes_6DL_D9F5169D4	1.22224	1.45151	1.29815	5.03729	3.82459	3.9236	2.02666e-14	1.5666	up	Hypoxia up-regulated protein 1 [Aegilops tauschii]
Traes_7BL_AD48182A9	0.603869	1.08446	1.37974	2.30394	1.98391	2.40508	1.60785e-05	1.02238	up	Geranylgeranyl transferase type-2 subunit alpha [Aegilops tauschii]
Traes_1DL_DD6CFF0F3	4.3572	5.48916	3.61804	8.14424	12.9827	13.2262	0.0497623	1.22493	up	hypothetical protein F775_10138 [Aegilops tauschii]
Traes_1BL_3D999562F	0.323477	0.333493	0.245725	1.14496	0.781845	0.694928	0.00463047	1.55902	up	sterol C-14 reductase [Triticum aestivum]
Traes_7AS_6FE3BE65D	9.08367	13.173	9.36636	20.5415	23.0727	20.5945	1.30115e-07	0.962807	up	predicted protein [Hordeum vulgare subsp. vulgare]
Traes_2DS_F6B4C05C5	5368.75	5212.71	5371.16	2595.07	2659.85	2591.5	5.80024e-13	-1.11816	down	Ribulose bisphosphate carboxylase small chain PWS4.3, chloroplastic [Triticum urartu]
Traes_6AL_9B927DB84	0.121448	0	0	0.313092	0.926999	0.976226	0.000456498	4.58641	up	predicted protein [Hordeum vulgare subsp. vulgare]
Traes_1DL_198A02950	0.290098	0.503011	0.241802	1.3706	1.2738	1.47789	1.39446e-09	1.90919	up	S-norcoclaurine synthase 1 [Aegilops tauschii]
Traes_7AS_652516F76	49.6538	36.0367	33.2151	20.3154	27.4759	12.4659	0.0123202	-1.11595	down	clp protease proteolytic subunit, partial [Streptochaeta angustifolia]
Traes_3DL_8F17D7E07	2.90003	3.35207	3.67714	7.84475	6.43475	8.52035	9.23966e-13	1.12161	up	predicted protein [Hordeum vulgare subsp. vulgare]
Traes_7AS_C8B1BB7DC	1.304	2.3283	2.67557	4.8427	4.06743	5.00515	3.6978e-06	1.01874	up	Glycyl-tRNA synthetase 1, mitochondrial [Triticum urartu]
Traes_1BS_A999A190E	0.21708	0.142533	0.0818629	0.784466	0.751316	0.682965	5.85644e-08	2.32569	up	Lectin-domain containing receptor kinase A4.2 [Aegilops tauschii]
Traes_5AL_E74B19DB1	57.8952	85.1012	44.0412	275.409	272.278	245.926	0.000861335	1.64423	up	putative UDP-glucose dehydrogenase [Sorghum bicolor]
Traes_1AL_F6D304E2F	11.4487	12.9554	11.9252	25.5963	25.3198	24.2575	2.12035e-08	0.946838	up	histone deacetylase HDAC2 [Triticum aestivum]
Traes_5BL_775E720CC	2.80388	2.59738	3.13841	7.01878	4.94352	5.57475	0.00119882	1.0353	up	histone H1 WH1B.1 [Triticum aestivum]
Traes_5BL_64BBECD19	23.5834	22.9171	24.0502	11.7211	12.3615	12.605	2.06364e-17	-1.07925	down	PREDICTED: protein FLUORESCENT IN BLUE LIGHT, chloroplastic isoform X1 [Brachypodium distachyon]
Traes_2DS_DBE32D98B	6.40891	1.22651	1.612	82.2315	71.9063	62.6045	1.77845e-47	4.52669	up	Cytokinin-O-glucosyltransferase 3 [Aegilops tauschii]
Traes_1AL_014F29DA6	1.18554	0.923872	0.572966	2.76623	2.41705	2.65477	0.00107058	1.43736	up	delta1-pyrroline-5-carboxylate synthetase [Triticum aestivum]
Traes_6DL_959FB7C16	0.115244	0.176033	0.173767	0.621999	0.395663	0.507582	0.00157188	1.62487	up	PREDICTED: pentatricopeptide repeat-containing protein At4g36680, mitochondrial-like [Brachypodium distachyon]
Traes_3AS_D054FE93E	194.263	190.225	191.995	87.4098	92.2873	102.938	1.33146e-21	-1.09147	down	unnamed protein product [Triticum aestivum]
Traes_4AL_B4D64A274	111.667	112.816	130.573	71.1078	65.795	63.5976	2.64487e-05	-0.879245	down	hypothetical protein F775_03579 [Aegilops tauschii]
Traes_5BS_B593A6FB7	8.98693	8.05978	7.88445	31.4658	33.3918	32.1447	6.27158e-61	1.91618	up	predicted protein [Hordeum vulgare subsp. vulgare]
Traes_3AS_CB730C9AB	4.87027	7.87533	4.74073	8.73117	12.1492	11.5748	0.00613536	0.886163	up	hypothetical protein F775_29781 [Aegilops tauschii]
Traes_5BL_36FA5F5A2	4.80135	7.08219	5.09674	11.9512	12.056	14.4026	3.66977e-10	1.1614	up	2-isopropylmalate synthase A [Aegilops tauschii]
Traes_7AS_F0A544E3E	41.2062	37.0377	34.0164	20.5024	22.5671	22.6944	2.87847e-10	-0.856507	down	hypothetical protein F775_44045 [Aegilops tauschii]
Traes_5BL_00F92EE5C	3.04933	3.68702	3.71336	7.04819	6.98203	6.40937	2.94349e-10	0.91284	up	predicted protein [Hordeum vulgare subsp. vulgare]
Triticum_aestivumLinn_newGene_7650	0.413017	0.582252	0.495777	0.36003	0.280652	0.153177	0.00920477	-1.04164	down	hypothetical protein TRIUR3_12653 [Triticum urartu]
Traes_1DL_C49D3DA38	21.6381	22.3724	24.5906	14.2193	11.7752	11.7806	2.36796e-15	-0.955737	down	Pyruvate kinase isozyme G, chloroplastic [Aegilops tauschii]
Traes_5BL_81F00581B	0.27217	0.202749	0.309138	0.832945	0.874329	1.15849	6.18038e-09	1.73568	up	Oligomeric Golgi complex subunit 2 [Triticum urartu]
Traes_7DS_86C512854	6.11072	5.86541	5.21064	14.2463	11.4169	11.448	7.18562e-09	1.02248	up	3-phosphoshikimate 1-carboxyvinyltransferase, chloroplastic [Aegilops tauschii]
Traes_4AL_B012F9BFC	1.52253	1.47979	1.98513	1.0591	0.569227	0.718788	0.000103503	-1.09156	down	Serine carboxypeptidase II-3 [Aegilops tauschii]
Traes_2BL_79F69A456	35.639	39.2913	33.3121	19.283	20.289	14.7561	2.32653e-13	-1.09041	down	Aminomethyltransferase, mitochondrial [Aegilops tauschii]
Traes_4AL_36FAF99DE1	18.4547	16.9536	16.2085	9.63727	9.01004	9.45012	4.7827e-12	-0.859753	down	predicted protein [Hordeum vulgare subsp. vulgare]
Traes_3B_8732922B8	1.19529	1.01873	1.2411	7.12615	11.148	10.9579	4.57256e-17	3.1446	up	predicted protein [Hordeum vulgare subsp. vulgare]
Traes_1BL_DD29F7E69	275.491	268.115	260.636	127.04	131.101	131.905	2.06499e-19	-1.15402	down	predicted protein [Hordeum vulgare subsp. vulgare]
Traes_6DS_82E1E85A4	2.27806	2.89141	2.13001	5.63601	5.20955	5.63221	9.31783e-13	1.17274	up	predicted protein [Hordeum vulgare subsp. vulgare]
Traes_5BL_F7F1834AA	3.46835	1.42906	2.35679	0.517045	0.80564	1.03501	0.0180996	-1.82542	down	hypothetical protein TRIUR3_05651 [Triticum urartu]
Traes_2DL_83168C1E0	3.04232	1.03863	1.67588	4.32673	5.94814	6.66907	0.000820763	1.46524	up	putative phenylalanine ammonia-lyase [Hordeum vulgare]
Traes_5DL_4D4FDF83C	0.068066	0.100336	0.072304	0.26354	0.219444	0.211971	0.0255103	1.47162	up	Cullin-associated NEDD8-dissociated protein 1 [Triticum urartu]
Traes_7DL_090D0E08E	0.791215	1.4968	2.09461	0.542895	0.58661	0.702649	0.0454123	-1.34515	down	Myb family transcription factor APL [Aegilops tauschii]
Traes_2DL_F2EBB4B14	21.4808	9.28686	14.7441	403.501	338.8	537.339	1.06368e-19	4.73978	up	Cationic peroxidase SPC4 [Triticum urartu]
Traes_5AL_2B7FB92CB	0.745198	0.950307	0.6519	1.67302	1.77238	1.33504	0.0124587	0.884405	up	hypothetical protein TRIUR3_26118 [Triticum urartu]
Traes_5BL_0F39A6C26	0.821011	0.597588	0.480866	0.314102	0.323856	0.367562	0.02066	-1.00092	down	Chromosome-associated kinesin KIF4A [Triticum urartu]
Traes_5AL_289D306C0	0.259031	0.428098	0.302384	0.75746	0.889919	0.614253	0.00497649	1.12842	up	single-subunit RNA polymerase G [Triticum aestivum]
Traes_5AL_C26099CEE	10.1172	9.19163	9.98944	7.56117	4.67474	4.37754	0.0154608	-0.961698	down	hypothetical protein F775_11089 [Aegilops tauschii]
Traes_4AS_4521FE57B	87.5539	85.3535	75.6245	40.7214	39.4922	37.2539	2.06004e-23	-1.2042	down	Phytosulfokines 2 [Aegilops tauschii]
Traes_6DL_256D92F8A	13.0485	12.6014	12.8244	7.30108	6.46637	6.01351	9.21741e-14	-1.05197	down	33 kDa ribonucleoprotein, chloroplastic [Aegilops tauschii]
Traes_2DS_4330825A6	9.11577	7.0574	8.52195	16.2925	16.9202	16.1105	5.77862e-06	0.855263	up	60S ribosomal protein L19-2 [Aegilops tauschii]
Traes_5DL_9D4164773	13.1987	15.3483	14.5679	32.4126	32.3745	29.4697	5.0378e-16	0.988448	up	60S ribosomal protein L7-2 [Triticum urartu]
Traes_1BS_871E20CF0	0	0	0	0.699335	0.617753	0.882542	6.98517e-06	Inf	up	Peroxidase 5 [Aegilops tauschii]
Traes_7AS_00B7CDDC2	32.4326	47.9618	57.5914	105.773	171.213	142.793	0.000260635	1.24115	up	hypothetical protein TRIUR3_02763 [Triticum urartu]
Traes_3DL_330A01B46	4.25266	4.01617	5.53588	12.0755	11.755	10.444	9.43178e-14	1.19624	up	DnaJ homolog subfamily C member 3 [Aegilops tauschii]
TRAES3BF103400010CFD_g	1.37055	1.1558	1.3922	7.19597	7.5815	7.92348	3.29017e-19	2.63534	up	unnamed protein product [Triticum aestivum]
Traes_1DL_049336E2A	0.359155	0.51767	0.930368	1.58164	1.20481	1.12548	0.00552909	1.0742	up	UDP-glucose:glycoprotein glucosyltransferase 1 [Triticum urartu]
Traes_7DL_0DAA7085B	3.89328	3.43278	3.88205	2.29779	2.39283	1.89935	2.49157e-08	-0.923643	down	predicted protein [Hordeum vulgare subsp. vulgare]
Traes_4BL_76545C275	1.71549	1.71913	2.10113	4.74985	3.32637	4.53969	1.10394e-06	1.06967	up	predicted protein [Hordeum vulgare subsp. vulgare]
Traes_6DL_72A70B0D8	0.522594	0.413124	0.427238	1.27382	1.1246	1.37333	3.96926e-06	1.52417	up	Lectin-domain containing receptor kinase A4.2 [Aegilops tauschii]
Traes_7AS_2831C6473	0.733083	0.644653	1.06539	2.05094	2.06793	2.70802	0.0051372	1.44815	up	predicted protein [Hordeum vulgare subsp. vulgare]
Traes_2BL_38D3AC22D	1.89808	1.79485	1.44564	1.22561	0.836488	0.96681	0.00408615	-0.870619	down	Putative potassium transporter 11 [Aegilops tauschii]
Traes_6BL_19B3D0895	33.4744	32.0135	32.158	13.825	16.6988	17.0095	1.65114e-19	-1.14208	down	putative FKBP-type peptidyl-prolyl cis-trans isomerase 4, chloroplastic [Triticum urartu]
Traes_7AS_C73EFD021	5.31771	2.86953	1.82827	12.6627	15.3815	13.1173	0.000112329	1.95324	up	PR17d precursor [Hordeum vulgare subsp. vulgare]
Traes_2BL_FA727026F	2.83561	2.20972	2.37277	0.923953	1.30827	1.31424	1.79408e-05	-1.19291	down	Myb family transcription factor APL [Aegilops tauschii]
Traes_2AS_85E4E40C3	0.695461	0.808096	0.65526	1.57821	1.69867	1.12166	0.000973292	1.08188	up	UDP-glycosyltransferase 85A2 [Triticum urartu]
Traes_5DL_D9722CD9B	0.090179	0.183671	0.336419	2.9115	2.85147	3.29235	1.02942e-20	4.12121	up	PREDICTED: probable sarcosine oxidase [Brachypodium distachyon]
Traes_3DL_E0B396C84	0.851714	0.868671	1.07387	2.51883	2.10539	2.62113	9.83713e-07	1.28317	up	hypothetical protein TRIUR3_12112 [Triticum urartu]
Traes_1BS_5BC7AE9FB	11.2054	7.90374	8.11259	2.80501	7.30577	5.47819	0.0360265	-1.12998	down	predicted protein [Hordeum vulgare subsp. vulgare]
Traes_2DL_91174E12B	0.359101	0.477298	0.557557	1.92182	1.30788	1.10552	0.00668122	1.64103	up	hypothetical protein F775_03588 [Aegilops tauschii]
Traes_1DS_A6733B734	1.52179	2.05414	2.15261	3.16402	4.34832	4.56328	7.87074e-05	1.07903	up	Putative WRKY transcription factor 33 [Aegilops tauschii]
Traes_7AS_F907B749C	19.5907	27.4013	27.3427	10.7076	10.3512	10.1984	1.05414e-10	-1.34204	down	E3 ubiquitin ligase BIG BROTHER [Triticum urartu]
Triticum_aestivumLinn_newGene_1660	5.17493	2.86903	5.45671	2.14382	2.32946	3.12146	0.0463299	-0.918634	down	predicted protein [Hordeum vulgare subsp. vulgare]
Traes_5BL_53B6EC351	16.2485	21.2844	23.0459	38.4828	45.0231	48.9874	7.72936e-17	1.04425	up	PREDICTED: uncharacterized protein LOC100839950 [Brachypodium distachyon]
Traes_2BL_96956B81E	29.3757	21.6298	23.2621	7.43817	4.34635	3.20461	1.89364e-13	-2.39955	down	RecName: Full=4-hydroxy-7-methoxy-3-oxo-3,4-dihydro-2H-1,4-benzoxazin-2-yl glucoside beta-D-glucosidase 1a, chloroplastic; AltName: Full=Beta-glucosidase 1a; Short=TaGlu1a; Flags: Precursor [Triticum aestivum]
Traes_6AL_35F058D61	7.53489	7.18322	8.85863	3.85841	2.98013	2.44998	3.88552e-11	-1.38026	down	hypothetical protein TRIUR3_18793 [Triticum urartu]
TRAES3BF073600120CFD_g	1.08467	1.3455	1.05435	0.616021	0.70162	0.741306	0.0274268	-0.884681	down	unnamed protein product [Triticum aestivum]
Traes_4AL_2BE36D3B7	1.13523	1.11837	1.54549	0.613204	0.490713	0.810712	0.00913611	-1.08316	down	hypothetical protein F775_31358 [Aegilops tauschii]
Traes_4DS_416FE1CB7	14.5125	13.6455	15.3792	8.26987	8.25772	7.86694	1.23861e-14	-0.896016	down	predicted protein [Hordeum vulgare subsp. vulgare]
Traes_4BL_8716D717F	2.38445	2.87146	1.79116	3.43054	5.78127	4.45548	0.000451186	0.919384	up	hypothetical protein TRIUR3_31735 [Triticum urartu]
Traes_2BL_184801174	1.92996	0.506924	1.51826	0.0632543	0.472007	0.190413	0.0191083	-2.93232	down	beta-glucosidase 1b, partial [Triticum aestivum]
Traes_2BL_BF713EB9C	35.989	36.4293	36.9432	16.7772	16.4316	15.8651	2.87932e-22	-1.18233	down	hypothetical protein [Triticum aestivum]
Traes_5BL_E635E3E6F	0.684167	0.542434	0.776549	1.73676	2.19313	1.91015	5.08877e-13	1.57816	up	serine/threonine kinase-like protein ABC1040 [Hordeum vulgare subsp. vulgare]
Traes_2BS_1733E4AAF	0.115872	0	0	25.5732	22.0206	17.9358	1.61081e-47	9.58592	up	class III peroxidase [Triticum aestivum]
Traes_2DL_071CC70F4	5.83479	5.44895	5.17946	3.24766	3.02084	3.38033	1.43251e-06	-0.886547	down	predicted protein [Hordeum vulgare subsp. vulgare]
Traes_2AS_5F11D7ACF	1.69749	1.54945	1.76982	0.737747	0.579964	0.582102	6.50155e-05	-1.38805	down	predicted protein [Hordeum vulgare subsp. vulgare]
Traes_5AL_922FE5C43	1376.61	1585.64	1745.69	422.146	839.636	1116.75	9.74976e-13	-1.54036	down	Metacaspase-1 [Triticum urartu]
Traes_3AL_C0D1C4403	5.66505	5.14385	5.30297	10.6669	11.0431	11.9896	1.0468e-14	0.988687	up	PREDICTED: NADP-dependent malic enzyme-like [Brachypodium distachyon]
Traes_2DL_957ED041B	27.5923	21.1649	32.6591	11.0967	9.34927	7.20669	6.50308e-06	-1.67737	down	Putative isoaspartyl peptidase/L-asparaginase 2 [Aegilops tauschii]
Traes_6AL_A49A6DF9A	6.37504	6.08208	6.27349	20.6852	16.8333	17.8893	5.24343e-33	1.4924	up	nitrilase [Triticum aestivum]
Traes_7AL_4C91CAF32	1241.44	1517.57	1545.63	885.162	902.609	716.416	2.36025e-10	-0.950617	down	Thiazole biosynthetic enzyme 1-2, chloroplastic [Aegilops tauschii]
Traes_1BL_0FC423766	11.3882	14.5677	14.0474	25.2536	25.1848	28.2241	4.51069e-10	0.890182	up	60S ribosomal protein L36-3 [Triticum urartu]
Traes_7AL_8DCB7BFF6	0.128265	0.0805276	0.0506502	0.450909	0.226078	0.324459	0.00986473	1.87994	up	Subtilisin-like protease [Triticum urartu]
Traes_7DS_4E9F072B8	4.95877	5.29536	5.77692	18.1393	14.8402	17.7244	4.30046e-19	1.52507	up	predicted protein [Hordeum vulgare subsp. vulgare]
Traes_2BL_8020A757E	2.10822	3.21449	1.94991	5.15348	5.35487	6.13673	1.68433e-06	1.09692	up	hypothetical protein F775_32014 [Aegilops tauschii]
Traes_6AL_3751FB9EB	28.7638	26.7985	31.4723	14.9987	13.3217	13.4781	2.73203e-07	-1.03928	down	predicted protein [Hordeum vulgare subsp. vulgare]
Traes_3AS_9E9A03E98	0.101944	0	0.0807956	0.657688	1.29984	1.44788	1.61583e-05	4.46224	up	Wall-associated receptor kinase 2 [Aegilops tauschii]
Traes_5AL_670A84226	4.81204	2.20765	6.51182	0.611793	0.00774003	2.81134	0.0433033	-2.01909	down	hypothetical protein F775_52364 [Aegilops tauschii]
Traes_1DL_71433F43D	12770.9	8290.97	5895.86	2987.13	4616.26	3184.97	0.0279616	-1.36303	down	Cell wall-associated hydrolase, partial [Medicago truncatula]
Traes_3AL_4A91E6A4E	1901.93	2851.56	2347.46	1805.3	1881.23	1525.91	0.00184597	-1.01437	down	unnamed protein product [Triticum aestivum]
Traes_5AL_F8FDAC215	0.0523777	0.0731499	0	0.493138	0.440339	0.419855	5.23825e-11	3.46736	up	predicted protein [Hordeum vulgare subsp. vulgare]
Traes_5BL_BF60CBEDA	4.99132	5.16271	5.41726	9.95534	10.8329	9.16926	4.49895e-13	0.877335	up	predicted protein [Hordeum vulgare subsp. vulgare]
Traes_7DS_80059151A	1.91568	1.21175	2.19797	3.18912	3.87651	4.18126	0.00688863	0.986217	up	Putative receptor-like protein kinase [Aegilops tauschii]
Traes_3AL_113E587D6	8.02648	8.58299	5.1013	13.8568	22.3099	15.2629	0.0232304	1.13886	up	Protein YIPF6 [Triticum urartu]
Traes_6BS_DA8DF3904	0	0	0	0	2.27442	1.90731	0.0159431	Inf	up	hypothetical protein F775_28046 [Aegilops tauschii]
Traes_2BL_4EA417A3A	0.69138	0.757756	0.811412	2.52222	1.87445	2.16711	2.78877e-08	1.5191	up	predicted protein [Hordeum vulgare subsp. vulgare]
Traes_4BL_2CB714024	1.1119	1.66996	1.03219	21.3996	23.8671	26.1545	4.55928e-105	4.2359	up	Cyanate hydratase [Aegilops tauschii]
Traes_5AL_4210A8A6E	0.496738	1.44923	2.76819	13.6764	19.1693	22.1081	2.36556e-15	3.50832	up	glutamine-dependent asparagine synthetase [Triticum aestivum]
Traes_2DS_6C5462160	0.535101	1.06815	0.944608	0.386547	0.417348	0.236043	0.0180852	-1.1955	down	hypothetical protein F775_16997 [Aegilops tauschii]
Traes_7DS_BEC10DDCE	1.28186	0.954338	1.138	4.29283	4.08482	5.61639	1.85374e-11	2.10224	up	hexose transporter [Triticum aestivum]
Traes_4DL_3B0C35205	7.11188	6.88276	6.87652	3.88644	2.92522	4.47376	0.000160841	-0.904793	down	hypothetical protein TRIUR3_26055 [Triticum urartu]
Traes_2DS_B94D14E4D	5.20537	3.99263	5.83365	2.30815	3.67136	2.28547	0.00512376	-0.966712	down	MATE efflux family protein ALF5 [Triticum urartu]
Traes_5DL_87323143E	0.337439	0.289793	0.306281	0.228301	0.217189	0.198422	0.00579305	-1.41961	down	hypothetical protein SORBIDRAFT_05g011880 [Sorghum bicolor]
Traes_3DL_6AC24A37E	3.31614	4.17567	4.04714	9.20039	7.53564	8.24538	2.22374e-09	0.975941	up	Uridine 5&apos;-monophosphate synthase [Aegilops tauschii]
Traes_2AL_0A1F83B9E	3.79863	5.86984	4.17339	2.19245	1.73219	2.29944	0.000712202	-1.26014	down	Protein phosphatase 1 regulatory subunit pprA [Triticum urartu]
Traes_5AL_9BB3D36D2	676.94	581.917	599.658	293.758	274.03	318.806	6.17721e-20	-1.18581	down	Chlorophyll a-b binding protein, chloroplastic [Triticum urartu]
Traes_6BL_B51240ACF	25.5968	18.6399	20.4979	61.5973	88.0524	93.2516	5.89999e-06	1.85557	up	Photosystem II 10 kDa polypeptide, chloroplastic [Aegilops tauschii]
Traes_6AS_BE4F761EB1	34.6349	30.973	36.4354	19.0951	15.4646	17.2471	8.00396e-06	-0.973485	down	predicted protein [Hordeum vulgare subsp. vulgare]
Traes_6DL_3EF3193D0	4.49773	2.00196	2.10485	0.210382	0.629299	0.330672	0.000678304	-2.99546	down	Peroxidase 56 [Aegilops tauschii]
Traes_6DL_8898A7FB0	0.576973	0.115237	0.49863	1.33699	2.58433	2.24163	2.40238e-05	2.5379	up	Putative gibberellin receptor GID1L3 [Aegilops tauschii]
Traes_7AS_7577D92CD	0.249445	0.611575	0.679294	0.888595	1.25592	1.79107	0.0348827	1.30759	up	PREDICTED: uncharacterized protein LOC100843117 [Brachypodium distachyon]
Traes_5BL_B6051DD37	3.52051	2.97317	3.19457	1.48029	2.40492	1.79045	0.00012598	-0.871857	down	ETHYLENE INSENSITIVE 3-like 3 protein [Aegilops tauschii]
Traes_1AL_015BAE72C	0.554658	0.796452	1.23118	1.86201	1.78317	1.56405	0.000226445	0.942014	up	Os11g0490200 [Oryza sativa Japonica Group]
Triticum_aestivumLinn_newGene_22878	0.588823	0.831048	0.706144	1.66789	1.74517	1.4385	1.60119e-06	1.20077	up	UDP-glycosyltransferase 85A2 [Triticum urartu]
Traes_3DL_151DBA22B	19.7339	18.3264	24.0366	11.5165	14.4762	11.0221	1.24328e-07	-0.857305	down	unnamed protein product [Triticum aestivum]
Traes_5BL_EA85CB6BC	1.03536	0.368789	0.162341	2.7942	2.15052	2.95237	2.72557e-09	2.45605	up	ammonium transporter AMT2.1 [Triticum aestivum]
Traes_7DL_C62739F87	13.4385	11.4711	14.8356	4.16051	7.05893	5.68042	1.57791e-07	-1.29152	down	ADIPOR-like receptor [Aegilops tauschii]
Traes_2DL_3890B9567	0.199735	0.239194	0.273079	0.560393	0.499872	0.373698	0.00135744	0.8829	up	PREDICTED: uncharacterized protein LOC100836046 [Brachypodium distachyon]
Traes_3AL_297F6EDCE	0.106011	0.109941	0.28899	0.429921	0.728787	0.795732	0.00440372	2.14113	up	Glucan endo-1,3-beta-glucosidase 13 [Triticum urartu]
Traes_3DS_4B806838A	3.77214	6.17479	1.83238	26.1807	14.127	24.7215	0.0187948	2.29554	up	predicted protein [Hordeum vulgare subsp. vulgare]
Traes_3AS_744444701	0.722142	0.34417	0.408749	1.03255	2.10019	1.63255	0.00338736	1.68911	up	unnamed protein product [Triticum aestivum]
Traes_6DS_240EB08D5	8.94232	11.2245	13.5544	6.75478	6.18996	6.55174	0.00169567	-0.854392	down	Early nodulin-like protein 2 [Aegilops tauschii]
Traes_2AL_87B9389B6	2.74272	1.74814	2.14681	0.893133	1.29749	1.14539	0.0489909	-1.10814	down	type A response regulator 1, partial [Triticum aestivum]
TRAES3BF024300300CFD_g	0.30983	0.558544	0.548764	0.993287	0.997969	1.2012	6.64528e-05	1.17601	up	unnamed protein product [Triticum aestivum]
Traes_4AL_17C4B47B3	1.36951	1.26623	1.40486	0.772479	0.728856	0.72759	1.12633e-05	-0.991277	down	predicted protein [Hordeum vulgare subsp. vulgare]
Traes_2AL_742AA9C87	10.3682	8.44452	9.45363	4.21855	4.65898	4.4346	1.2307e-09	-1.11986	down	hypothetical protein F775_29105 [Aegilops tauschii]
Triticum_aestivumLinn_newGene_12417	2.62957	3.91348	4.10148	1.91839	2.03945	2.25873	0.000808707	-0.905793	down	unnamed protein product [Triticum aestivum]
Traes_4BL_9E3F7A2E4	3.07703	2.42947	1.81758	1.11724	1.57258	0.755509	0.0188627	-1.13056	down	Phosphatidylinositol transfer protein 2 [Aegilops tauschii]
Traes_2AS_BEC52D89E	0.978965	0.792965	1.06048	0.395961	0.349793	0.348115	0.000493152	-1.38982	down	predicted protein [Hordeum vulgare subsp. vulgare]
Triticum_aestivumLinn_newGene_10546	1.41244	2.89625	2.00136	0.970774	1.13043	0.840418	0.0238702	-1.15708	down	hypothetical protein TRIUR3_13850 [Triticum urartu]
Traes_2AS_64063A59B	0.742758	0.0964103	0.255976	0.918729	1.79419	0.996417	0.0418654	1.75099	up	hypothetical protein F775_18667 [Aegilops tauschii]
Triticum_aestivumLinn_newGene_799	1.43989	1.05285	0.849376	0.765574	0.407639	0.508558	0.0439288	-0.929396	down	PREDICTED: putative ABC1 protein At2g40090 [Brachypodium distachyon]
Traes_2AL_B7FC2C090	22.0317	20.5166	27.4135	43.9171	64.1015	72.8576	0.000119702	1.33446	up	predicted protein [Hordeum vulgare subsp. vulgare]
Traes_6BS_F36199D4A	0.589912	0.529891	0.626321	2.79239	1.86327	2.07164	1.35151e-09	1.85272	up	Wall-associated receptor kinase-like protein 9 [Aegilops tauschii]
Triticum_aestivumLinn_newGene_8682	0.464741	0.487087	0.713242	0.999214	1.01108	1.14729	0.0249445	0.856887	up	retrotransposon protein, putative, unclassified, expressed [Oryza sativa Japonica Group]
Traes_3DS_2FCBB1C59	0.706877	0.646108	1.18074	1.99454	1.90492	2.10782	0.00634416	1.18845	up	hypothetical protein F775_09489 [Aegilops tauschii]
Traes_3DS_8D2A92EF2	190.069	145.667	181.203	295.807	608.47	532.215	0.0324684	0.904228	up	unnamed protein product [Triticum aestivum]
Traes_6DL_16279F989	0.129587	0.18587	0.134655	0.466495	0.428731	0.269987	0.00719097	1.44601	up	hypothetical protein F775_00616 [Aegilops tauschii]
Traes_2BS_B17F0BCE8	0.191993	0.224314	0.156684	0.513259	0.46446	0.387981	0.0166012	1.12391	up	hypothetical protein F775_09211 [Aegilops tauschii]
Traes_4DS_F8FC0C699	0.209982	0.107334	0.220037	0.473266	0.631333	0.501511	0.000347445	1.59404	up	hypothetical protein F775_17625 [Aegilops tauschii]
Traes_7DS_A088D07E7	3.9987	5.6304	4.31056	2.5458	1.18697	1.70035	1.96323e-05	-1.41616	down	hypothetical protein F775_15880 [Aegilops tauschii]
Traes_2BS_640D008BF	3011.38	2923.11	2997.31	1407.15	1387.66	1509.6	1.05416e-09	-1.10994	down	Ribulose bisphosphate carboxylase small chain PWS4.3, chloroplastic [Triticum urartu]
Traes_4AL_2FC39B934	0.966701	0.962545	0.83681	2.13239	2.38111	2.45001	6.52783e-14	1.26697	up	predicted protein [Hordeum vulgare subsp. vulgare]
Traes_7DS_25C514420	0.287111	0.263602	0.262031	0.442201	0.67151	0.630139	0.00374196	1.01266	up	PREDICTED: importin-9 isoform X1 [Brachypodium distachyon]
Traes_4DL_967152326	0.838334	0.562833	0.667835	0.347442	0.361003	0.212403	0.0286095	-1.25729	down	Myb-related protein P [Aegilops tauschii]
TRAES3BF033500030CFD_g	0.743914	0.405652	0.482144	0.876768	1.25192	1.12815	0.0251974	0.861349	up	unnamed protein product [Triticum aestivum]
Triticum_aestivumLinn_newGene_10063	0.778667	0.717968	1.32546	0.507908	0.445135	0.632596	0.017168	-0.993682	down	Putative beta-D-xylosidase 2 [Aegilops tauschii]
Traes_6DS_4D4760396	6.18464	5.95579	6.33256	0.281217	0.442826	0.503316	4.66703e-63	-3.96242	down	Tyrosine/DOPA decarboxylase 3 [Aegilops tauschii]
Traes_1BL_FEFB05D27	2.71275	1.10181	1.39417	3.6132	6.43356	5.67298	0.000964162	1.56203	up	hypothetical protein F775_28211 [Aegilops tauschii]
Traes_2AS_18956EE53	5.25921	5.29933	5.49747	1.04409	1.32098	1.34655	7.82541e-25	-2.23815	down	hypothetical protein F775_17439 [Aegilops tauschii]
Traes_3AL_06062BD46	2.65747	3.03003	2.17336	1.23855	1.22671	1.01647	7.93543e-05	-1.27119	down	hypothetical protein F775_05434 [Aegilops tauschii]
Traes_5AS_BD073D445	0.219327	0	0.0741103	7.08509	6.67947	6.60579	7.16064e-106	6.14184	up	Obtusifoliol 14-alpha demethylase [Triticum urartu]
Traes_2AL_2325B74B1	3.31857	3.62314	3.99656	1.56783	1.4012	1.989	5.86891e-12	-1.18923	down	hypothetical protein TRIUR3_18004 [Triticum urartu]
Traes_3AS_8FA8B828E	10.2852	7.40071	6.33632	4.79491	3.88617	1.71893	0.0077317	-1.25772	down	hypothetical protein TRIUR3_24841 [Triticum urartu]
Traes_4DS_DD3831DB9	50.5771	50.6201	61.1338	31.7999	25.2925	27.5795	3.8229e-09	-0.976238	down	hypothetical protein F775_03579 [Aegilops tauschii]
Traes_2AS_958327519	0	0.0859725	0.0192576	0.515	0.501121	0.819048	2.68934e-09	4.15762	up	Phenylalanine ammonia-lyase [Triticum urartu]
Traes_5DS_940304198	0.108693	0.21599	0.150106	0.550547	0.519029	0.411713	0.0292345	1.79994	up	PREDICTED: L-type lectin-domain containing receptor kinase S.4 [Brachypodium distachyon]
Traes_5BL_6FB7A4B58	1475.25	1331.23	1267.85	491.118	560.41	554.497	8.63557e-19	-1.32275	down	Chlorophyll a-b binding protein, chloroplastic [Aegilops tauschii]
Traes_7DS_6334E98E0	0	0	0	0.237503	0.399154	0.344149	2.60511e-06	Inf	up	Wall-associated receptor kinase 3 [Aegilops tauschii]
Traes_6DL_0B541496F	4.44567	4.3293	3.6901	2.25684	2.09247	2.0725	0.00351117	-1.00129	down	hypothetical protein TRIUR3_31849 [Triticum urartu]
Traes_7AS_6E2202D8C	4.10924	3.58952	4.01323	2.79495	2.29991	1.9275	1.65453e-05	-0.934736	down	hypothetical protein F775_15291 [Aegilops tauschii]
Traes_1BL_2964F774E	0.352901	0.280704	0.480432	0.812153	1.03885	0.696382	0.000677354	1.11878	up	predicted protein [Hordeum vulgare subsp. vulgare]
Traes_4DL_2EE997FB7	71.1307	58.6622	62.4953	36.3056	33.5249	28.5868	3.79705e-10	-1.00473	down	predicted protein [Hordeum vulgare subsp. vulgare]
Traes_4DL_5A130B210	27.281	24.5346	23.6232	8.4096	15.3859	13.3499	8.0758e-08	-1.10548	down	PREDICTED: uric acid degradation bifunctional protein TTL-like [Oryza brachyantha]
Traes_2AL_18913037F	1.64249	1.37682	1.53014	5.90959	5.20933	6.13286	7.81519e-18	1.83679	up	Protein grpE [Aegilops tauschii]
Triticum_aestivumLinn_newGene_17712	4.63755	3.92923	4.25228	6.49107	15.2466	13.8742	0.0323841	1.32414	up	hypothetical protein TRIUR3_08575 [Triticum urartu]
TRAES3BF036000010CFD_g	0.974396	0.672367	0.787073	2.20092	2.11204	2.38092	3.49847e-06	1.44984	up	unnamed protein product [Triticum aestivum]
TRAES3BF075800070CFD_g	13.6737	15.1031	13.4887	46.9057	59.74	57.5039	1.81879e-40	1.95113	up	unnamed protein product [Triticum aestivum]
Traes_2AL_67DC6FEA3	6.60629	8.55884	6.03516	23.386	28.2986	26.2807	8.36064e-22	1.77457	up	methylmalonate semialdehyde dehydrogenase [Triticum aestivum]
Traes_6DS_E7826C696	11.3064	10.414	10.0873	29.4354	32.7873	28.7333	1.46241e-33	1.54828	up	Zinc transporter 11 [Aegilops tauschii]
Traes_2AS_B6BA92570	577.15	595.941	644.986	317.176	307.677	313.142	2.03294e-08	-1.01764	down	Magnesium-chelatase subunit H [Triticum urartu]
Traes_6BL_B7F1E7E13	2.15741	2.51606	2.75491	1.01518	0.813794	0.761718	0.00206331	-1.61177	down	PREDICTED: methionine aminopeptidase 1B, chloroplastic-like [Brachypodium distachyon]
Traes_5BL_199A847E4	6.89053	6.97081	6.15083	2.5317	1.86938	2.32399	7.96529e-10	-1.57756	down	CBFIVd-4.1 [Triticum aestivum]
Traes_7DL_F4F6ACCAA	1.17194	1.19382	1.11955	2.43113	1.94216	2.81546	0.000201868	0.950073	up	30S ribosomal protein S5 [Aegilops tauschii]
Traes_3AL_EAFA14B6D	1.02442	1.21835	1.4503	2.90281	1.94265	2.68247	3.71638e-05	0.888719	up	unnamed protein product [Triticum aestivum]
Triticum_aestivumLinn_newGene_13157	0.764809	0.323897	0.469956	4.14487	13.1458	12.8605	9.01098e-05	4.23846	up	Putative coatomer subunit beta&apos;-3 [Triticum urartu]
Traes_5DL_A69E34227	1.59194	1.42652	1.62056	4.09248	4.05749	4.22058	4.79849e-13	1.31186	up	Putative receptor-like protein kinase [Aegilops tauschii]
Traes_6BL_D65EC1432	0.405576	0.518835	0.457566	1.01316	1.08894	0.953231	0.0107564	1.10763	up	Iron-phytosiderophore transporter YSL15 [Aegilops tauschii]
Traes_6DS_17C21940C	1.91441	2.91468	2.00823	5.40514	5.37818	4.55068	4.99326e-09	1.18424	up	Disease resistance protein RPM1 [Aegilops tauschii]
Traes_7BL_FB212B9AE	0.664364	1.2568	1.64348	3.29994	2.02151	2.10315	0.0320491	1.03924	up	oligopeptidase B [Triticum aestivum]
Traes_2DL_EE47AFA8C	1.61471	1.49442	3.20959	3.77499	3.68232	4.25564	0.0130619	0.870939	up	hypothetical protein F775_30282 [Aegilops tauschii]
Traes_4DL_0908335AA	0.201753	0.11678	0.290224	0.516749	0.647906	0.640534	0.000157424	1.51107	up	Tetratricopeptide repeat 27-like protein [Aegilops tauschii]
Traes_6AL_288540CF3	16.4492	16.0694	10.9467	28.2607	30.0484	33.5843	3.90743e-08	0.974705	up	ribosomal protein L17-like protein [Solanum tuberosum]
Traes_4BL_E7CB51DF3	0.508681	0.723008	0.778004	2.50249	1.8212	1.76522	5.56622e-08	1.56346	up	predicted protein [Hordeum vulgare subsp. vulgare]
Traes_5AL_181A61675	20.5726	13.187	10.3972	1.86773	5.76021	3.42654	0.00204554	-2.3478	down	Cyanohydrin beta-glucosyltransferase [Triticum urartu]
Triticum_aestivumLinn_newGene_5457	135.26	153.6	168.688	83.0532	85.8719	78.4875	2.84737e-18	-1.02909	down	vacuolar processing enzyme 4 [Aegilops speltoides]
Traes_5BL_6C76F5B3A	0.480799	0.626978	0.332421	0.815433	1.16127	0.790549	0.0160382	0.974429	up	single-subunit RNA polymerase G [Triticum aestivum]
Traes_4BL_E10E27E27	1.82474	1.95268	1.43602	3.60023	3.43412	3.7275	3.70175e-07	0.95398	up	Seryl-tRNA synthetase [Aegilops tauschii]
Traes_5DL_7BEC640FA	1.01468	0.62788	0.287608	5.63125	5.24584	5.80274	6.3764e-47	3.2395	up	predicted protein [Hordeum vulgare subsp. vulgare]
Traes_1BL_21B1A40D3	0.966592	0.481352	0.967967	2.52388	2.17891	3.3555	3.88587e-06	1.65045	up	predicted protein [Hordeum vulgare subsp. vulgare]
Traes_5BL_C4A77F5DB	0	0.275194	0	10.864	19.8828	20.9869	1.44054e-16	7.92484	up	hypothetical protein [Triticum aestivum]
Traes_5AL_6F55F4E44	0.314377	0.615359	0.266422	0.827131	0.93679	0.912466	0.0346249	1.19706	up	Tyrosyl-tRNA synthetase [Triticum urartu]
Traes_6DL_689A061F0	16.2673	14.944	14.6167	6.45342	6.31982	6.26243	5.35358e-21	-1.2147	down	Cytochrome P450 89A2 [Aegilops tauschii]
Triticum_aestivumLinn_newGene_19018	119.235	111.491	151.857	65.2163	60.7131	56.9273	3.99937e-06	-1.12332	down	Transcription factor bHLH35 [Aegilops tauschii]
Traes_1BS_BE81667BB	0.450434	0.393652	0.377911	3.74542	2.48861	3.98406	3.3431e-12	3.23987	up	Peroxidase N [Aegilops tauschii]
Traes_2BS_8ECA7EEB5	0.412499	0.478495	0.56757	1.25875	0.976153	1.24395	0.00157244	1.22024	up	hypothetical protein F775_08325 [Aegilops tauschii]
Traes_3AL_BCFD5F303	1.2853	0.34115	0	232.197	110.264	115.27	5.87205e-11	8.22475	up	beta-1,3-glucanase [Triticum aestivum]
Traes_3DL_ED2167268	1.47234	0.706187	0.239167	2.80902	3.63468	2.52658	8.40763e-05	1.85459	up	hypothetical protein F775_13942 [Aegilops tauschii]
Triticum_aestivumLinn_newGene_866	5.20401	5.35961	8.14018	4.26735	2.77007	2.80042	3.3482e-08	-1.06046	down	hypothetical protein TRIUR3_28256 [Triticum urartu]
Traes_7AS_374ABB78E	3.3231	3.54624	4.13701	3.07139	1.46503	1.95792	0.00130295	-0.894801	down	PREDICTED: uncharacterized protein LOC100840178 [Brachypodium distachyon]
Traes_4AS_B127D4543	14.9	22.1143	18.2427	11.506	8.80095	11.4289	0.0116523	-1.01069	down	predicted protein [Hordeum vulgare subsp. vulgare]
Traes_2BS_7C54ABC3A	0.264601	0.138859	0.383197	0.667547	0.611233	0.488426	0.00185124	1.13967	up	Ethylene-insensitive protein 2 [Aegilops tauschii]
Traes_2BS_5E8AC26AF	0.0337971	0.1034	0	0.816078	0.661457	0.733619	1.06486e-12	4.14582	up	hypothetical protein OsI_26417 [Oryza sativa Indica Group]
Traes_4AS_CE4C6A8A2	0.954965	0.997623	1.41796	0.314191	0.445613	0.403316	1.42668e-07	-1.6425	down	sulphate transporter [Aegilops speltoides]
Traes_1BS_15C828137	31.4893	33.5179	29.5843	6.07018	7.97422	7.79068	3.50203e-64	-2.18063	down	predicted protein [Hordeum vulgare subsp. vulgare]
Traes_3AL_7DE76793C	1.07048	1.22683	1.54865	2.66231	2.77035	2.48694	2.737e-05	0.8878	up	predicted protein [Hordeum vulgare subsp. vulgare]
Traes_3AS_CA67D1386	0.652354	0.347131	0.722598	1.49753	1.65922	1.95232	0.0397741	1.67082	up	unnamed protein product [Triticum aestivum]
Traes_4DL_4BB6D697E	1.05292	0.741428	0.960767	0.205902	0.250364	0.356241	0.000649467	-2.10934	down	predicted protein [Hordeum vulgare subsp. vulgare]
Traes_2BL_E01FA173E	4.61293	5.34856	5.92643	10.6861	11.0523	9.87605	8.85872e-09	0.938627	up	Uncharacterized RNA-binding protein C23E6.01c [Triticum urartu]
Traes_6AS_E9520980A	0.253044	0.557173	0.380647	0.837648	0.929631	0.612011	0.0268682	0.918102	up	Helicase SKI2W [Triticum urartu]
Traes_5BL_FC28B66D8	11.9772	10.0893	11.0427	40.6842	42.1198	38.6699	3.91161e-60	1.8523	up	phosphate transporter [Hordeum vulgare subsp. vulgare]
Traes_3AS_02E88ED29	1.05302	0.664533	0.490869	3.11856	3.77901	3.12979	3.14111e-14	2.22157	up	L-type lectin-domain containing receptor kinase IV.2 [Triticum urartu]
Traes_2AL_E0206CE63	0.445004	0.289535	0.571881	1.22049	0.837556	0.888219	0.00232087	1.14238	up	predicted protein [Hordeum vulgare subsp. vulgare]
Traes_5DL_71E95AEF1	0.328422	0.262618	0.359275	1.397	1.4106	1.3547	7.82488e-14	2.09304	up	Receptor-like serine/threonine-protein kinase SD1-8 [Triticum urartu]
Traes_6BL_7D78C7CEC	0	0	0	0	0.312687	0.218787	0.0285158	Inf	up	Wall-associated receptor kinase 1 [Aegilops tauschii]
Traes_6BS_71A589F79	86.3684	104.275	94.2459	19.8087	25.8255	29.0006	1.70936e-30	-2.13265	down	ribulose 1,5 biphosphate carboxylase/oxygenase [Secale cereale x Triticum aestivum]
Triticum_aestivumLinn_newGene_10680	2.68519	2.68398	2.84689	1.8077	1.54195	1.55876	3.29966e-06	-0.891052	down	hypothetical protein TRIUR3_21228 [Triticum urartu]
Traes_3AL_EEC97C32A	27.3788	24.3331	34.5504	13.6214	9.48862	10.2935	1.28514e-12	-1.5004	down	EF-hand calcium-binding protein [Triticum aestivum]
Traes_6BS_3A3689C7D	0.204685	0.256746	0.288625	1.15647	0.758877	0.616192	0.00160936	1.79974	up	predicted protein [Hordeum vulgare subsp. vulgare]
Traes_7AS_507BD0A58	44.6157	54.4387	58.441	29.2491	28.7634	27.8363	6.00871e-09	-0.939585	down	predicted protein [Hordeum vulgare subsp. vulgare]
Traes_2AL_4B0216B7A	414.869	393.899	541.608	327.237	255.02	259.691	0.00029716	-1.06043	down	Putative isoaspartyl peptidase/L-asparaginase 2 [Aegilops tauschii]
Traes_4DL_AA51A43E7	4.70076	4.29043	4.73301	1.24544	2.01911	1.46179	4.14902e-17	-1.55247	down	hypothetical protein F775_05339 [Aegilops tauschii]
Traes_4AL_96105BEBB	1.02742	1.71314	2.34966	0.149346	0.196307	0.232602	0.000443807	-3.40912	down	predicted protein [Hordeum vulgare subsp. vulgare]
Traes_4DS_8D5B431C7	8.66952	8.90055	10.0907	22.2207	24.1703	25.3996	2.4571e-32	1.33375	up	predicted protein [Hordeum vulgare subsp. vulgare]
Traes_6BL_71EDD11A7	0.640129	2.99986	0.818682	36.9292	37.3502	49.1882	2.96433e-36	4.82942	up	Formate dehydrogenase 2, mitochondrial [Aegilops tauschii]
Traes_4DS_0A0A9BE5B	55.58	60.1181	61.2478	32.9876	33.2352	30.7899	1.03169e-17	-0.969578	down	hypothetical protein F775_26903 [Aegilops tauschii]
Traes_2DL_BC3CAFD41	0.929886	0.841689	0.944115	1.9853	1.84791	1.71145	7.47232e-05	0.973162	up	hypothetical protein F775_31009 [Aegilops tauschii]
Triticum_aestivumLinn_newGene_1007	8.9802	8.59854	9.10337	19.5179	17.7514	17.46	2.34789e-13	0.885711	up	Alanine aminotransferase 2 [Aegilops tauschii]
Traes_6DL_3E5249DE3	2.5369	2.0627	2.45598	5.62407	5.46206	5.17644	1.30418e-15	1.13155	up	predicted protein [Hordeum vulgare subsp. vulgare]
TRAES3BF116200400CFD_g	1.02638	1.19553	1.37227	4.44424	2.86003	2.91008	0.000567094	1.5428	up	unnamed protein product [Triticum aestivum]
Traes_5AL_3BA70504C	3975.37	3524.44	3145.6	1610	2059.46	2181.57	1.18636e-08	-0.963281	down	RecName: Full=Photosystem I reaction center subunit IV, chloroplastic; Short=PSI-E; AltName: Full=Photosystem I 10.8 kDa polypeptide; Flags: Precursor [Hordeum vulgare]
EPlTAEG00000010003	115.79	85.493	47.6853	27.4566	42.7659	24.0842	0.0209412	-1.54531	down	hypothetical chloroplast RF68 (chloroplast) (chloroplast) [Triticum monococcum]
Traes_4AL_949964316	8.19745	8.54541	10.1946	5.16444	3.52701	4.99567	3.09631e-10	-1.03031	down	PREDICTED: uncharacterized protein LOC100836694 isoform X1 [Brachypodium distachyon]
Traes_6DL_973212315	2.02162	2.02844	1.87281	1.42292	1.10145	0.926469	0.00336368	-0.860777	down	PREDICTED: putative cyclic nucleotide-gated ion channel 15 isoform X2 [Brachypodium distachyon]
Traes_2DL_46DDA4126	0.768968	0.617275	0.363193	0.194626	0.159526	0.129469	0.00442673	-2.01233	down	predicted protein [Hordeum vulgare subsp. vulgare]
Traes_1DS_FD3F65B05	2.70254	2.66896	2.6141	7.97072	7.34834	6.63468	1.85682e-19	1.47444	up	predicted protein [Hordeum vulgare subsp. vulgare]
Traes_5DL_61ECD451B	1.43288	1.7039	1.69199	2.64903	3.54177	3.16812	1.56592e-05	0.900232	up	Wall-associated receptor kinase 1 [Triticum urartu]
Traes_1DS_0D10FE51D	81.4397	71.8142	76.5249	24.9022	29.6387	25.8372	6.56755e-34	-1.57785	down	hypothetical protein F775_31817 [Aegilops tauschii]
Traes_5BL_B92355534	0.392633	0.399247	0	4.56747	4.05605	4.48432	3.35322e-22	4.35737	up	predicted protein [Hordeum vulgare subsp. vulgare]
Traes_2AS_1437F6A1B	0.316386	0.383029	0.534296	1.69372	1.67572	1.89014	7.60829e-09	2.15445	up	predicted protein [Hordeum vulgare subsp. vulgare]
TRAES3BF082100070CFD_g	0.453828	0.471797	0.546187	1.52125	0.82403	1.47098	0.00265479	1.31146	up	unnamed protein product [Triticum aestivum]
Traes_5DL_6E360A62C	75.0772	63.7479	85.966	34.6048	34.6646	37.9553	3.70224e-06	-1.12783	down	predicted protein [Hordeum vulgare subsp. vulgare]
Traes_2BS_FF5A68083	0	0	0.0636163	1.87391	0.989013	0.893331	1.15389e-06	5.99256	up	Luminal-binding protein [Aegilops tauschii]
Triticum_aestivumLinn_newGene_9520	0.381382	0.724954	1.0959	1.97683	1.50568	1.31083	0.0296085	1.04224	up	hypothetical protein TRIUR3_01396 [Triticum urartu]
Traes_4BL_96C906D61	158.896	153.369	133.618	73.0756	99.4442	89.6187	6.44961e-10	-0.944171	down	type 1 non-specific lipid transfer protein precursor [Triticum turgidum subsp. durum]
Traes_4BS_23E4739D7	0.438393	1.0274	0.954624	2.06343	2.03662	2.4789	0.0023275	1.39425	up	hypothetical protein TRIUR3_02515 [Triticum urartu]
Traes_5BL_281A4A114	0.585617	0.819408	0.559363	0.361078	0.436195	0.245929	0.031814	-0.967118	down	hypothetical protein TRIUR3_24934 [Triticum urartu]
Traes_2AS_134C1AAB9	9.20985	10.8294	13.0391	4.67393	8.98229	5.50834	0.0029406	-0.919178	down	Serine carboxypeptidase-like 19 [Aegilops tauschii]
Traes_2BS_B65714572	1.20296	1.5041	0.960888	1.82191	2.10774	2.54502	0.00686884	0.865909	up	WRKY transcription factor WRKY1A [Triticum aestivum]
Traes_6DS_93BB2328E	2.86977	4.81755	3.91856	8.12919	7.64454	8.05776	1.69029e-10	0.989379	up	predicted protein [Hordeum vulgare subsp. vulgare]
Traes_2BL_B805C339B	1.85505	1.54738	1.81075	3.96958	3.93121	3.74934	5.46982e-06	1.06346	up	Serine/threonine-protein kinase SAPK7 [Aegilops tauschii]
Traes_5DL_8AED39C84	0	0	0.0597887	6.02744	4.20844	4.5965	3.67962e-28	8.12443	up	O-methyltransferase 3 [Triticum aestivum]
Traes_3DS_4F51F60BD	2.19505	1.46716	1.79731	4.31917	4.7151	4.42456	5.79777e-07	1.1953	up	unnamed protein product [Triticum aestivum]
Traes_5AS_AC11F9C6B	0.275312	0.485749	0.654342	1.22446	1.23163	1.33974	0.000541196	1.35731	up	Methylcrotonoyl-CoA carboxylase subunit alpha, mitochondrial [Triticum urartu]
Traes_5AL_31F3633C11	0.418457	0.344956	0.357997	0.877841	1.02712	0.829631	0.000670892	1.22307	up	General transcription factor 3C polypeptide 3 [Triticum urartu]
Traes_6DL_481276D28	1.58985	1.45036	1.71392	0.759663	0.979943	0.859738	0.00785008	-0.958786	down	silicon transporter protein [Triticum aestivum]
Traes_2DL_F2D3DED15	4.26986	2.76711	2.56463	18.6843	18.1097	16.8312	9.46254e-57	2.48535	up	Naringenin,2-oxoglutarate 3-dioxygenase [Triticum urartu]
Traes_1BL_3A4895EC9	0.409584	0.426371	0.109538	0.861541	0.967311	1.22577	0.000259682	1.55854	up	putative DNA-directed RNA polymerase I subunit RPA2 [Triticum urartu]
Traes_7AL_7C3AF19DC	14.3172	14.7065	17.3784	27.6307	28.238	32.7462	5.58242e-14	0.869624	up	Elongation factor 1-gamma 2 [Triticum urartu]
Traes_7AL_304975395	38.5591	32.6313	26.1394	17.0705	17.5749	17.9157	5.7451e-05	-0.984123	down	hypothetical protein F775_22574 [Aegilops tauschii]
Traes_2BL_232323148	0.163436	0.572677	0.551515	3.12508	5.90527	5.78587	1.96143e-09	3.59623	up	predicted protein [Hordeum vulgare subsp. vulgare]
Traes_6DS_BE3605A23	202.207	193.279	222.569	91.7887	82.4041	95.7125	1.33006e-08	-1.17551	down	hypothetical protein F775_30189 [Aegilops tauschii]
Traes_1AL_53F3380AF	0.276819	0.228676	0.198928	1.04616	1.00262	0.859739	3.79008e-07	1.98762	up	Chaperonin CPN60-2, mitochondrial [Triticum urartu]
Triticum_aestivumLinn_newGene_8456	0.408488	0.374205	0.267563	1.19233	1.52806	2.03927	2.82107e-07	2.23329	up	Bowman-Birk type trypsin inhibitor TI1 [Aegilops tauschii]
Triticum_aestivumLinn_newGene_2273	0.72419	0.383729	0	2.50801	4.19284	3.36622	3.52984e-08	3.33668	up	hypothetical protein F775_27842 [Aegilops tauschii]
Traes_7BL_F326A04E9	0	0.202077	0.0647839	2.32496	1.30891	1.05048	5.72908e-05	3.99428	up	N-(5&apos;-phosphoribosyl)anthranilate isomerase [Aegilops tauschii]
Traes_5DL_BE544F15F	0.583998	0.608851	0.774446	1.51871	1.33014	1.46031	0.0109078	1.04122	up	predicted protein [Hordeum vulgare subsp. vulgare]
Traes_2AL_7CEF57402	5.83448	4.47781	4.79947	27.2239	32.4893	33.1912	7.66296e-78	2.60988	up	predicted protein [Hordeum vulgare subsp. vulgare]
TRAES3BF024300230CFD_g	1.22876	1.36879	0.721569	2.68104	2.06671	2.61258	0.00189857	1.02064	up	unnamed protein product [Triticum aestivum]
Triticum_aestivumLinn_newGene_21126	1.53859	1.41742	0.798261	0.55987	0.25793	0.492951	0.00813459	-1.72777	down	Protein DCL, chloroplastic [Triticum urartu]
Traes_2BS_96BDA5D90	1.83481	1.41192	1.41337	0.514621	0.782026	0.813451	0.00212514	-1.19344	down	Putative L-ascorbate peroxidase 3 [Aegilops tauschii]
Traes_6AS_B8E94E573	1.56993	1.7089	2.13757	3.48317	3.10811	4.14873	5.66137e-06	0.894331	up	PREDICTED: uncharacterized protein LOC100833082 [Brachypodium distachyon]
Traes_1AL_657856E06	25.811	23.137	24.7681	7.90713	10.292	8.83352	5.45898e-25	-1.44684	down	glutathione transferase [Triticum aestivum]
Traes_3AL_0D1B9687F	2.10042	3.05298	2.28633	2.11004	0	0.28863	0.0228953	-1.86201	down	hypothetical protein F775_09344 [Aegilops tauschii]
Traes_4DL_85B4E4AB8	3.27024	2.54658	3.69852	6.58789	5.69879	6.70153	2.55163e-06	0.890746	up	predicted protein [Hordeum vulgare subsp. vulgare]
Traes_2BS_4E5639007	4.72853	4.71255	5.27546	11.6617	10.4107	10.4296	1.65277e-13	1.06112	up	predicted protein [Hordeum vulgare subsp. vulgare]
Traes_3B_6814689F5	1.42934	1.38728	1.25254	2.42693	3.36576	3.56908	0.00173828	1.09463	up	unnamed protein product [Triticum aestivum]
Traes_4DL_A8466BAA8	34.3629	44.6559	46.1931	84.0493	79.857	86.9323	2.14208e-12	0.897223	up	cyc07 [Triticum aestivum]
Traes_5BL_58CAE6F7B	6.88614	6.9984	8.04798	13.6436	13.8088	14.1723	6.30956e-12	0.861018	up	Beta-glucosidase 31 [Triticum urartu]
Traes_2AL_2DF28AD3D	1.71262	1.85354	1.43121	1.0274	1.11866	0.710265	0.00166986	-0.900023	down	hypothetical protein TRIUR3_17012 [Triticum urartu]
Traes_1DS_578ADDF80	8.25567	5.46192	8.35285	21.619	20.6617	20.9171	6.65123e-27	1.54681	up	Peroxidase 54 [Aegilops tauschii]
Traes_1AS_3A3C86D64	0.171277	0.153534	0.273031	0.51417	0.626378	0.884229	0.000192414	1.69844	up	rust resistance kinase Lr10 [Triticum aestivum]
Traes_5BL_413B16135	0.127656	0.197602	0.222971	1.08983	1.09802	1.16775	3.38586e-06	2.71717	up	GDSL esterase/lipase [Aegilops tauschii]
Traes_6BS_D314BF61D	6.48231	5.9919	6.31559	4.10819	3.11497	3.10341	6.1653e-08	-0.948792	down	predicted protein [Hordeum vulgare subsp. vulgare]
Traes_2DL_89552AB7D	0.418596	0.272762	0.326316	0.794634	0.852347	0.591601	0.0116046	1.08622	up	FK506-binding protein 39 kDa [Aegilops tauschii]
Traes_4DL_FD4E98087	1.88539	1.86658	1.83509	4.32866	4.22631	4.21637	5.50629e-10	1.08233	up	putative callose synthase [Hordeum vulgare subsp. vulgare]
Traes_7AL_09A36AAE41	35.7716	38.3013	41.347	69.9755	77.6394	78.5661	3.32229e-13	0.878698	up	60S ribosomal protein L27-3 [Aegilops tauschii]
TRAES3BF267200010CFD_g	1.53458	1.12693	2.3968	8.4222	9.66201	8.76425	3.08387e-19	2.45386	up	unnamed protein product [Triticum aestivum]
Traes_1AS_C1574E3E3	0.051117	0	0.0520308	0.199438	0.274101	0.236154	0.00156583	3.21915	up	Putative serine/threonine-protein kinase receptor [Aegilops tauschii]
Traes_5AS_81202BD88	0.577439	0.466792	0.705898	1.77253	1.86333	1.92078	1.32256e-11	1.5989	up	L-type lectin-domain containing receptor kinase IX.1 [Triticum urartu]
Traes_1DL_A6E0B4612	611.388	577.232	593.935	173.556	180.643	178.802	5.0885e-57	-1.80385	down	chlorophyll a/b binding protein, partial [Lolium perenne]
Traes_4BS_071914ED5	9.12729	7.49105	6.35713	12.9665	13.2199	17.4298	3.70726e-05	0.932035	up	Os10g0411700 [Oryza sativa Japonica Group]
Traes_3AS_F7ED1199F	67.7491	64.035	68.5281	26.8002	22.9511	24.5907	2.54525e-38	-1.46156	down	unnamed protein product [Triticum aestivum]
Traes_5BL_E3B7F2A3D	2.66603	3.27788	2.68693	1.3901	1.26906	0.886724	2.91925e-07	-1.26695	down	predicted protein [Hordeum vulgare subsp. vulgare]
Traes_4BL_20128AA58	1.15307	0.648092	0.769758	1.56848	1.76681	1.70963	0.00477716	0.849088	up	Phosphoribosylamine--glycine ligase, chloroplastic [Aegilops tauschii]
Traes_5DL_DB2064307	0.457882	0.599854	0.436351	1.2267	1.29708	1.35557	0.00288601	1.33311	up	DNA repair protein XRCC4 [Aegilops tauschii]
Traes_4DS_ED23CCC93	0.0903457	0.25273	0.153836	0.490879	0.360215	0.461364	0.0337454	1.38876	up	DEAD-box ATP-dependent RNA helicase 16 [Triticum urartu]
Traes_2DS_8E8C066DF	1.44079	2.1375	2.28926	1.34598	0.865654	0.642063	0.00347761	-1.12114	down	predicted protein [Hordeum vulgare subsp. vulgare]
Traes_1AL_C33421191	64.9184	62.4767	90.1069	39.6524	41.842	37.2543	0.00288297	-0.939523	down	hypothetical protein TRIUR3_26243 [Triticum urartu]
Traes_7DS_E6820A9C7	135.206	111.003	127.285	43.5759	45.2816	51.4455	2.08959e-21	-1.41287	down	Chlorophyll a-b binding protein, chloroplastic [Aegilops tauschii]
Traes_3AL_585690EFD	65.4498	61.3389	61.8189	32.8843	35.6733	39.3097	4.40316e-13	-0.889783	down	unnamed protein product [Triticum aestivum]
Traes_7AL_51738B693	1.42756	1.18569	2.02812	2.45925	3.68821	2.63765	0.0124674	0.916264	up	hypothetical protein TRIUR3_28778 [Triticum urartu]
Traes_7AL_85123FD23	0.396219	0.138169	0.200745	0.6247	0.898552	1.12834	0.00594358	1.9413	up	Cysteine-rich receptor-like protein kinase 10 [Aegilops tauschii]
Traes_3AL_7658BB10E	1.38385	0.974388	1.04256	3.41754	2.05142	3.05985	0.0167339	1.21742	up	unnamed protein product [Triticum aestivum]
Triticum_aestivumLinn_newGene_11105	3.20685	3.10477	3.75916	1.46622	1.73476	1.72877	4.17302e-09	-1.0944	down	hypothetical protein F775_21006 [Aegilops tauschii]
Traes_2DL_B7DDF88FA	134.669	133.42	129.732	61.0545	50.8957	55.2451	1.05711e-30	-1.30895	down	putative pyridoxal biosynthesis protein PDX1.1 [Triticum urartu]
Traes_2DS_9FCF381DD	2.83812	2.94642	3.19363	1.27331	1.57609	1.77815	0.000135527	-0.988805	down	Alpha-aminoadipic semialdehyde synthase [Aegilops tauschii]
Traes_2BS_F10DFB01C	749.502	687.759	538.818	295.527	371.187	338.735	5.92207e-14	-0.971421	down	RecName: Full=Photosystem I reaction center subunit N, chloroplastic; Short=PSI-N; Flags: Precursor [Hordeum vulgare]
Traes_2AS_D26D32A7C	1070.59	894.292	755.814	399.511	487.83	463.315	2.01949e-08	-1.01185	down	RecName: Full=Photosystem I reaction center subunit N, chloroplastic; Short=PSI-N; Flags: Precursor [Hordeum vulgare]
Traes_2AL_4909F75E6	9.57178	8.91822	10.0838	3.39043	5.08996	4.46053	0.000847853	-1.2259	down	hypothetical protein F775_42686 [Aegilops tauschii]
Traes_2AL_008D8D401	20.1023	19.3906	23.4773	10.6681	9.95112	12.9722	6.00251e-11	-0.996477	down	S-norcoclaurine synthase [Triticum urartu]
TRAES3BF078000040CFD_g	2.92641	3.03331	2.96591	6.06824	6.34877	7.40712	2.94052e-07	1.10586	up	unnamed protein product [Triticum aestivum]
Traes_5BL_4C97C5DE4	0	0.193661	0.428356	2.18941	2.07777	1.91511	0.000119632	3.46351	up	predicted protein [Hordeum vulgare subsp. vulgare]
Traes_2BL_1A433BFF1	1.78923	1.49316	1.61502	3.42328	2.91125	2.60944	0.0146892	0.849758	up	hypothetical protein F775_31117 [Aegilops tauschii]
Traes_2AL_9EC3226F7	0.832469	0.823344	1.22483	2.6518	2.65761	3.29546	9.31783e-13	1.58876	up	predicted protein [Hordeum vulgare subsp. vulgare]
Traes_5BL_19F72427D	108.463	113.822	144.056	51.1861	56.2325	60.046	0.00258664	-1.11109	down	predicted protein [Hordeum vulgare subsp. vulgare]
Traes_2AL_608FCBC83	0.191717	0.708172	0.360419	2.67372	2.04064	2.20233	1.11307e-14	2.44997	up	D-3-phosphoglycerate dehydrogenase, chloroplastic [Triticum urartu]
Traes_3DL_01979C750	111.117	113.532	103.264	51.5478	58.713	62.198	2.04379e-18	-1.06536	down	unnamed protein product [Triticum aestivum]
Traes_7DL_CF5138414	126.897	173.713	181.328	86.1164	78.6241	102.25	1.84722e-06	-0.974882	down	predicted protein [Hordeum vulgare subsp. vulgare]
Traes_5AS_067012FCD	12.8307	11.1933	14.4691	5.67533	3.67328	3.82636	7.08469e-11	-1.61694	down	Cytochrome P450 71D7 [Triticum urartu]
Traes_3DL_922176A86	1.02559	0	0.295345	14.4248	12.5882	11.3074	5.69589e-23	5.07015	up	Glucan endo-1,3-beta-glucosidase GIII [Aegilops tauschii]
Traes_1BL_84977D514	11.1146	24.2942	15.357	57.092	50.7585	75.1851	0.0151651	1.58785	up	predicted protein [Hordeum vulgare subsp. vulgare]
Traes_7DS_1FF53C667	273.892	299.661	381.573	678.432	848.522	858.574	2.26012e-11	1.2283	up	GDSL esterase/lipase [Aegilops tauschii]
Traes_4DS_34F6D33A9	156.074	145.233	117.028	69.6001	52.4227	68.0012	9.67748e-08	-1.12298	down	Putative plastid-lipid-associated protein 4, chloroplastic [Aegilops tauschii]
Traes_7DL_B58E2F317	149.868	665.571	1101.57	4035.55	3284.14	3444.15	0.00362254	1.82055	up	PREDICTED: tryptophan synthase beta chain 1 [Brachypodium distachyon]
Triticum_aestivumLinn_newGene_5296	1.78327	1.76464	1.71118	4.82205	5.61315	4.09285	4.05561e-11	1.38635	up	predicted protein [Hordeum vulgare subsp. vulgare]
Traes_4BL_4628B00BD	2.36857	1.25839	1.97209	3.05073	3.59604	4.22531	0.00131173	0.979198	up	unknown [Hordeum vulgare subsp. vulgare]
Traes_5BL_64831FC35	1.13128	1.63658	1.4812	2.99048	2.89725	3.09842	0.000261716	1.05942	up	Aspartate-semialdehyde dehydrogenase [Aegilops tauschii]
Traes_7DL_3340B022B	0.197139	0.518454	0.587329	0.124797	0.234862	0.0826548	0.0491151	-1.73718	down	predicted protein [Hordeum vulgare subsp. vulgare]
Traes_4AS_91AE284B1	29.7673	30.5202	28.54	15.1095	17.3629	20.5423	1.61432e-11	-0.886422	down	predicted protein [Hordeum vulgare subsp. vulgare]
Triticum_aestivumLinn_newGene_1725	0.186997	0.148767	0.168413	0.421975	0.612194	0.479598	0.00183675	1.46286	up	hypothetical protein F775_07818 [Aegilops tauschii]
Traes_3AS_ABF6FCBC8	0.929023	1.21862	1.46554	2.41093	2.36979	2.28286	0.0110781	0.90732	up	unnamed protein product [Triticum aestivum]
Traes_4AS_830B8DBAF	0.421773	0.425825	0.339129	0.796133	0.75085	0.796024	2.59508e-05	0.938956	up	hypothetical protein F775_03114 [Aegilops tauschii]
Traes_7DS_3C4C064AA	11.0667	11.8958	12.6487	4.94896	4.09059	4.82248	6.39838e-21	-1.42869	down	Beta-glucosidase 6 [Aegilops tauschii]
Traes_6DL_F900E0C97	2.03341	1.87102	2.27273	1.08477	0.742355	0.654354	3.25849e-05	-1.29198	down	Wall-associated receptor kinase 3 [Aegilops tauschii]
Traes_6BL_B140C1035	42.7182	38.9253	36.1929	20.8729	23.1116	22.3006	1.1524e-09	-0.897531	down	Universal stress protein A-like protein [Triticum urartu]
Traes_1AL_AD33CD5F6	9.84158	9.72478	10.1949	3.64889	1.96132	2.99411	1.06227e-38	-1.89518	down	O-methyltransferase ZRP4 [Aegilops tauschii]
Traes_7AS_F9A1B45D1	2.0377	1.72778	3.37772	0.779598	0.693032	0.457557	0.000123888	-2.17322	down	Benzoate carboxyl methyltransferase [Aegilops tauschii]
Traes_7DS_3FCC7C87B	0.523413	0.368944	0.889227	1.09286	1.21865	1.12187	0.0242631	0.908178	up	predicted protein [Hordeum vulgare subsp. vulgare]
Traes_4BL_2909317CC	0.434381	0.554817	0.511182	1.09894	0.830015	1.13275	2.53049e-05	0.923484	up	Brefeldin A-inhibited guanine nucleotide-exchange protein 2 [Aegilops tauschii]
Traes_4AL_2B70B04B6	0.0983295	0.102526	0.0463088	1.16342	1.03702	0.986546	3.96633e-10	3.91874	up	Aspartic proteinase Asp1 [Triticum urartu]
Traes_2AS_B5FF1129E	0.891394	0.751926	0.813917	2.61587	1.91499	2.43803	3.37136e-06	1.4857	up	predicted protein [Hordeum vulgare subsp. vulgare]
Traes_7BL_E4BC8AB8B	0.615039	0.755464	0.622692	1.47903	1.19273	1.31476	4.05236e-05	0.893284	up	predicted protein [Hordeum vulgare subsp. vulgare]
Traes_2BS_09313A224	0.821382	0.740962	0.474951	1.54888	1.88633	1.69467	0.0010701	1.43739	up	Peroxidase 21 [Aegilops tauschii]
Traes_5BS_405EEB4F9	0.275697	0.390659	0.265571	0.686042	0.596218	0.834163	0.0149016	1.11818	up	predicted protein [Hordeum vulgare subsp. vulgare]
Traes_1AS_EAC96C4AF	0	0	0	0.69086	0.708952	1.08634	9.73475e-07	Inf	up	Peroxidase 5 [Aegilops tauschii]
Traes_5AL_E2A8A750D	0.161371	0.135202	0.101425	0.539138	0.257478	0.564573	0.0156711	1.68836	up	Transmembrane protein 87A [Aegilops tauschii]
Traes_3DS_3CD0E7C53	54.2283	54.7267	59.4899	92.28	118.129	126.561	9.36055e-09	0.983281	up	hypothetical protein F775_26775 [Aegilops tauschii]
Traes_6DL_A0E634B87	1.40927	1.39031	1.60099	2.85278	3.52446	2.15859	0.0361321	0.848641	up	hypothetical protein F775_26999 [Aegilops tauschii]
Traes_2DL_8BE259F4B	2.62021	4.4239	4.19147	0.775466	0.444257	0.551799	5.22017e-09	-3.08237	down	Transcription factor bHLH35 [Aegilops tauschii]
TRAES3BF068600070CFD_g	0.27677	0.190771	0.307694	1.48524	1.2504	0.535336	0.0142705	2.29601	up	unnamed protein product [Triticum aestivum]
Triticum_aestivumLinn_newGene_15383	3.30684	2.13393	3.3699	0	0	0	3.99676e-08	#NAME?	down	hypothetical protein TRIUR3_01738 [Triticum urartu]
Traes_2DL_2C401100E	2.73498	2.4535	2.73174	1.38625	1.7019	1.37903	1.26577e-06	-0.945452	down	hypothetical protein F775_12394 [Aegilops tauschii]
Traes_6BS_ACBAC2B60	874.357	864.214	724.593	431.96	439.003	433.403	3.20001e-14	-1.01651	down	Ferredoxin--NADP reductase, leaf isozyme, chloroplastic [Aegilops tauschii]
Traes_2BL_C73DAE353	0.394644	0.411658	0.52285	0.976833	0.785695	1.12689	0.00074821	1.06087	up	predicted protein [Hordeum vulgare subsp. vulgare]
Traes_7DS_5BC7069B8	7.55639	6.41692	7.30638	12.0529	15.7032	15.0964	2.59162e-08	0.965143	up	Monodehydroascorbate reductase [Aegilops tauschii]
Traes_7AS_30D7D852C	0.492614	0.213706	0.497692	0.716513	0.964569	0.840554	0.0302379	0.991999	up	Codeine O-demethylase [Triticum urartu]
Traes_7DS_372C813A71	5.6001	7.53811	6.66587	2.22789	2.4162	2.32676	4.35693e-05	-1.58238	down	Anthocyanidin 3-O-glucosyltransferase [Aegilops tauschii]
Traes_1DS_22905C3FF	8.21394	8.14505	6.23634	5.17534	3.51203	4.35332	0.00727909	-0.916329	down	hypothetical protein F775_31215 [Aegilops tauschii]
Traes_7DS_A9BD8001C	293.661	278.019	280.919	135.744	146.48	151.602	4.84373e-17	-0.980818	down	RecName: Full=Peroxiredoxin Q, chloroplastic; AltName: Full=Thioredoxin reductase; Flags: Precursor [Triticum aestivum]
Traes_3DL_DBC00B292	16.3761	15.4098	17.8528	9.74285	8.80368	10.5628	4.22858e-06	-0.894795	down	Protein RUPTURED POLLEN GRAIN 1 [Aegilops tauschii]
Traes_7AS_F1238127F	0.66463	0.494776	1.04199	1.91792	1.908	1.39163	0.0017358	1.0951	up	Nudix hydrolase 14, chloroplastic [Triticum urartu]
Traes_1DL_3322681D3	0.69864	1.39853	1.36809	1.98248	3.13462	3.07325	0.00560692	1.11902	up	Coatomer subunit zeta-1 [Triticum urartu]
Traes_6AL_51D8375EF	0.46683	0.492931	0.907066	1.4879	1.67848	1.52302	0.0120854	1.3559	up	rRNA 2&apos;-O-methyltransferase fibrillarin 1 [Aegilops tauschii]
Traes_4DL_A176BCDB3	0.315388	0.528592	0.445631	1.19773	1.13312	1.08415	0.0107168	1.34269	up	predicted protein [Hordeum vulgare subsp. vulgare]
Traes_4DS_5ED986632	2.32317	2.5432	3.25043	1.45941	1.16533	1.03737	0.000269722	-1.19511	down	Putative clathrin assembly protein [Aegilops tauschii]
Traes_3AL_184DD77F2	19.9489	22.3743	20.766	10.6399	9.14556	10.0011	3.2591e-20	-1.13201	down	cytosolic alpha-glucan phosphorylase [Hordeum vulgare subsp. vulgare]
Traes_1BL_C574F2491	14.1369	14.8874	17.6418	35.7833	44.6134	40.2213	6.90647e-20	1.34849	up	RecName: Full=Pathogen-related protein [Hordeum vulgare]
Traes_4AL_A8EB51E0B	13.7657	17.1139	13.6022	8.50322	9.33538	7.64152	2.59944e-06	-0.992558	down	predicted protein [Hordeum vulgare subsp. vulgare]
Triticum_aestivumLinn_newGene_17049	2.38658	2.39282	3.00464	10.2203	7.92333	6.90439	9.36605e-08	1.70869	up	hypothetical protein F775_16069 [Aegilops tauschii]
Traes_7DS_AD88E0A2F	0.248451	0.259855	0.303741	1.04356	0.700781	0.475301	0.0496103	1.45949	up	3-oxoacyl-(acyl-carrier-protein) synthase I, chloroplastic [Aegilops tauschii]
Triticum_aestivumLinn_newGene_9996	1.28596	0.959572	1.40033	0.64702	0.739615	0.714683	0.000200764	-0.851868	down	hypothetical protein F775_19048 [Aegilops tauschii]
Traes_2BL_9DBC04D47	0.20193	0.402783	0.218327	0.802774	1.06772	0.9208	0.0163836	1.97411	up	predicted protein [Hordeum vulgare subsp. vulgare]
Traes_1AL_9EFC68149	27.6203	26.2054	23.4767	11.6807	10.1115	14.5336	1.0829e-08	-1.29588	down	Os01g0791033 [Oryza sativa Japonica Group]
Traes_2DS_7C52E51F8	12.9503	12.1662	15.3723	26.6539	25.8999	29.3023	1.03349e-18	1.02906	up	Elongation factor 1-alpha [Aegilops tauschii]
Traes_6DS_A69343B7C	1.8953	3.0707	2.09616	4.4106	4.54474	4.0652	0.00131593	0.876646	up	Putative diaminopimelate decarboxylase, chloroplastic [Aegilops tauschii]
Traes_2AL_C97ED96AA	3.53516	2.73838	3.34338	1.38631	0.859153	0.959299	1.02237e-10	-1.66148	down	asparaginase [Hordeum vulgare subsp. vulgare]
Triticum_aestivumLinn_newGene_3817	1.052	1.83845	1.82643	0.697613	0.209123	0.61519	0.00706339	-1.65146	down	Putative WRKY transcription factor 46 [Aegilops tauschii]
Traes_5BS_D8E13BD7B	0.992223	0.735722	0.362155	2.82221	3.02698	3.14045	1.45469e-15	2.14006	up	predicted protein [Hordeum vulgare subsp. vulgare]
Traes_2BL_F4B5C2D79	0.65887	0.349695	0.502411	1.83306	1.41493	1.05743	0.00289324	1.42286	up	Protein SET [Aegilops tauschii]
Traes_2AS_FE37D420B	0.553238	0.658314	0.832898	0.260538	0.507446	0.192894	0.0064121	-1.15929	down	Protein STRUBBELIG-RECEPTOR FAMILY 7 [Aegilops tauschii]
Traes_3AL_53C9339AD	245.151	158.676	210.157	94.402	176.062	173.92	0.0145463	-0.940514	down	unnamed protein product [Triticum aestivum]
Triticum_aestivumLinn_newGene_6948	1.31193	0.841338	1.31164	0.588724	0.784222	0.596224	0.002037	-0.891693	down	Disease resistance protein RPM1 [Triticum urartu]
Traes_2AL_369364713	5.83383	6.82335	6.78297	3.86151	3.31382	4.44956	0.00353333	-0.854613	down	hypothetical protein TRIUR3_13397 [Triticum urartu]
Traes_5DL_C88CFFA6D	0.295512	0.18556	0.598144	0.754387	0.930453	0.510456	0.0175386	1.41384	up	LRR receptor-like serine/threonine-protein kinase GSO1 [Aegilops tauschii]
Traes_1AS_409F0176B	0.635695	0.711272	0.331241	1.26866	1.73114	1.66557	8.23307e-06	1.45257	up	predicted protein [Hordeum vulgare subsp. vulgare]
Traes_4DL_F73FA8CE6	0.0477054	0.0899154	0.0927579	0.195366	0.249008	0.136383	0.0159332	1.25486	up	hypothetical protein TRIUR3_12480 [Triticum urartu]
Traes_2DS_63EA9335A	0.555926	0.531309	0.6002	1.21783	1.89604	1.93268	1.82635e-09	1.45426	up	predicted protein [Hordeum vulgare subsp. vulgare]
Traes_6DL_94DCF0B70	0.162451	0.456342	0.260525	2.702	2.04619	2.6983	1.99957e-18	3.14356	up	12-oxophytodienoate reductase 2 [Aegilops tauschii]
Traes_1DL_FC0973C52	0.377318	0.264096	0.208985	0.599583	0.834681	0.780098	0.000106911	1.28361	up	predicted protein [Hordeum vulgare subsp. vulgare]
Traes_5DS_46237B176	0.0751205	0.0394255	0.0383125	0.614514	0.868257	1.10531	1.54883e-09	4.23879	up	Obtusifoliol 14-alpha demethylase [Triticum urartu]
Traes_5AL_1311205EE	0.223764	0.135064	0.248244	0.426903	0.455769	0.356161	0.00110108	0.920614	up	PREDICTED: uncharacterized protein LOC100827209 [Brachypodium distachyon]
Traes_4DS_26272902A	8.9651	8.84243	10.7408	45.742	32.7951	32.5776	5.49383e-10	1.92451	up	protein disulfide isomerase 3 precursor [Triticum aestivum]
Traes_2DL_4FAEAF8AA	259.129	273.555	213.448	101.494	75.9914	51.1233	1.31503e-05	-2.10349	down	asparaginase [Hordeum vulgare subsp. vulgare]
Traes_3DS_726EBDEDB	65.7502	68.2471	70.8474	41.2453	39.5083	36.2938	1.02629e-12	-0.849907	down	hypothetical protein F775_31157 [Aegilops tauschii]
Traes_4BS_F7289D644	2.4698	1.94749	1.60394	0.807629	0.315025	0.502589	0.000167027	-1.98407	down	hypothetical protein F775_27945 [Aegilops tauschii]
Triticum_aestivumLinn_newGene_5172	246.68	537.716	507.845	299.435	198.74	215.195	0.000940538	-1.01103	down	cysteine proteinase inhibitor [Triticum aestivum]
Traes_6DS_00A4158A4	0.410211	0.219389	0.53004	0.745188	1.04532	0.89251	0.00851866	1.17582	up	hypothetical protein F775_26591 [Aegilops tauschii]
TRAES3BF037300040CFD_g	549.853	397.376	403.692	218.158	226.708	209.763	7.31646e-05	-1.34387	down	unnamed protein product [Triticum aestivum]
Traes_1DL_FB90601E7	0.685573	0.920526	0.762302	1.83506	1.80878	1.77227	0.00232227	1.14312	up	Cysteine-rich receptor-like protein kinase 25 [Aegilops tauschii]
Traes_2BL_83409F316	0.22025	0.0746262	0.0547157	3.20655	3.57683	3.28509	1.49925e-33	5.27306	up	predicted protein [Hordeum vulgare subsp. vulgare]
Traes_1DL_B3B5D7203	10.1968	10.1646	12.6766	4.91457	1.5309	1.17742	6.67436e-13	-2.18601	down	O-methyltransferase ZRP4 [Aegilops tauschii]
Triticum_aestivumLinn_newGene_12967	1.76999	2.45047	1.72974	1.49895	0.935088	0.998107	0.0366932	-0.916674	down	hypothetical protein F775_28127 [Aegilops tauschii]
Traes_1DL_C85418ED1	4.66789	3.42423	3.95671	12.4494	15.3095	13.0097	9.51345e-25	1.7547	up	predicted protein [Hordeum vulgare subsp. vulgare]
Traes_4AS_56BE1072A	0.0561183	0.0589086	0.0304488	0.255474	0.234746	0.165896	1.90892e-05	2.07186	up	hypothetical protein TRIUR3_12480 [Triticum urartu]
Traes_2DS_2697C9D0A	10.2496	8.87168	10.3902	21.8216	21.7247	20.7362	5.27013e-11	1.01516	up	60S ribosomal protein L19-2 [Aegilops tauschii]
[truncated: 3,445 more rows]

## Sheet: G24 vs. G0
Table S3 Annotated DEGs of G24 vs. G0
	G0			G24
#ID	T07_FPKM	T08_FPKM	T09_FPKM	T10_FPKM	T11_FPKM	T12_FPKM	FDR	log2FC	regulated	nr_annotation
Traes_1AL_75F9151A0	7.28962	7.06705	7.24018	12.1074	21.2007	14.9552	0.00659211	1.14756	up	60S ribosomal protein L28-1 [Aegilops tauschii]
Traes_5DL_5EF05FA72	0.401713	0.0888253	0.480907	0.908706	1.54681	0.936576	0.0404832	1.8325	up	hypothetical protein F775_15195 [Aegilops tauschii]
TRAES3BF047700010CFD_g	1.97394	1.67929	3.03064	6.55028	7.24522	8.0315	1.00794e-11	1.65334	up	unnamed protein product [Triticum aestivum]
Triticum_aestivumLinn_newGene_8705	1.70731	1.79817	1.73171	0.657978	0.709481	0.628782	0.00426225	-1.43306	down	Putative flavin-containing monooxygenase 1 [Aegilops tauschii]
Traes_7AL_CEA9B770B	42.7957	36.1997	39.9341	87.543	100.237	91.9389	2.81774e-11	1.22316	up	delta tonoplast intrinsic protein TIP2;3 [Triticum aestivum]
Triticum_aestivumLinn_newGene_11830	503.785	445.582	536.531	251.523	290.099	268.361	4.03586e-05	-0.894583	down	hypothetical protein F775_29434 [Aegilops tauschii]
Traes_7AL_6A3AC2A57	0.296937	0.345782	0.121449	1.51289	1.01527	1.40721	7.2536e-07	2.45645	up	PREDICTED: probable LRR receptor-like serine/threonine-protein kinase At3g47570 [Brachypodium distachyon]
Triticum_aestivumLinn_newGene_20184	3.02463	3.37411	2.96194	2.12095	1.07865	1.62598	0.00194919	-0.948468	down	hypothetical protein TRIUR3_32900 [Triticum urartu]
Traes_6BS_804DA0429	5.56209	5.65636	6.61584	16.8422	14.2467	16.0656	2.00179e-14	1.40542	up	Luminal-binding protein 4 [Aegilops tauschii]
Traes_2AS_10D194CC7	0.0253051	0.106095	0.0435373	2.34893	3.25425	2.57602	5.01975e-31	5.94988	up	Cytochrome P450 99A2 [Aegilops tauschii]
Traes_5DL_6CBF61AA4	3.58021	2.06278	3.93109	6.65644	13.5994	8.17961	0.0409723	1.57164	up	RecName: Full=Zinc finger protein 1; AltName: Full=WZF1 [Triticum aestivum]
Traes_1DL_809CA70F3	0.455532	0.495507	0.439487	1.48312	0.950025	1.25551	0.000191435	1.43583	up	Putative LRR receptor-like serine/threonine-protein kinase [Aegilops tauschii]
Traes_1BL_A5CC574CF	5.03238	6.05482	4.96912	9.3771	12.7277	10.5187	4.29468e-05	1.03248	up	hypothetical protein F775_43770 [Aegilops tauschii]
Traes_2DS_3F399EAFB	0.251622	0.272004	0.0825569	0.382198	0.498944	0.552025	0.025213	1.23093	up	Disease resistance protein RPM1 [Aegilops tauschii]
Traes_6AL_915D7F32D	59.7878	55.7502	25.1886	163.473	439.441	318.122	5.15002e-05	3.02073	up	hypothetical protein TRIUR3_03408 [Triticum urartu]
Traes_1DL_2B87D1396	1.33862	1.21135	1.28619	3.0261	2.19011	2.87553	2.9505e-05	1.06924	up	Putative LRR receptor-like serine/threonine-protein kinase [Aegilops tauschii]
Traes_2AS_D5CD0FD7B	0.849162	0.468283	0	5.59865	3.1531	3.55359	0.000131598	3.40261	up	Subtilisin-chymotrypsin inhibitor-2A [Triticum urartu]
Traes_6BS_2CE19545D	7.67481	6.84835	5.38475	2.32716	5.15629	1.87579	0.0172226	-1.14003	down	predicted protein [Hordeum vulgare subsp. vulgare]
Traes_2BL_5DFE6B3311	0.367044	0.404178	0.18283	0.946253	0.579478	0.808383	0.0059402	1.30425	up	PREDICTED: callose synthase 12-like [Brachypodium distachyon]
Traes_5AL_D9BFBD63A	1.46317	1.8203	1.81688	2.89463	3.49041	3.09467	0.0180282	0.901442	up	Acyl carrier protein 2, chloroplastic [Aegilops tauschii]
Traes_5BL_E4613CCD7	0.302341	0	0	2.45962	4.18314	2.17911	1.48401e-06	5.22853	up	uncharacterized protein LOC100274968 [Zea mays]
Triticum_aestivumLinn_newGene_5635	0.480651	0.462104	0.875216	1.15631	1.35946	1.27822	0.0190753	1.00748	up	NBS-LRR protein, partial [Oryza sativa Japonica Group]
Triticum_aestivumLinn_newGene_5197	1.74608	1.61681	1.42057	0.752923	1.04232	0.738411	0.000144075	-0.867284	down	PREDICTED: putative protein FAR1-RELATED SEQUENCE 10 [Brachypodium distachyon]
Traes_2DS_D09901183	5.71838	5.70476	5.0209	9.72659	11.0727	10.5499	8.08971e-06	0.944404	up	40S ribosomal protein S6 [Triticum urartu]
Traes_6BL_EF428EFF2	3.47659	3.81597	3.75142	1.9601	2.156	1.47997	0.0180784	-0.95878	down	predicted protein [Hordeum vulgare subsp. vulgare]
Traes_1AS_EB43CB105	0.504847	0.421471	0.635604	0.822637	1.44181	1.21088	0.0347121	1.13821	up	Peroxidase 1 [Aegilops tauschii]
Traes_3AL_74335C8E1	0.205309	0.363603	0.186794	0.831805	0.749264	0.883155	0.0121988	1.75079	up	Os05g0452600 [Oryza sativa Japonica Group]
Traes_2BS_0FC4E2A69	1.22857	1.13933	0.997624	3.11458	2.94248	2.88657	2.82366e-09	1.40427	up	Cysteine-rich receptor-like protein kinase 8 [Aegilops tauschii]
Traes_5BL_5CED2C911	40.0964	40.1002	35.3681	19.0161	19.7004	18.136	5.73896e-08	-1.01882	down	Bifunctional 3&apos;-phosphoadenosine 5&apos;-phosphosulfate synthetase [Aegilops tauschii]
Traes_3AL_C40EC1F8D	3.73027	4.88297	4.19881	2.55943	2.2006	2.14338	0.00198367	-0.911349	down	Alpha-glucan phosphorylase, H isozyme [Aegilops tauschii]
Traes_5BL_FFE442D18	0.175539	0.433942	0.18722	1.04146	0.575653	1.08201	0.00978946	1.85485	up	Protein spinster [Triticum urartu]
Traes_4AL_31E568671	0.750284	0.967185	0.547448	4.88909	6.18028	5.93471	6.97934e-33	2.92933	up	cytochrome P450 [Triticum aestivum]
TRAES3BF009500080CFD_g	0.606733	0.496548	0.881467	1.52522	1.54323	1.60209	0.0151878	1.17567	up	unnamed protein product [Triticum aestivum]
Triticum_aestivumLinn_newGene_2396	18.7034	15.6002	19.8211	1.19836	2.51028	1.71121	4.52061e-12	-3.35157	down	cold-responsive protein COR14a [Triticum aestivum]
Traes_1BL_90FB952A4	0	0.33024	0.439976	2.66509	2.79989	2.54587	6.93164e-05	3.63778	up	hypothetical protein TRIUR3_07765 [Triticum urartu]
Traes_2AL_CC6133527	7.28335	7.06586	6.33906	19.2928	15.3355	19.3595	5.67399e-14	1.36551	up	Putative metal-nicotianamine transporter YSL12 [Aegilops tauschii]
Traes_4AL_8C4927CF5	0.684349	0.548147	0.633352	2.30506	2.3912	2.19291	1.96577e-12	1.89373	up	lectin receptor kinase [Triticum aestivum]
Traes_5BS_B2CD001D1	37.3468	35.2099	39.316	12.5404	16.0855	10.3798	5.50253e-18	-1.55729	down	Light-inducible protein CPRF2 [Aegilops tauschii]
Triticum_aestivumLinn_newGene_9321	1.01679	0.713704	0.577064	1.98366	2.62299	2.28993	0.000326766	1.61094	up	hypothetical protein F775_31664 [Aegilops tauschii]
Traes_7AL_D94EE789C	3.95228	5.32974	4.99869	2.19074	2.70068	2.91752	0.00227625	-0.888743	down	ABC transporter B family member 28 [Aegilops tauschii]
Traes_5BL_6E77F2A0D	5.71883	5.03037	5.33873	2.31299	2.8446	2.51124	1.79206e-06	-1.11225	down	Omega-3 fatty acid desaturase, chloroplastic [Aegilops tauschii]
Traes_5DL_34C920C3C	0.683535	1.10886	0.872344	1.59635	2.08759	1.6352	0.0127702	1.00694	up	Elongation factor Tu, mitochondrial [Aegilops tauschii]
Traes_4BS_4BC62B7F7	14.0133	11.7072	14.3737	37.9168	48.7438	41.1626	3.76267e-08	1.63266	up	C2 domain-containing protein [Hordeum vulgare subsp. vulgare]
Traes_7DL_AA8F6116C	8995.12	9925.6	9652.93	3113.8	4499.46	4477.2	0.00292242	-1.05695	down	predicted protein [Hordeum vulgare subsp. vulgare]
Traes_5DL_F77D98CBB	20.342	20.6399	33.1688	14.5588	12.3302	13.4726	0.0362382	-0.89557	down	Putative aldehyde oxidase 3 [Aegilops tauschii]
Traes_6BS_B0E9CDCB7	0.446331	0.271384	0.317552	0.771089	0.870719	0.829085	0.000368678	1.26583	up	Disease resistance RPP8-like protein 3 [Aegilops tauschii]
Traes_5DL_DC720C4C0	11.8941	12.9806	9.43793	17.6049	27.2248	18.3262	0.0123599	0.860543	up	hypothetical protein F775_30329 [Aegilops tauschii]
Traes_5DL_183E7A0B8	3.18608	3.75256	2.42612	6.82932	5.0776	6.22113	0.0254743	0.913298	up	Dihydrolipoyllysine-residue acetyltransferase component of pyruvate dehydrogenase complex [Aegilops tauschii]
Traes_5AS_509D1D882	21.2455	17.2863	16.043	31.9551	34.4426	31.7617	8.65299e-05	0.871428	up	predicted protein [Hordeum vulgare subsp. vulgare]
Traes_5BS_C5ED3EE63	5.21854	5.2464	4.03335	13.3826	12.7317	14.4237	1.00556e-10	1.45114	up	PREDICTED: wall-associated receptor kinase 1-like [Brachypodium distachyon]
Traes_4DS_1CFB686D9	15.7189	11.1744	13.6232	24.0887	26.9739	23.1566	3.07706e-05	0.887641	up	predicted protein [Hordeum vulgare subsp. vulgare]
Traes_5BL_F93E077BE	8.84244	10.1735	7.48703	4.68359	5.48564	3.63582	0.0306125	-0.99122	down	hypothetical protein F775_30132 [Aegilops tauschii]
Triticum_aestivumLinn_newGene_15830	0.00146366	0.000947389	0.0185203	21.0626	103.938	12.9419	0.00378405	Inf	up	hypothetical protein M569_00222, partial [Genlisea aurea]
Traes_7AS_21A6B2E11	33.8887	22.5591	36.1977	54.0145	73.8558	58.6781	0.000140873	0.993214	up	Caffeoyl-CoA O-methyltransferase 2 [Aegilops tauschii]
Traes_1DL_0706A4E89	3.50012	3.25313	4.05835	28.0743	17.2577	26.6714	1.6412e-06	2.77355	up	Glucan endo-1,3-beta-glucosidase 13 [Aegilops tauschii]
Traes_7DS_174F64D6D	21.4145	18.0876	18.0741	39.2327	38.4968	39.4313	1.57023e-07	1.00622	up	60S ribosomal protein L9 [Triticum urartu]
Traes_5DL_5D6AE05C1	13.5453	11.7527	11.5023	24.6227	22.8959	25.6653	2.60389e-07	0.977622	up	predicted protein [Hordeum vulgare subsp. vulgare]
Traes_5AL_CAF7F398D	6.30152	4.83865	11.5742	24.2386	38.2574	30.7961	7.32818e-05	2.23529	up	putative amino acid permease YfnA [Triticum urartu]
Traes_2AL_C7956808E	1.07318	1.36542	0.636282	2.19675	3.13171	3.27298	0.00106942	1.5476	up	Protein SET [Aegilops tauschii]
Triticum_aestivumLinn_newGene_7483	2.11641	2.07428	2.5549	5.22193	4.61214	5.16972	1.91145e-07	1.15006	up	RecName: Full=Glutathione S-transferase 2; AltName: Full=GST class-phi [Triticum aestivum]
Traes_5AL_107C8B087	1.02707	0.585865	0.976017	1.82944	2.07914	1.25134	0.0156647	1.00595	up	Hsp70 nucleotide exchange factor fes1 [Triticum urartu]
Traes_5AL_852DA4B43	4.86136	2.79199	3.36454	6.80528	9.89685	6.9376	0.0178563	1.11151	up	hypothetical protein F775_42423 [Aegilops tauschii]
Traes_7BL_E01528223	595.09	651.918	658.249	295.657	374.555	326.14	5.51656e-06	-0.883711	down	Thiazole biosynthetic enzyme 1-2, chloroplastic [Aegilops tauschii]
Traes_7AL_5262BD5AE	37.277	37.3605	36.9854	18.5613	23.0752	20.2298	1.04677e-05	-0.870936	down	chloroplast phytoene synthase 1 [Hordeum chilense]
Triticum_aestivumLinn_newGene_4435	2.43687	2.58971	1.07067	5.02893	5.49218	4.11486	0.000349952	1.2984	up	endo-beta-1,3-glucanase [Triticum aestivum]
Traes_7BS_0FE347D4E	0.0932959	0.203526	0.121364	1.09921	0.666854	0.760492	7.01096e-05	2.73314	up	hypothetical protein F775_08648 [Aegilops tauschii]
Traes_4DS_0A7E021B3	12.0545	12.2194	13.7507	4.37685	3.52677	3.90383	5.86799e-21	-1.70366	down	putative thiamine biosythesis protein ThiC [Poa secunda]
Traes_4AS_7218FF406	3.42669	2.96648	3.20513	7.20506	6.7511	7.31372	2.9483e-08	1.13709	up	predicted protein [Hordeum vulgare subsp. vulgare]
Traes_2DS_F77D8E885	1.43381	0.379986	1.24609	2.53738	4.96717	4.18239	0.00799805	1.93084	up	predicted protein [Hordeum vulgare subsp. vulgare]
Traes_6BL_7D5B2DA20	0.143408	0.158776	0.155967	0.378284	0.352462	0.455073	0.0031323	1.45935	up	Putative receptor protein kinase ZmPK1 [Aegilops tauschii]
Traes_1DL_E23AC4445	1.37895	0.567758	1.82497	2.32542	2.71323	2.55659	0.0179122	1.00331	up	PREDICTED: fructose-1,6-bisphosphatase, cytosolic-like [Brachypodium distachyon]
Traes_4DL_D2423513A	1.68819	1.30261	1.27425	2.98886	2.99892	2.77752	0.000178759	1.04255	up	predicted protein [Hordeum vulgare subsp. vulgare]
Traes_7BS_1ECE6D570	0.323291	0.520687	0.217614	1.05079	0.85782	0.924064	0.00386191	1.44202	up	Putative receptor protein kinase ZmPK1 [Aegilops tauschii]
Traes_4DS_39F851D36	5.58641	4.71696	6.76747	11.6914	17.0126	12.5314	0.00274115	1.27234	up	C2 domain-containing protein [Hordeum vulgare subsp. vulgare]
Traes_4DL_C4877C20D	8.47115	10.7112	8.53684	16.3243	15.872	17.6354	3.86216e-05	0.850696	up	ribosomal protein S7 [Triticum aestivum]
Traes_3B_AE0A8F5D4	3.58996	3.54584	4.3609	1.13681	2.10326	1.45552	0.00015105	-1.32539	down	Putative inactive purple acid phosphatase 27 [Aegilops tauschii]
Traes_3DL_03516502B	2.29481	2.26541	3.4038	1.1063	0.977267	1.20042	4.23079e-05	-1.25911	down	hypothetical protein TRIUR3_26464 [Triticum urartu]
Traes_4DL_936E773F5	0.0828676	0.27617	0.234192	0.532465	0.455011	0.716943	0.0229221	1.58073	up	Putative calcium-binding protein CML27 [Aegilops tauschii]
Traes_1AS_097B121E3	5.65351	5.86249	5.92143	17.8162	11.7079	17.544	0.000122468	1.42234	up	predicted protein [Hordeum vulgare subsp. vulgare]
Traes_4DS_990D31BB1	0.309591	0.330483	0.249383	0.155082	0.0529751	0.128077	0.0183328	-1.4938	down	predicted protein [Hordeum vulgare subsp. vulgare]
Traes_7BL_625F55A12	4.77262	3.02724	6.17539	11.6238	12.1222	8.68523	0.000207572	1.22414	up	bZIP transcription factor 60 [Triticum urartu]
Traes_2BS_3362CD5F6	2.27983	2.0136	0.971821	2.80051	3.67721	3.70266	0.0424837	0.995324	up	predicted protein [Hordeum vulgare subsp. vulgare]
Traes_2BL_10A22BB66	1.11707	1.83907	0.78293	2.12627	2.70318	2.02022	0.0127355	1.02005	up	predicted protein [Hordeum vulgare subsp. vulgare]
Traes_7DS_E50749E85	1.34343	1.82423	1.12607	3.32357	3.19698	3.31647	0.000240842	1.21767	up	Lectin-domain containing receptor kinase A4.2 [Aegilops tauschii]
Traes_5BS_2DB94D0A6	0.599077	0.341604	0.196033	0.769754	0.770373	0.923973	0.0105941	1.14759	up	Unknown similar to A.thaliana Hypothetical protein yhjx (F25A4.25) [Triticum aestivum]
Traes_4AL_DD83F1A44	0.799858	1.04917	0.769775	1.97875	1.87798	2.09723	0.00280924	1.20005	up	xylanase inhibitor [Triticum aestivum]
Traes_1BS_9FDB4C9EC	2.3112	3.53407	2.02827	6.52265	6.70632	6.54226	1.30572e-06	1.31176	up	DnaJ homolog subfamily B member 11 [Aegilops tauschii]
Traes_5DL_546404AFD	7.07822	6.9373	6.71481	20.3109	21.466	19.9234	1.68977e-18	1.59174	up	putative PDI-like protein [Triticum aestivum]
Traes_5BL_FE473852C	3.31326	4.86442	0.847054	14.1498	17.9934	14.3355	8.05318e-06	2.50488	up	Wall-associated receptor kinase 1 [Aegilops tauschii]
Traes_4AL_73CEB0A2F	0.466467	0.976614	0.611824	3.68815	2.32966	3.50556	2.32144e-06	2.22233	up	LRR receptor-like serine/threonine-protein kinase FLS2 [Aegilops tauschii]
Traes_5AS_CD9B3AA8F	1.69346	1.41197	1.70989	2.99759	2.92654	3.17436	0.00112514	0.929736	up	hypothetical protein F775_02398 [Aegilops tauschii]
Traes_6AL_AE7EF8E87	4.33565	3.68608	3.25733	7.35701	8.83408	7.41973	4.0595e-07	1.05665	up	Cytokinin-O-glucosyltransferase 2 [Aegilops tauschii]
Traes_4BL_83C893EE3	0.882441	1.34243	0.825787	3.61279	2.68631	2.24532	0.0221762	1.50593	up	Putative receptor-like protein kinase [Aegilops tauschii]
Traes_3B_9F3320C78	3.95397	3.367	3.43771	24.8288	27.1562	27.2352	6.06443e-48	2.87467	up	glucan endo-1,3-beta-D-glucosidase [Triticum aestivum]
Traes_2DS_5A62799DD	9.09245	8.86248	11.8216	15.4884	22.7337	17.2358	7.34519e-05	0.861567	up	predicted protein [Hordeum vulgare subsp. vulgare]
Traes_1AL_1464E77D3	1.20319	0.73677	0.680028	1.47809	1.84548	2.07781	0.0116909	1.06342	up	predicted protein [Hordeum vulgare subsp. vulgare]
Traes_2DL_01CACA64F	1.69317	1.13522	2.47683	0.414892	0.689655	0.692581	0.0275541	-1.65056	down	hypothetical protein [Triticum aestivum]
Traes_1DL_48CC7D8E0	11.2069	12.1175	10.3369	4.62637	5.83021	4.47295	1.53464e-10	-1.18689	down	Alpha,alpha-trehalose-phosphate synthase (UDP-forming) 1 [Aegilops tauschii]
Traes_7AL_38E309909	0.72423	1.15	0.827016	1.9125	2.24166	2.28043	0.00234421	1.29583	up	Indole-3-glycerol phosphate synthase, chloroplastic [Aegilops tauschii]
Traes_5AL_F259CDDA1	0.491795	0.732415	0.237759	1.62084	2.00803	2.16513	1.97856e-08	2.01681	up	Palmitoyl-protein thioesterase 1 [Triticum urartu]
Traes_3AS_0B6AF43D0	0.465618	0.36843	0.223023	0.617785	0.850937	0.825797	0.029614	1.16038	up	unnamed protein product [Triticum aestivum]
Traes_2DS_BFB4AF796	1.27403	1.35805	1.09128	10.0475	15.8616	9.03048	6.08971e-07	3.2741	up	Putative calcium-binding protein CML45 [Aegilops tauschii]
Traes_6AS_4FB64483A	2.52166	2.45505	2.42079	7.48696	5.61558	7.90834	3.62821e-11	1.4894	up	hypothetical protein TRIUR3_07798 [Triticum urartu]
Traes_6AL_BA1B3E461	0.882984	1.21792	1.68246	0.473064	0.330485	0.305748	0.026684	-1.92727	down	Blue copper protein [Triticum urartu]
Traes_7DS_665CFF796	20.2933	23.7877	26.8715	43.4192	58.138	48.1185	3.78834e-07	1.07494	up	hypothetical protein ZEAMMB73_253085 [Zea mays]
Traes_5DL_4FAF0F3C2	28.9304	29.0729	29.7696	10.9214	19.4111	13.621	0.000806371	-1.01626	down	predicted protein [Hordeum vulgare subsp. vulgare]
TRAES3BF012300020CFD_g	65.8924	60.1107	67.3305	31.1538	46.2876	30.4364	0.0165486	-0.868706	down	conserved hypothetical protein, expressed [Triticum aestivum]
Traes_6AS_B5351634D1	14.3169	14.3162	23.0706	5.20343	9.87813	5.70187	0.0419929	-1.30755	down	Chlorophyll a-b binding protein, chloroplastic [Triticum urartu]
Traes_5AL_973AE97A2	5.87937	5.50125	5.37944	10.8241	12.9284	8.9701	2.93227e-05	0.957472	up	Phosphoenolpyruvate/phosphate translocator 1, chloroplastic [Triticum urartu]
Traes_7AS_AC98EB6B4	2.77445	2.76329	2.46671	1.4487	0.910563	1.39571	0.0207525	-1.1562	down	Putative protein phosphatase 2C 54 [Aegilops tauschii]
Traes_2BL_C1A8BAC1C	0.190442	0.126064	0.0897828	4.3695	3.77415	4.44591	2.79621e-30	5.0474	up	KO2 protein [Aegilops speltoides]
Traes_6BL_5A3A0F418	0.289649	0.524808	0.35782	1.7183	0.978264	1.69167	0.025774	1.90256	up	Blue copper protein [Aegilops tauschii]
Traes_7BS_AB98E8571	3.26014	2.68616	2.43207	8.82417	18.6673	11.9588	0.00980551	2.42034	up	pathogenesis-related protein 1-14 [Triticum aestivum]
Triticum_aestivumLinn_newGene_10021	0.471511	0.411651	0.134802	1.07026	0.917164	1.07171	1.66397e-05	1.62832	up	Putative GMC-type oxidoreductase [Aegilops tauschii]
Traes_5AL_BCE0E5EB9	1.61333	1.34422	0.992406	2.22788	3.27654	2.25793	0.0162691	0.933713	up	hypothetical protein [Triticum aestivum]
Traes_1BS_835A825DC	1.07448	1.15739	1.80684	0.250192	0.285283	0.36181	2.57334e-05	-2.25366	down	annexin [Triticum aestivum]
Traes_6BS_59D86764B	1.0271	1.2295	1.19212	0.581269	0.190614	0.417191	4.02903e-06	-1.59917	down	Putative multidrug resistance protein [Aegilops tauschii]
Traes_7BL_3DD2ED8CC	4.04351	3.66872	3.6196	6.46338	8.59153	6.50028	0.000356376	0.935786	up	60S ribosomal protein L34 [Triticum urartu]
Traes_7BL_A42023251	4.10282	4.37961	5.43665	9.21019	7.46318	9.6498	0.000212994	0.920619	up	Dolichyl-diphosphooligosaccharide--protein glycosyltransferase 48 kDa subunit [Triticum urartu]
Traes_7AS_76670DCAB	15.2878	14.9615	15.9006	31.5316	31.3669	33.1194	2.56513e-08	1.05086	up	Heat shock protein 81-3 [Triticum urartu]
Traes_2DS_EC6D0762E	3.67478	3.49594	3.23921	9.30451	6.00107	10.1707	0.00674068	1.32225	up	predicted protein [Hordeum vulgare subsp. vulgare]
Traes_4DL_7C1FE7A7D	9.45313	10.589	9.38916	5.08991	6.01141	4.8667	1.93453e-05	-0.864776	down	ABC transporter G family member 22 [Aegilops tauschii]
Traes_7DS_1DD0D02E7	0.879186	0.753124	0.933728	0.465878	0.323325	0.597381	0.023676	-0.863011	down	hypothetical protein F775_10484 [Aegilops tauschii]
Traes_5AL_F82860F37	1.14492	1.50558	1.34785	0.714814	0.537388	0.532338	0.0076943	-1.12471	down	Calcium-dependent protein kinase isoform 11 [Triticum urartu]
Traes_1AS_F3EAEC435	1.28783	1.5793	1.63294	3.74063	3.86261	3.72443	6.69321e-09	1.34088	up	WRKY transcription factor [Triticum aestivum]
Traes_7DL_E585517CC	40.9357	34.6565	24.1719	233.234	205.671	283.674	9.5661e-18	2.89468	up	Aspartic proteinase nepenthesin-1 [Triticum urartu]
Traes_2AL_F241A70EE	2.1821	3.19969	0.588815	4.7374	9.787	10.3957	0.00553232	2.20936	up	predicted protein [Hordeum vulgare subsp. vulgare]
TRAES3BF027500010CFD_g	3.32823	3.13915	3.79736	1.96381	1.76763	1.33209	0.00192396	-0.968419	down	unnamed protein product [Triticum aestivum]
Traes_2DL_CCAE7B431	23.953	23.8167	20.9534	11.8021	9.58046	11.889	1.22429e-08	-1.06444	down	Putative sulfate transporter 3.3 [Aegilops tauschii]
Traes_4AS_5C4ADB91B	1.61665	2.48186	1.976	1.08326	1.07243	0.837618	0.00610708	-1.05243	down	predicted protein [Hordeum vulgare subsp. vulgare]
Traes_7BS_9D86AA119	2.89744	2.42385	2.79482	5.17901	4.90577	4.9627	0.000608408	0.900426	up	predicted protein [Hordeum vulgare subsp. vulgare]
Traes_6BL_CC530E1C0	1.85279	2.17032	1.53158	5.26479	6.3949	5.3525	6.35365e-13	1.61426	up	Formate dehydrogenase 2, mitochondrial [Aegilops tauschii]
Traes_4DL_875174B05	10.159	13.8113	11.3877	4.41633	6.19904	5.18944	5.82714e-07	-1.16625	down	predicted protein [Hordeum vulgare subsp. vulgare]
Traes_3B_A469EBB0C	4.79431	4.78312	3.38314	10.6684	8.82835	8.84968	0.00382843	1.10107	up	unnamed protein product [Triticum aestivum]
Traes_3AS_9165253EC	3.4916	3.27439	3.82289	16.0322	12.1764	13.4394	2.34306e-15	1.99028	up	RecName: Full=Glutathione S-transferase 1; AltName: Full=GST class-phi [Triticum aestivum]
Traes_4DL_E36DAA2A0	4.52798	4.68084	4.4681	8.19975	11.0996	8.76007	2.08386e-05	1.07591	up	PREDICTED: 60S ribosomal protein L18-2-like [Brachypodium distachyon]
Traes_2BL_C9409B595	2.29724	2.05902	2.07667	1.16866	0.957964	1.47696	0.0200235	-0.882446	down	Protein argonaute 1B [Triticum urartu]
Traes_5BL_65826E1A1	0.582906	0.542591	0.592995	0.968351	1.57097	1.33481	0.021147	1.19722	up	heat shock factor B1b [Triticum aestivum]
Traes_2AL_02AD45F9D	1.61364	1.99382	2.49699	1.14991	1.01423	1.14319	0.0347242	-0.875638	down	Villin-4 [Triticum urartu]
Traes_4BL_DA1F08EC1	0.842465	0.937846	1.12803	1.80157	2.92749	2.60821	0.00274203	1.34712	up	predicted protein [Hordeum vulgare subsp. vulgare]
Traes_4DS_70CD809D5	5.43062	5.0488	3.45934	1.68862	2.77803	2.37796	0.000173459	-1.02299	down	predicted protein [Hordeum vulgare subsp. vulgare]
Traes_2DS_239C01C02	183.409	182.288	242.619	446.637	755.896	596.793	4.28781e-14	1.74033	up	chitinase 2 [Triticum aestivum]
Traes_2DL_365669AAD	47.5715	44.8739	42.7212	17.189	23.3474	20.5371	1.13704e-07	-1.16929	down	Bifunctional monodehydroascorbate reductase and carbonic anhydrase nectarin-3 [Aegilops tauschii]
Traes_5BL_B435EDEF4	5.37788	4.98477	5.86975	9.17053	13.1406	9.71404	0.0197561	0.966647	up	predicted protein [Hordeum vulgare subsp. vulgare]
Traes_6BS_89265ECAD	2.62257	2.34656	2.37813	5.70725	4.6172	4.99109	0.00109256	1.05346	up	Subtilisin-like protease [Aegilops tauschii]
TRAES3BF046100040CFD_g	0.465161	1.86989e-05	0.335672	1.62743e-10	1.9056e-37	2.86412e-06	0.0324721	#NAME?	down	unnamed protein product [Triticum aestivum]
Traes_5DL_A75494E29	0.432617	0.132431	0.166177	1.66347	1.65819	1.31784	1.75341e-06	2.84205	up	Secologanin synthase [Aegilops tauschii]
Traes_2AL_A3F599522	0.48643	0.608538	0.405864	0.200061	0.114098	0.25835	0.0056098	-1.40735	down	predicted protein [Hordeum vulgare subsp. vulgare]
Traes_5AS_50A2496B9	0	0	0	0.66805	0.572844	0.596176	8.27185e-13	Inf	up	PREDICTED: cycloartenol synthase-like isoform X3 [Brachypodium distachyon]
Traes_5AL_D272DD940	1.757	1.5145	1.12099	2.9501	3.53298	2.51899	0.000377309	0.93246	up	Protein kinase APK1B, chloroplastic [Triticum urartu]
Traes_6BS_21E4C03A3	0.331034	0.37209	0.292433	1.75222	0.770719	1.12965	0.0163821	1.92173	up	Acyltransferase-like protein [Aegilops tauschii]
Traes_7BL_6EF469A1F	8.71996	10.7571	7.90636	22.8432	17.6718	24.0122	1.42455e-08	1.24659	up	hypothetical protein F775_27209 [Aegilops tauschii]
Traes_2BS_C0E606843	0.935974	0.816734	0.368614	2.05659	1.95044	1.81047	0.0105051	1.43915	up	Putative LRR receptor-like serine/threonine-protein kinase [Aegilops tauschii]
Traes_7AL_E7E665596	2.20764	2.1714	1.68283	3.87218	3.9724	3.99712	0.000381796	0.978524	up	40S ribosomal protein S24-2 [Aegilops tauschii]
TRAES3BF270500020CFD_g	0.352822	0.540576	0.883632	2.62263	3.70436	2.12766	3.06094e-06	2.39082	up	unnamed protein product [Triticum aestivum]
Traes_7BL_5EB114AB7	0	0.0473933	0	1.32373	0.551613	1.24915	1.63201e-05	6.04453	up	PREDICTED: cytochrome P450 87A3-like [Brachypodium distachyon]
Traes_6AL_C78A4D4B5	1.26388	1.28894	1.32614	3.29411	2.47182	2.66072	3.21957e-05	1.1429	up	predicted protein [Hordeum vulgare subsp. vulgare]
Traes_4DL_C32077899	0.27178	0.354457	0.0539316	0.767887	0.506334	0.727444	0.028122	1.55553	up	Glucose-6-phosphate 1-dehydrogenase 4, chloroplastic [Aegilops tauschii]
Triticum_aestivumLinn_newGene_10167	5.69815	5.60848	6.71662	2.02654	2.67047	2.7451	0.017132	-1.33809	down	Putative flavin-containing monooxygenase 1 [Aegilops tauschii]
Traes_3DL_A96DF70FE	26.3578	26.333	23.5128	14.3769	14.7159	11.7499	1.56879e-05	-0.901593	down	Alcohol dehydrogenase (NADP+) A [Aegilops tauschii]
Traes_7DS_4563FC5AE	0.811347	1.06886	0.868895	0.555158	0.142415	0.490275	0.0136348	-1.27255	down	LRR receptor-like serine/threonine-protein kinase ERL1 [Aegilops tauschii]
Traes_1BL_51774DCD7	20.1627	16.8286	21.9284	69.0782	70.7491	66.5874	1.57012e-23	1.89003	up	wali6 [Triticum aestivum]
Traes_2AS_7329E7877	3.35407	3.79649	2.00454	6.62806	5.2337	5.36292	0.00227625	0.945248	up	40S ribosomal protein S3-3 [Triticum urartu]
Traes_2AL_B8FF3EDD9	21.9067	18.6907	23.5395	8.79065	10.1248	10.331	1.59591e-10	-1.17635	down	predicted protein [Hordeum vulgare subsp. vulgare]
Traes_3AL_743458C76	18.5332	16.3794	17.4041	29.2775	35.4132	29.0525	1.28548e-05	0.855711	up	60S ribosomal protein L24 [Aegilops tauschii]
Traes_2AL_729CB1040	2.86954	3.09844	3.21733	7.59795	9.14966	8.13307	5.29449e-08	1.45056	up	Aldose 1-epimerase [Aegilops tauschii]
Traes_2AS_73898140B	0.736416	0.497263	0.893422	0.109302	1.93049e-43	0.47481	0.0405579	-1.82406	down	predicted protein [Hordeum vulgare subsp. vulgare]
Triticum_aestivumLinn_newGene_2142	4.0549	3.70656	3.44691	1.54452	1.54576	1.26364	1.48304e-09	-1.49999	down	hypothetical protein TRIUR3_32621 [Triticum urartu]
Triticum_aestivumLinn_newGene_13152	2.63124	2.02855	2.55	5.47997	3.66724	6.20487	0.0387169	1.07813	up	Putative coatomer subunit beta&apos;-3 [Aegilops tauschii]
Traes_6AL_9A1102477	1.16233	0.883244	1.10476	1.99202	2.60729	1.9454	0.00611836	1.09648	up	putative secretory carrier membrane protein [Triticum aestivum]
Traes_5BL_5964057A8	0.226194	0.251616	0.265105	1.18937	1.13436	1.2887	0.0056564	2.25692	up	predicted protein [Hordeum vulgare subsp. vulgare]
Triticum_aestivumLinn_newGene_1136	0.811237	1.13676	1.56919	1.86423	2.4903	2.06824	0.041663	0.870235	up	hypothetical protein F775_25003 [Aegilops tauschii]
Traes_1AS_5790A3717	3.75714	3.14706	4.19793	9.07019	10.6646	10.8787	1.81952e-11	1.37083	up	3-ketoacyl-CoA synthase 21 [Triticum urartu]
Traes_1DL_2E20F9EE9	1.19002	1.20967	2.28995	7.21523	5.36545	8.12867	0.00376834	2.20751	up	Cytochrome P450 94A1 [Triticum urartu]
Traes_5DL_3AFB7B7CF	3.11259	3.94514	3.97436	1.96944	2.07569	1.75696	0.0338912	-0.949794	down	Putative aldehyde oxidase 2 [Aegilops tauschii]
Traes_4BL_41F1D5034	0.466381	0.826344	0.378348	1.51051	1.59257	1.38944	7.3571e-05	1.421	up	101 kDa heat shock protein [Aegilops umbellulata]
Traes_7AL_39E50A177	2.87519	2.43687	3.21249	1.11529	2.12508	1.37745	0.0466224	-0.922383	down	putative mixed beta glucan synthase [Triticum aestivum]
Traes_5DL_DE930D8C9	0.148274	0.204128	0.0652051	2.93038	2.10814	3.85462	1.87818e-10	4.5052	up	Cytochrome P450 71D7 [Aegilops tauschii]
Traes_4AL_B68D8BBCF	1.00474	1.459	1.3543	3.92931	6.2681	4.52456	8.02604e-05	1.97976	up	hypothetical protein F775_30045 [Aegilops tauschii]
Traes_1BL_5ADA48D3A	59.2652	52.9187	72.4825	22.1819	43.3081	22.2992	0.018544	-1.06936	down	chlorophyll a/b-binding protein WCAB precursor [Triticum aestivum]
Traes_3DS_B886F28ED	34.2691	29.206	25.1265	73.9476	75.1956	63.3362	2.86528e-07	1.25931	up	PREDICTED: 40S ribosomal protein S5-like, partial [Oryza brachyantha]
Traes_7BS_3077BDBE5	3260.12	5099.97	5352.04	655.201	2303.78	1503.29	0.00448245	-1.60438	down	Protein TRANSPARENT TESTA 12 [Triticum urartu]
Traes_7DS_234C91163	3.38034	3.18961	4.94432	1.57448	0.530382	0.918636	9.03194e-09	-1.97682	down	PREDICTED: achilleol B synthase-like [Brachypodium distachyon]
Traes_5BS_99957C738	58.9668	57.3265	56.2853	121.45	165.687	131.875	2.48447e-07	1.27926	up	hypothetical protein SORBIDRAFT_06g019050 [Sorghum bicolor]
Traes_7AS_109D0BF06	2.96955	1.92998	3.41676	1.59952	1.00885	1.73548	0.0307235	-0.929653	down	Bidirectional sugar transporter SWEET6b [Triticum urartu]
Triticum_aestivumLinn_newGene_15870	0.686898	0.696315	0.325926	5.88193	5.61259	5.14628	4.84491e-20	3.3563	up	predicted protein [Hordeum vulgare subsp. vulgare]
Traes_7AL_436DA1263	3.14889	2.52479	2.5191	11.8908	15.5274	10.7032	6.30088e-13	2.19923	up	hypothetical protein TRIUR3_15868 [Triticum urartu]
Traes_6DL_9FAE3F08F	1.76123	1.95362	1.75512	5.13479	4.41154	4.59852	2.81196e-07	1.36743	up	Wall-associated receptor kinase 5 [Aegilops tauschii]
Traes_4BS_68EB4B5DA	0.479697	0.378579	0.630747	1.01782	1.21871	1.23606	0.00701048	1.23726	up	PREDICTED: uncharacterized protein At1g18480 [Brachypodium distachyon]
Traes_7DS_90668ED2B	4.79656	5.13563	5.24251	2.21839	3.32657	2.26004	0.000321013	-0.969181	down	MADS box protein VRT-2 [Triticum aestivum]
Triticum_aestivumLinn_newGene_14841	2.84101	2.1426	1.42028	3.9769	8.93395	5.6462	0.0240013	1.52271	up	hypothetical protein TRIUR3_03633 [Triticum urartu]
Traes_3DL_B2FD2FBFA	2.7933	2.33208	3.31182	1.60808	1.23566	1.66263	0.000360413	-0.902135	down	Cellulose synthase A catalytic subunit 4 (UDP-forming) [Aegilops tauschii]
Traes_5DL_7DB30B711	0.492263	0.538441	0.72857	0.306544	0.255488	0.364798	0.0328976	-0.92564	down	hypothetical protein F775_02218 [Aegilops tauschii]
Traes_5DS_76287837A	0.781359	0.762278	0.677629	1.73372	1.79428	1.71831	8.81881e-08	1.19941	up	Lectin-domain containing receptor kinase A4.2 [Aegilops tauschii]
Traes_2AS_67EFE0FAE	1.48251	1.3353	1.77756	0.770379	0.850747	0.753353	0.00107925	-0.988277	down	heat shock protein 90 [Triticum aestivum]
Traes_4AS_430948E46	0.745125	0.567719	0.748814	1.43996	1.28688	1.38981	0.0079293	1.02933	up	predicted protein [Hordeum vulgare subsp. vulgare]
Traes_2DL_332FCD6DD	19.9661	14.4345	22.3726	7.63879	10.9155	11.2322	0.0221762	-0.955691	down	Transcription factor TGA4 [Aegilops tauschii]
Traes_5DS_C13EFC8F7	1.91697	1.73619	1.35955	0.661966	0.655613	0.999354	0.00600689	-1.21703	down	hypothetical protein F775_18404 [Aegilops tauschii]
Traes_5DL_C65153D64	0.0274145	0.0369627	0	1.83188	1.70475	2.25124	3.94214e-29	7.31216	up	unnamed protein product [Triticum aestivum]
Traes_3AL_F201EE65D	7.86437	7.96368	8.02927	4.06761	3.70304	4.38743	0.000299502	-0.999599	down	predicted protein [Hordeum vulgare subsp. vulgare]
Traes_6BL_B6061C867	0.278999	1.16004	0	2.29991	2.31161	3.11839	0.0148108	2.5133	up	Peptide transporter PTR2 [Aegilops tauschii]
Traes_4AL_497775E8F	4.78694	3.87436	3.8903	6.36464	8.49113	8.03237	0.00994434	0.891002	up	ferritin [Triticum aestivum]
Traes_2BS_647C82888	0.227818	0.479287	0.364639	1.24188e-05	3.68762e-05	1.60524e-05	8.81371e-06	#NAME?	down	Os07g0685700 [Oryza sativa Japonica Group]
Traes_2AS_23A770C77	1.19945	0.675543	2.58806	66.6299	60.6473	80.3242	1.01026e-55	5.6543	up	Peroxidase 1 [Aegilops tauschii]
Traes_1DL_30B3FD9F8	19.0641	18.0696	19.5581	36.5958	43.5482	36.7745	7.66658e-06	0.872109	up	PREDICTED: UDP-glucuronic acid decarboxylase 4 [Malus domestica]
Traes_1DS_2E8605E5C	1.96749	1.7423	1.41932	4.05077	3.6667	4.20136	1.77096e-06	1.21844	up	Anthocyanidin 3-O-glucosyltransferase [Aegilops tauschii]
Triticum_aestivumLinn_newGene_10001	6.79308	5.60326	6.87365	2.81547	2.8694	3.15741	1.13028e-06	-1.17348	down	Heat stress transcription factor A-2a [Aegilops tauschii]
Traes_1AS_AC54CBF83	0.883149	1.06592	0.702421	3.77895	3.48041	4.01589	1.84596e-12	1.96189	up	resistance-related receptor-like kinase [Triticum aestivum]
Triticum_aestivumLinn_newGene_3781	2.88612	1.32888	3.1041	4.96085	6.56211	5.33219	0.00205779	1.20306	up	hypothetical protein F775_43817 [Aegilops tauschii]
Traes_1BL_EA9929CAF	4.92227	7.09893	7.72039	3.22894	4.0446	3.35991	0.00267507	-0.903532	down	PREDICTED: F-box protein At4g18380-like [Oryza brachyantha]
Traes_5DL_1F44EFC2C	253.035	236.739	302.599	106.324	161.8	112.856	0.000232874	-1.0472	down	Chlorophyll a-b binding protein, chloroplastic [Aegilops tauschii]
Traes_4BL_EA4B13E3E	0.144002	0.195972	0.130062	0.358149	0.501343	0.378884	0.045077	1.44695	up	Heat shock 70 kDa protein, mitochondrial [Aegilops tauschii]
Traes_5BL_7CE3EDE29	85.0944	76.0607	85.4297	35.2739	55.7867	37.8347	0.00315656	-0.944473	down	predicted protein [Hordeum vulgare subsp. vulgare]
Triticum_aestivumLinn_newGene_4538	0.886374	1.04661	0.757133	0.479671	0.439822	0.359531	0.0207645	-1.15747	down	predicted protein [Hordeum vulgare subsp. vulgare]
Traes_7AS_6FB647538	0.64573	0.928214	0.880311	2.14787	2.15909	1.8069	0.0041369	1.35934	up	predicted protein [Hordeum vulgare subsp. vulgare]
Triticum_aestivumLinn_newGene_13055	1.0562	1.44433	1.19769	0.399369	0.815397	0.614742	0.0214166	-1.02049	down	hypothetical protein F775_00750 [Aegilops tauschii]
Traes_7BL_4B606D794	1.50931	1.39682	1.16644	2.76954	2.26848	2.85676	0.0487053	0.978014	up	hypothetical protein F775_28345 [Aegilops tauschii]
Traes_5DL_98AA0CF23	1.57089	1.5442	1.46695	4.31323	4.07386	4.15226	1.6412e-06	1.45545	up	unnamed protein product [Triticum aestivum]
Traes_4DL_1AADAA76A	0.537688	0.641471	0.470706	1.71166	2.24084	1.7897	4.58133e-08	1.85315	up	Os03g0195100 [Oryza sativa Japonica Group]
Traes_4DL_26CDE7D19	0.877437	1.16373	1.00524	0.418572	0.446055	0.196021	0.0233543	-1.54096	down	Flavonol synthase/flavanone 3-hydroxylase [Aegilops tauschii]
Triticum_aestivumLinn_newGene_16570	0.0654185	0.059908	0.0395717	0.302155	0.503342	0.498621	0.00146131	3.13287	up	Lectin-domain containing receptor kinase A4.3 [Aegilops tauschii]
Traes_2BS_9799A4487	1.45363	0.965196	1.95795	0.578867	0.503302	0.469664	0.0408323	-1.62156	down	hypothetical protein TRIUR3_16465 [Triticum urartu]
Traes_7DS_9E256BDFD	1.46235	1.04556	1.18483	0.515824	0.809112	0.416488	0.0111075	-1.11289	down	hypothetical protein TRIUR3_24562 [Triticum urartu]
Triticum_aestivumLinn_newGene_9123	1.85508	1.8099	1.03642	6.59299	5.48246	7.60573	3.02517e-11	2.04312	up	hypothetical protein F775_11934 [Aegilops tauschii]
Traes_7DS_89D27FE16	44.3258	55.651	26.0977	8.97077	13.7304	18.8371	0.034646	-1.6812	down	Protein TRANSPARENT TESTA 12 [Triticum urartu]
Traes_1DL_F23E9DAA9	0.935669	1.2822	1.50037	0.535506	0.464416	0.347712	7.67817e-05	-1.49628	down	RNA polymerase sigma factor rpoD [Aegilops tauschii]
Traes_3DL_CD7116A20	2.34592	3.73934	2.58071	6.15868	4.62905	4.62576	0.00378405	0.985513	up	60S ribosomal protein L10a-1 [Triticum urartu]
Traes_6DL_08908F8DB	1.38178	2.36535	0.842442	3.97882	3.15253	3.90786	0.00654641	1.12286	up	hypothetical protein F775_17167 [Aegilops tauschii]
Traes_6BL_75585A9EA	15.39	18.9802	25.8424	10.327	13.194	9.93826	0.0427102	-0.860338	down	hypothetical protein F775_13138 [Aegilops tauschii]
Traes_1AL_326B4C863	7.49603	6.90693	7.13253	31.6058	21.3173	29.1891	2.45156e-09	1.93977	up	hypothetical protein TRIUR3_06539 [Triticum urartu]
Traes_5BS_94EB99BCB	1.97135	2.06675	3.20475	7.08071	8.01195	8.48967	1.18711e-11	1.67033	up	thaumatin-like protein [Triticum aestivum]
Traes_2AS_452FED53F	110.294	101.011	101.225	54.5343	66.2765	51.2021	7.22159e-06	-0.870785	down	RecName: Full=Nicotianamine synthase 9; AltName: Full=S-adenosyl-L-methionine:S-adenosyl-L-methionine:S-adenosyl-methionine 3-amino-3-carboxypropyltransferase 9 [Hordeum vulgare]
Triticum_aestivumLinn_newGene_5418	2.31426	2.54169	2.67414	0.890894	1.48622	1.20143	4.19238e-09	-1.19754	down	hypothetical protein F775_22042 [Aegilops tauschii]
Traes_2BS_710A67321	0.983347	0.64804	0.539679	3.1973	2.24162	2.81562	1.32997e-09	1.97038	up	Lectin-domain containing receptor kinase A4.3 [Aegilops tauschii]
Traes_3DL_CC2CE8F7B	0.199449	0.10197	0.124149	0.481375	0.420631	0.376428	0.0334062	1.67255	up	unnamed protein product [Triticum aestivum]
Traes_5BL_417551368	6.64263	5.97622	6.49636	3.60757	3.47772	3.41053	1.88643e-05	-0.872724	down	Two-component response regulator-like PRR95 [Aegilops tauschii]
Traes_7BL_B45AF8E86	2.98616	4.03786	3.51734	6.02385	6.56207	5.32943	1.81024e-08	1.25955	up	truncated hemoglobin Hb2b [Triticum aestivum]
Traes_2BL_919DD0DC3	0.106028	0.240109	0.059795	0.799573	0.755854	0.578799	5.16536e-08	2.42077	up	Putative serine/threonine-protein kinase receptor [Aegilops tauschii]
Traes_7BL_0E93FBCFF	19.9419	19.9783	25.0888	43.2835	40.9818	42.371	6.37119e-07	0.952012	up	spermidine synthase [Triticum aestivum]
Traes_5AS_A3EA1B54C	1.40302	0.94945	1.03981	5.3592	6.77709	5.72907	1.55639e-09	2.48445	up	Dehydrogenase/reductase SDR family protein 7-like protein [Triticum urartu]
Triticum_aestivumLinn_newGene_15295	1.62786	1.68814	2.07456	4.42802	4.41348	3.69084	1.22562e-07	1.22127	up	PREDICTED: uncharacterized protein LOC100830294 [Brachypodium distachyon]
Traes_3AL_5F34921C3	0.65557	0.637981	0.456972	0.362544	0.217758	0.300644	0.0210453	-1.03564	down	ABC transporter B family member 11 [Aegilops tauschii]
Traes_4AL_586359D761	4.17745	4.49684	3.92164	28.0185	28.78	29.328	2.61334e-42	2.74558	up	predicted protein [Hordeum vulgare subsp. vulgare]
Traes_2DS_BB50DEEF8	518.451	499.933	582.759	316.333	230.049	265.168	5.90509e-07	-0.955444	down	unknown [Zea mays]
Traes_6AS_58D403D66	217.351	208.242	252.43	92.8042	151.266	92.6775	0.000167084	-1.01549	down	Chlorophyll a-b binding protein, chloroplastic [Triticum urartu]
Traes_4DL_2922E43F6	4.41534	3.80085	3.98744	1.96808	1.46544	2.55932	0.0004565	-1.06439	down	Protein TRANSPARENT TESTA 12 [Aegilops tauschii]
Traes_5BL_C5EF65E3C	0.603656	0.847207	0.826222	2.67627	2.58605	2.52447	1.69739e-08	1.81448	up	hypothetical protein TRIUR3_04815 [Triticum urartu]
Traes_7AS_53D56950A	37.9476	34.4078	42.838	20.4307	23.1592	19.0991	0.00200532	-0.869077	down	UDP-glycosyltransferase 85A2 [Triticum urartu]
Traes_7BS_4B7EAA36C	0.550026	0.816148	0.488921	1.50331	1.05888	1.562	0.0127933	1.19617	up	PREDICTED: uncharacterized protein LOC100841206 [Brachypodium distachyon]
Traes_4AL_F23B2CEFB	10.7307	11.7554	13.3369	30.1039	30.5405	30.2992	8.92033e-14	1.35613	up	protein disulfide isomerase family protein TaPDIL1-1beta [Triticum aestivum]
Traes_5DL_2AE59A2BA	5.57965	4.2356	8.84773	15.7502	17.3457	14.0966	0.000330265	1.33762	up	hypothetical protein OsI_01972 [Oryza sativa Indica Group]
Traes_1AL_E1AB079FF	0.439856	0.691859	0.360885	1.41302	1.22351	1.08465	0.00119075	1.35989	up	DNA-directed RNA polymerases I and III subunit rpac1 [Aegilops tauschii]
Traes_3AS_45D8C6A2A	0.972791	0.935845	0.663776	1.55056	1.47002	1.89705	0.0172769	0.920837	up	Regulatory protein NPR2 [Triticum urartu]
Traes_4AL_EBC56E395	1.13997	1.08144	1.35946	0.473493	0.477068	0.503432	0.000559709	-1.3664	down	hypothetical protein TRIUR3_11532 [Triticum urartu]
Traes_6BS_1270301A4	0.367115	0.344933	0.402992	1.07961	0.976342	0.809446	0.0173494	1.40918	up	hypothetical protein F775_07530 [Aegilops tauschii]
Traes_1DL_36CEA53FD	16.4676	18.2661	17.3348	5.77497	9.54448	4.88552	8.28406e-12	-1.3896	down	hypothetical protein F775_00847 [Aegilops tauschii]
Traes_6DS_211935E65	5.69203	3.56517	6.04598	15.828	18.4629	16.9974	5.92276e-16	1.73252	up	cinnamyl alcohol dehydrogenase [Triticum aestivum]
Traes_1AL_C1F546A56	0.333216	0.435661	0.473788	1.73691	1.08396	1.26555	0.00286839	1.80231	up	Hypersensitive-induced response protein 1 [Triticum urartu]
Traes_2BL_F22336B90	1.65903	1.11976	0.418235	2.95691	3.54915	3.74799	4.50959e-08	1.73935	up	RecName: Full=Protochlorophyllide reductase A, chloroplastic; Short=PCR A; AltName: Full=NADPH-protochlorophyllide oxidoreductase A; Short=POR A; Flags: Precursor [Triticum aestivum]
Traes_4AS_C710FA713	18.0442	19.0422	19.9693	9.61722	10.5976	9.63806	6.3985e-07	-0.94921	down	predicted protein [Hordeum vulgare subsp. vulgare]
Triticum_aestivumLinn_newGene_16498	0.545127	2.61965	0.748922	5.04675	4.32512	6.90089	4.29941e-05	2.2238	up	hypothetical protein TRIUR3_16589 [Triticum urartu]
Traes_5BL_3D4994647	0.510943	0.119172	0	1.29233	4.32819	2.77388	0.00659211	3.92037	up	hypothetical protein F775_27600 [Aegilops tauschii]
Traes_7AL_1A21E8798	4.83652	5.45719	4.51137	16.2837	11.5865	15.6911	2.47803e-06	1.55266	up	RecName: Full=Endoplasmin homolog; AltName: Full=Glucose-regulated protein 94 homolog; Short=GRP-94 homolog; Flags: Precursor [Hordeum vulgare]
Traes_4DS_24FDEF3F1	3.16583	5.09963	4.48482	2.24015	1.44959	2.38478	0.00827258	-1.10246	down	Cortical cell-delineating protein [Aegilops tauschii]
Traes_2BL_D11F64BB4	4.5547	4.7483	6.40559	10.9531	9.90932	11.0835	1.06489e-07	1.01267	up	70 kDa peptidyl-prolyl isomerase [Aegilops tauschii]
Traes_5DS_669F20907	0.348309	0.371786	0.469962	1.34478	1.39134	2.43017	2.9607e-08	1.55974	up	PREDICTED: cycloartenol synthase-like isoform X1 [Brachypodium distachyon]
Traes_7DS_3F6DCEAA8	3.17276	2.58423	3.38554	6.45356	7.04734	8.02405	1.12095e-06	1.22955	up	Annexin D1 [Triticum urartu]
Traes_2DS_A2F0F9DEB	1.34164	0.831009	0.776507	2.16794	2.1157	2.18922	0.000266634	1.13375	up	predicted protein [Hordeum vulgare subsp. vulgare]
Triticum_aestivumLinn_newGene_10751	3.61922	4.24452	4.7787	2.64424	2.15769	2.59162	3.8196e-05	-0.852432	down	Protein FAR1-RELATED SEQUENCE 5 [Aegilops tauschii]
Traes_6BL_57FC6AD11	1.62809	1.71803	1.63366	4.79561	3.22589	3.72216	0.000237015	1.23938	up	predicted protein [Hordeum vulgare subsp. vulgare]
Triticum_aestivumLinn_newGene_5136	3.05235	3.03666	3.00241	10.0815	10.2821	9.47994	1.1612e-20	1.69785	up	hypothetical protein F775_19313 [Aegilops tauschii]
Traes_5AL_EAE4843B0	3.3249	3.83903	2.58224	7.92841	5.03093	7.50303	0.0120339	1.14191	up	putative LRR receptor-like serine/threonine-protein kinase MRH1 [Triticum urartu]
Traes_5BL_299B9E6A7	3.33493	4.33732	3.09763	6.66148	7.47572	5.68129	0.0408323	0.901222	up	hypersensitive induced response protein 3 [Triticum aestivum]
Traes_1DS_FB5D75ECD	0.31673	0.287244	0.324327	0.795045	0.53867	0.708361	0.00342237	1.16827	up	Disease resistance protein RPM1 [Aegilops tauschii]
Traes_6DL_13B51D4DC	1.80825	2.0823	1.46583	4.06669	5.2582	4.61529	2.23269e-06	1.39274	up	Wall-associated receptor kinase 5 [Aegilops tauschii]
Triticum_aestivumLinn_newGene_22361	1.0427	1.0315	1.28894	0.627749	0.291759	0.59748	0.0091236	-1.18989	down	Sentrin-specific protease 2 [Aegilops tauschii]
Triticum_aestivumLinn_newGene_11987	32.7259	35.9791	34.6112	10.9364	6.69136	12.3968	4.04553e-13	-1.75406	down	hypothetical protein TRIUR3_31302 [Triticum urartu]
Traes_1BL_5796ED3B1	1.25169	0.93868	0.679741	0.518604	0.352041	0.444788	0.0306582	-1.14213	down	Glycogenin-1 [Aegilops tauschii]
Traes_2DL_784FC5773	9.69308	8.48051	7.13508	20.1586	16.7563	19.8826	3.50735e-10	1.15729	up	Putative metal-nicotianamine transporter YSL12 [Aegilops tauschii]
Traes_4DS_22C3E89E7	1.53654	2.42038	2.41562	6.07961	8.82938	6.05502	1.02403e-06	1.75088	up	WW domain-containing oxidoreductase [Triticum urartu]
Traes_4BL_3403452C0	2.67662	1.8698	2.54336	1.04025	1.02404	0.581842	0.00206233	-1.42989	down	serine/threonine protein phosphatase 2C 30 [Triticum aestivum]
Traes_6AS_9E2248EE8	4.41744	4.50984	4.62904	7.90847	10.6528	9.55455	4.09954e-06	1.08664	up	Calnexin-like protein 1 [Triticum urartu]
Triticum_aestivumLinn_newGene_18940	0.653313	0.815436	0.980806	0.391586	0.489495	0.489935	0.00680666	-0.853536	down	unknown [Oryza sativa Japonica Group]
Triticum_aestivumLinn_newGene_4904	5.36997	6.03637	5.26185	13.3909	10.6349	13.5643	3.90531e-09	1.15402	up	hypothetical protein F775_17563 [Aegilops tauschii]
Traes_2AL_88EA29E6D	1.69	1.93082	1.08322	3.82019	3.13498	5.20608	0.0443832	1.31334	up	Wall-associated receptor kinase 5 [Aegilops tauschii]
Traes_7DL_367617F2C	0.249974	0.353847	0	2.64094	2.57172	2.48831	9.4987e-05	3.96686	up	Premnaspirodiene oxygenase [Triticum urartu]
Traes_4DS_907EA1D141	9.11134	8.22969	11.221	15.9144	23.3844	15.2127	0.0138483	0.953637	up	40S ribosomal protein S16 [Aegilops tauschii]
Traes_2DL_09743F9A9	11.1278	14.4351	25.2756	77.3651	195.191	135.177	4.71233e-09	3.23518	up	predicted protein [Hordeum vulgare subsp. vulgare]
Traes_2DL_FAF4631B2	0.249498	0.265553	0.0495939	0.987152	1.37223	1.40064	4.22428e-10	2.88962	up	Peptide transporter PTR1 [Aegilops tauschii]
Traes_1AL_CF6C67E1B	7.45446	7.43026	8.14864	2.34057	2.5386	2.38345	3.8523e-15	-1.69546	down	hypothetical protein TRIUR3_17235 [Triticum urartu]
Traes_4BL_54689C3C1	24.3474	23.3988	28.1304	12.0309	14.2755	14.0087	2.66263e-06	-0.926716	down	hypothetical protein F775_32312 [Aegilops tauschii]
Traes_4BL_2847E4F04	1.27186	1.48075	0.926579	2.12635	2.56997	2.11148	0.0167796	0.894823	up	predicted protein [Hordeum vulgare subsp. vulgare]
Traes_1DL_60AD3A630	0.825568	0.82599	0.679018	2.40381	1.51743	2.00916	0.000477942	1.35896	up	glutamine synthetase I [Secale cereale x Triticum turgidum subsp. durum]
Traes_6BL_066E7881C	1.33639	1.22423	1.12308	2.32613	2.29537	2.40641	0.000544907	0.924585	up	predicted protein [Hordeum vulgare subsp. vulgare]
Traes_6DL_3D072DB07	10.8913	11.6964	14.6172	6.29631	8.71083	5.61187	0.0193486	-0.870352	down	predicted protein [Hordeum vulgare subsp. vulgare]
Triticum_aestivumLinn_newGene_3792	1.10425	1.57329	1.08601	4.09542	4.59476	3.69977	7.73798e-18	1.71459	up	Disease resistance protein RPP13 [Aegilops tauschii]
Traes_2BS_C89692BC5	0.661513	0.51273	0.446328	1.47581	1.11157	1.57395	0.000120787	1.39325	up	Lectin-domain containing receptor kinase A4.3 [Aegilops tauschii]
TRAES3BF140800020CFD_g	10.5376	8.70118	6.60489	3.81903	5.55556	3.71851	0.003842	-0.957268	down	unnamed protein product [Triticum aestivum]
Traes_5BL_BCA9D4B2F	3.98849	4.70599	4.06619	9.59384	5.33243	9.06763	0.0405546	0.891682	up	2-oxoisovalerate dehydrogenase [Triticum aestivum]
Triticum_aestivumLinn_newGene_16227	2.14699	1.37252	2.24738	1.31795	0.874399	0.775355	0.0368285	-0.855429	down	hypothetical protein TRIUR3_30415 [Triticum urartu]
Traes_3DL_DADD9522F	0.592762	0.476411	0.51052	1.30528	1.13886	0.731641	0.0252283	0.993746	up	predicted protein [Hordeum vulgare subsp. vulgare]
Traes_5DL_4211ABEC3	10.6689	12.1377	14.2422	22.7062	24.1454	22.5813	1.10671e-05	0.890983	up	60S ribosomal protein L17-1 [Triticum urartu]
Traes_4AS_8398CBD3E	16.3037	13.7626	16.4226	5.87217	8.56172	6.25508	5.3655e-08	-1.18862	down	predicted protein [Hordeum vulgare subsp. vulgare]
Traes_7AL_C3FEBECBC	0.628884	0.285625	1.09347	5.03196	9.1081	6.24245	3.31071e-08	3.41308	up	WRKY39 transcription factor, partial [Triticum aestivum]
Traes_6DS_611B7FFC2	28.6229	24.8581	29.8453	10.0784	17.6182	10.8746	0.000122254	-1.09704	down	hypothetical protein F775_43168 [Aegilops tauschii]
Traes_1AL_3FDB6FDB4	4.4842	4.3551	3.46056	9.48157	8.17926	9.49386	3.70983e-07	1.12046	up	predicted protein [Hordeum vulgare subsp. vulgare]
Traes_7AL_B9461A6A5	6.14906	5.45278	5.89787	13.4671	19.411	16.4098	5.99322e-11	1.52225	up	PREDICTED: protein transport protein Sec61 subunit gamma [Phoenix dactylifera]
Traes_5BL_40DC18914	0.28254	0.580451	0.589325	1.79782	2.5039	1.5162	0.000913662	2.00352	up	hypothetical protein F775_42423 [Aegilops tauschii]
Traes_4DS_DA83A5E27	23.2097	22.0048	26.5301	11.3794	16.1841	12.9508	0.00250768	-0.858805	down	predicted protein [Hordeum vulgare subsp. vulgare]
Traes_7AL_96BD2C8BB	0.156079	0.1461	0.121603	0.463753	0.379762	0.318023	0.0399524	1.42779	up	predicted protein [Hordeum vulgare subsp. vulgare]
Traes_2AL_DC3904667	10.9555	10.9823	7.41289	22.7894	17.6304	20.244	6.46709e-08	1.07878	up	Naringenin,2-oxoglutarate 3-dioxygenase [Triticum urartu]
Traes_3DL_8C5C4F969	128.556	125.352	182.005	58.8396	61.4351	61.8274	4.40019e-09	-1.2483	down	Vacuolar-processing enzyme [Aegilops tauschii]
Traes_7DL_B5329F8E4	1.05714	1.00255	1.37748	2.60537	2.82951	2.91978	1.6014e-05	1.277	up	predicted protein [Hordeum vulgare subsp. vulgare]
Traes_4DS_3DBE3C29B	0.534162	0.89276	0.842121	0.443161	0.27541	0.36145	0.0259446	-1.09478	down	expressed protein [Oryza sativa Japonica Group]
Traes_5DL_7F5BD86C1	1.1268	0.940938	0.274732	1.49965	1.61853	1.68532	0.0328822	1.06799	up	Actin-related protein 2/3 complex subunit 4 [Aegilops tauschii]
Traes_2DL_3C229EB92	5.7889	3.57191	1.75646	7.33752	6.93515	9.64924	0.0105482	1.1533	up	RecName: Full=Protochlorophyllide reductase A, chloroplastic; Short=PCR A; AltName: Full=NADPH-protochlorophyllide oxidoreductase A; Short=POR A; Flags: Precursor [Triticum aestivum]
Traes_7BL_9865CAE85	0.982887	0.855982	0.922721	2.14495	2.27641	2.07004	0.00067764	1.26637	up	predicted protein [Hordeum vulgare subsp. vulgare]
Traes_5BL_1CF10603C	0.202469	0.0997051	0.26141	1.57118	1.42576	1.00633	3.24962e-07	2.9148	up	phosphate transporter HvPT4 [Hordeum vulgare subsp. vulgare]
Traes_1AL_22341B3351	0.730593	0.832901	0.585725	1.88475	1.25494	1.51854	0.0380916	1.14536	up	60S ribosomal protein L19, mitochondrial [Aegilops tauschii]
Traes_5DL_095103FA2	0.950546	0.859665	0.786342	0.262029	0.314747	0.176405	0.000160012	-2.18504	down	hypothetical protein F775_13804 [Aegilops tauschii]
Traes_4DS_1FE7028AD	0.582664	0.647902	0.793241	1.18518	1.11896	1.2627	0.0108301	0.864637	up	Exocyst complex component 7 [Aegilops tauschii]
Traes_1BL_432BBE427	2.69209	2.27987	2.96398	5.34255	7.04717	6.338	4.78791e-07	1.20409	up	Short-chain dehydrogenase/reductase 2 [Aegilops tauschii]
Traes_1BL_5E492444E	11.9254	12.1652	17.8365	0.594125	7.31483	4.21329	0.000395635	-1.97449	down	hypothetical protein F775_15149 [Aegilops tauschii]
Traes_4AS_2D88ED3F8	0.236283	0.116714	0.0563029	0.948663	0.543487	0.999768	0.000403527	2.65221	up	Protein transport protein Sec61 subunit alpha [Triticum urartu]
Traes_1AL_3564C0828	0.649776	0.605536	0.420776	2.13443	2.03339	1.85176	3.33876e-13	1.84764	up	PREDICTED: ABC transporter A family member 7-like [Brachypodium distachyon]
Traes_2BS_BBA76E2E1	0.94462	0.849055	1.03668	2.73259	2.03066	2.19417	3.40472e-05	1.29617	up	PREDICTED: protein SSUH2 homolog isoform X1 [Brachypodium distachyon]
Traes_7DS_425ED0B6D	1.15659	1.16967	1.57409	0.465436	0.462372	0.409192	6.21545e-05	-1.64708	down	Enolase 1 [Aegilops tauschii]
Traes_1AS_C261D2216	1.57763	1.83669	1.89956	4.66605	4.45448	4.24545	7.10106e-10	1.3206	up	Glucan 1,3-beta-glucosidase [Aegilops tauschii]
Traes_6AL_C4B4248AD	15.7022	15.3893	16.7189	25.0918	34.1	26.1978	6.30087e-05	0.854217	up	predicted protein [Hordeum vulgare subsp. vulgare]
Traes_7AS_67382A314	4.13212	4.3248	3.76301	2.06551	2.54626	2.14648	0.000154031	-0.889946	down	predicted protein [Hordeum vulgare subsp. vulgare]
Traes_1DS_2B4F536B1	12.4036	8.8043	14.6599	21.7743	32.8653	25.0951	0.000321013	1.15087	up	predicted protein [Hordeum vulgare subsp. vulgare]
Traes_5BL_2D61BA03D	0.456691	0.208336	0.172472	0.843857	0.712415	0.709923	0.00107974	1.69938	up	predicted protein [Hordeum vulgare subsp. vulgare]
Traes_1AL_ED8C9876C	2.15524	1.63681	2.60832	40.9087	49.1775	46.7055	2.03202e-79	4.4076	up	pathogenesis-related protein 4 [Triticum monococcum]
Traes_2AS_FB8C94F8E	1.69388	1.87342	1.51287	3.43624	2.6034	3.47499	0.00463068	0.861144	up	hypothetical protein F775_14154 [Aegilops tauschii]
Traes_3DL_E979782A1	2.66004	4.32214	3.4632	23.3007	19.8178	25.4177	1.22152e-24	2.72751	up	Uridine 5&apos;-monophosphate synthase [Aegilops tauschii]
Traes_2AL_454BAD62F	9.10385	8.49736	15.2745	3.09057	5.82983	3.19036	0.0229753	-1.54398	down	Putative isoaspartyl peptidase/L-asparaginase 2 [Aegilops tauschii]
Traes_3AL_7BD02D57A	3.85486	2.58227	4.54187	2.62817	1.29562	1.81574	0.0476413	-0.97216	down	hypothetical protein TRIUR3_11964 [Triticum urartu]
Traes_1DL_95936DC50	6.1512	4.02756	4.36194	47.5129	56.8114	52.4636	4.19914e-73	3.77047	up	Chitinase 8 [Aegilops tauschii]
Traes_6BL_CB82A5A65	5.72165	5.09383	6.83379	1.06661	1.26471	0.845076	2.24565e-17	-2.51051	down	putative protein phosphatase 2C 27 [Triticum urartu]
Traes_3AS_E23913975	1.04529	0.800867	0.752713	0.460767	0.0385549	0.311582	0.00908773	-1.76815	down	L-Ala-D/L-Glu epimerase [Triticum urartu]
Traes_2BL_07EC87598	21.7233	19.3985	21.6872	7.44164	12.5392	7.99782	6.50449e-05	-1.17723	down	Chalcone synthase 1 [Aegilops tauschii]
Traes_4AL_A063268BE	1.12966	1.24726	1.12381	2.75518	2.30777	2.82108	2.4324e-05	1.16484	up	predicted protein [Hordeum vulgare subsp. vulgare]
Traes_7DL_E6C167469	0.253541	0.133616	0.290341	0.718514	0.945597	0.77054	0.000308346	1.79072	up	3-ketoacyl-CoA synthase 11 [Aegilops tauschii]
Traes_2BS_AE50646C3	0.21207	0.229979	0	0.640094	0.616034	0.854342	0.000568494	2.29503	up	predicted protein [Hordeum vulgare subsp. vulgare]
Traes_7DS_5A68A26E9	3.51238	3.15897	3.12876	0.691996	0.317764	0.66423	1.22627e-12	-2.67054	down	hypothetical protein F775_52102 [Aegilops tauschii]
Traes_7DS_406604D9E	13.5557	10.3547	11.6274	4.29435	7.45706	4.75209	0.000761192	-1.09188	down	Beta-glucosidase 6 [Aegilops tauschii]
Traes_2DS_E45461FE6	0.242601	0.379	0.377774	1.36814	1.4097	1.02223	2.86528e-07	1.93775	up	Putative cysteine-rich receptor-like protein kinase 20 [Aegilops tauschii]
Traes_6BS_B2F666D2C	1.4768	1.42602	1.7321	0.733977	1.14678	0.661451	0.0347274	-0.877421	down	hypothetical protein F775_22676 [Aegilops tauschii]
Traes_5DL_DA6449AC6	148.625	136.046	156.312	70.6981	98.5579	72.0511	0.00515843	-0.881064	down	hypothetical protein F775_06467 [Aegilops tauschii]
Traes_2DS_6553FB0E2	4.56684	3.65918	4.02101	7.66508	7.78968	7.61279	0.000279819	0.89788	up	40S ribosomal protein S3-3 [Aegilops tauschii]
Traes_5DS_CC0F3E08B	0.298492	0.155748	0.178477	0.464134	0.463699	0.43276	0.0355425	1.16959	up	Nucleolar complex 3-like protein [Aegilops tauschii]
Traes_6AS_7FB8F9A66	2.32348	2.18048	1.28385	31.5907	29.2767	36.1547	5.2255e-93	4.07065	up	predicted protein [Hordeum vulgare subsp. vulgare]
Traes_5BL_12214988F	0.567192	0.375925	0.80769	1.43402	0.841549	1.34428	0.0499973	1.09746	up	hypothetical protein F775_44026 [Aegilops tauschii]
Traes_4BL_268EB5B53	0.359743	0.372899	0.43372	2.15211	1.69908	1.99424	1.22627e-12	2.39319	up	Protein transport protein Sec61 subunit alpha [Triticum urartu]
Traes_6DL_BBF78B02F	5.85065	5.4156	6.6174	10.4148	11.8606	11.5918	5.54631e-06	0.898671	up	Bifunctional nitrilase/nitrile hydratase NIT4 [Triticum urartu]
Traes_2DS_46D766017	76.1724	70.1339	63.8771	24.1147	36.2901	22.1116	2.64567e-13	-1.34631	down	APS reductase [Triticum turgidum subsp. durum]
TRAES3BF051600080CFD_g	2.41396	1.5221	1.2596	3.03459	2.42668	3.81195	0.0332569	0.906839	up	unnamed protein product [Triticum aestivum]
Traes_4AL_5CC914E5A	0.807572	0.494683	0.678141	11.1692	6.50436	12.338	2.76714e-10	4.00585	up	Oxalate oxidase GF-2.8 [Triticum urartu]
Traes_3DL_740865E24	0.400557	0.469243	0.455084	3.03393	1.64685	3.13991	0.000176929	2.58118	up	Putative LRR receptor-like serine/threonine-protein kinase [Aegilops tauschii]
TRAES3BF060400040CFD_g	22.1497	22.5453	24.3859	11.6361	13.5983	12.4792	7.13522e-06	-0.879136	down	unnamed protein product [Triticum aestivum]
Traes_4BS_83A556A42	1.0562	1.08262	0.869415	2.39126	1.71932	2.03515	0.00178326	1.01186	up	PREDICTED: cysteine-rich receptor-like protein kinase 25 [Brachypodium distachyon]
Traes_1DL_4EF40E197	4.88987	4.91591	2.49791	48.3421	46.5539	47.8089	6.48827e-66	3.54489	up	chitinase II [Hordeum vulgare subsp. vulgare]
Traes_5BL_7A979E92B	110.561	104.451	125.18	154.517	247.721	257.297	0.0370779	1.11656	up	Wall-associated receptor kinase 1 [Aegilops tauschii]
Traes_1AL_2F1278623	2.13478	2.64584	2.99371	1.49495	1.2238	1.24454	0.000162587	-1.00572	down	RNA polymerase sigma factor rpoD [Triticum urartu]
Traes_1AL_F0C907DA1	12.6395	13.1068	16.7572	5.50196	7.7972	6.59788	0.000145326	-1.06406	down	hypothetical protein TRIUR3_17235 [Triticum urartu]
Traes_5DL_C93641E43	0.92796	0.921683	1.03109	2.35609	3.40808	2.66336	4.26435e-07	1.55877	up	putative WRKY transcription factor 41 [Triticum urartu]
Traes_5BL_0C6735099	0.500514	0.0526171	0.402431	1.05954	0.938556	0.749653	0.0229544	1.57735	up	predicted protein [Hordeum vulgare subsp. vulgare]
Traes_1AL_A66798759	1.32094	1.65651	1.48237	6.55779	7.24284	7.29772	4.33871e-17	2.25719	up	hypothetical protein TRIUR3_17102 [Triticum urartu]
Traes_7DL_E01308E59	2.6794	3.20971	3.37341	1.09724	1.19356	1.21887	2.65043e-07	-1.41906	down	predicted protein [Hordeum vulgare subsp. vulgare]
Traes_1DS_92D0315C6	1.20757	1.05438	1.48213	4.08397	2.6595	4.45692	0.000103659	1.57417	up	predicted protein [Hordeum vulgare subsp. vulgare]
Traes_7BS_828CB7CE0	0.235925	0.164882	0.199704	2.25575	2.21972	3.79331	6.85283e-06	4.13859	up	putative polygalacturonase-inhibiting protein 1 precursor [Triticum turgidum subsp. durum]
Traes_2AL_2B32DB242	1.87423	2.14327	2.09355	1.26536	0.963327	1.02482	4.86376e-05	-0.918823	down	Protein phosphatase 1 regulatory subunit pprA [Aegilops tauschii]
Traes_4BL_FF2CBEF72	6.35723	5.34328	7.48092	2.89482	3.74659	2.41582	8.9728e-06	-1.09277	down	predicted protein [Hordeum vulgare subsp. vulgare]
Traes_5DS_6E33F5034	30.055	31.5605	28.5184	6.88296	7.26535	7.18901	3.02076e-31	-2.09028	down	Light-inducible protein CPRF2 [Aegilops tauschii]
Traes_2BS_209788B1B	0.727735	0.447558	1.26317	0.0652945	0	0.0949503	0.00238967	-4.19379	down	predicted protein [Hordeum vulgare subsp. vulgare]
Traes_4BL_27D846909	0.130126	0	0.0660599	0.881288	0.930802	0.580256	0.000719194	3.79925	up	predicted protein [Hordeum vulgare subsp. vulgare]
Traes_1AL_82AAF3E95	0.874245	0.581559	0.869484	7.21648	7.06103	5.59107	5.01097e-26	3.13611	up	hypothetical protein F775_26852 [Aegilops tauschii]
Traes_7AS_36291AEDD	26.3932	36.3512	36.6222	10.8068	12.9945	8.19441	0.000508692	-1.62511	down	Beta-glucosidase 6 [Aegilops tauschii]
Traes_1AL_D6A532C66	12.2498	12.1204	11.5137	25.7112	25.8785	25.2787	3.2447e-09	1.10661	up	Argininosuccinate synthase, chloroplastic [Aegilops tauschii]
Traes_1AS_B486CB8E2	11.6459	10.7619	11.4232	18.5895	24.9322	19.8639	0.00200641	0.883683	up	UDP-glycosyltransferase 85A3 [Triticum urartu]
Traes_4BS_C39445B0F	3.92318	4.16407	4.0718	8.70677	7.91953	8.59202	5.87821e-07	1.05994	up	WW domain-containing oxidoreductase [Aegilops tauschii]
Traes_1AS_E700FE9D9	0.525077	0.855075	0.518169	1.32463	1.31438	1.16258	0.00227972	1.00338	up	predicted protein [Hordeum vulgare subsp. vulgare]
Traes_6AS_8484A6E38	6.18124	6.06253	3.3069	18.1074	22.7617	17.5246	3.40809e-11	1.94215	up	hypothetical protein F775_43049 [Aegilops tauschii]
Traes_2DL_1CB540BCC	1.25329	0.969148	0.785791	6.75592	8.49026	6.54404	1.88111e-18	2.84534	up	predicted protein [Hordeum vulgare subsp. vulgare]
Traes_2AL_E0AC9DBC7	15.222	11.2849	0	30.4892	37.7007	32.9654	0.00181532	1.99641	up	Protochlorophyllide reductase A, chloroplastic [Aegilops tauschii]
Traes_1BL_8A669E1AA	31.26	26.7466	40.3061	7.41563	3.9265	17.5786	0.0314287	-1.68094	down	Putative polyol transporter 1 [Aegilops tauschii]
Traes_3B_919AA97EC	4.38042	2.7051	5.61058	15.8638	14.6434	16.0577	7.9064e-08	1.90548	up	Leucine-rich repeat receptor-like protein kinase PXL2 [Triticum urartu]
Traes_1DL_E74A51BAE	32.8147	27.7208	30.9654	10.2023	12.9858	12.2985	1.29885e-12	-1.38517	down	DnaJ homolog subfamily C member 2 [Triticum urartu]
Traes_2BL_CCF5C2712	0.630242	0.59426	0.436943	0.887563	1.2002	1.08653	0.040474	0.949669	up	predicted protein [Hordeum vulgare subsp. vulgare]
Traes_2DS_E47CE2C01	0	0	0	0.395726	0.573851	0.573809	3.44398e-06	Inf	up	Cytochrome P450 99A2 [Aegilops tauschii]
Traes_3DS_81565F023	2.11036	3.2912	2.06296	4.99895	4.64348	4.22804	0.00745293	0.868554	up	Putative serine/threonine-protein kinase receptor [Aegilops tauschii]
Traes_2AS_6269D889E	1.09922	0.965585	1.05676	3.6277	6.02334	3.3515	0.00278943	2.05836	up	WRKY transcription factor WRKY1B [Triticum aestivum]
Triticum_aestivumLinn_newGene_1142	0.307296	0.421055	0.302292	0.761058	0.537379	0.797771	0.0117292	1.05132	up	Disease resistance protein RPP13 [Aegilops tauschii]
Traes_2BL_FD8F6184B	13.1332	12.345	11.8959	5.92446	5.85842	6.47249	8.20351e-08	-1.03635	down	PREDICTED: copper amine oxidase 1-like [Brachypodium distachyon]
Traes_4DS_4A459C4D3	1.49573	1.34387	1.9659	2.77826	3.15919	2.91737	0.0280187	0.881249	up	WW domain-containing oxidoreductase [Aegilops tauschii]
Traes_3DL_DBA04EB78	5.21736	5.86248	6.10706	2.83558	2.96812	2.99243	5.72117e-07	-0.993241	down	Receptor-like protein kinase HSL1 [Aegilops tauschii]
Traes_4BL_78D895AE8	5.50625	5.33604	3.01842	14.4169	11.1721	12.6754	0.000429732	1.47251	up	predicted protein [Hordeum vulgare subsp. vulgare]
Traes_4BL_F727FA1EC1	0.177403	0.251007	0.143503	1.16757	1.0978	1.05006	0.0001975	2.65798	up	predicted protein [Hordeum vulgare subsp. vulgare]
Traes_3AS_C34605031	1.76605	1.79475	3.11227	0.876785	1.21601	0.84637	0.045819	-1.21721	down	hypothetical protein TRIUR3_05320 [Triticum urartu]
Traes_6DL_1CB111965	0.879944	1.01715	0.909273	5.55713	4.58968	5.85112	2.88787e-28	2.51302	up	Formate dehydrogenase 2, mitochondrial [Aegilops tauschii]
Traes_7BL_06B06E12F	0.312429	0.370034	0.125491	0.758428	0.924058	0.792672	0.00959098	1.68401	up	PREDICTED: putative cysteine-rich receptor-like protein kinase 20 isoform X2 [Brachypodium distachyon]
Traes_7DS_3BD0BF4B6	6.47684	6.38879	5.67132	13.8166	10.3717	13.3505	8.22821e-06	1.0168	up	Protein SRG1 [Aegilops tauschii]
Traes_1DL_23A4F5B24	1.31837	2.05156	1.76277	3.02453	2.75145	3.49899	0.0351962	0.859751	up	hypothetical protein F775_28068 [Aegilops tauschii]
Traes_1BL_1DBC89F94	2.19497	1.90045	2.49272	3.73783	4.98029	3.51666	0.0382916	0.863846	up	predicted protein [Hordeum vulgare subsp. vulgare]
Traes_5BL_105100E89	2.86916	3.31758	2.64168	4.26924	6.10987	5.42597	0.00250768	0.860603	up	predicted protein [Hordeum vulgare subsp. vulgare]
Traes_2DL_1C171DF7E	1.03369	1.09893	1.38086	0.654921	0.560274	0.550264	0.00121257	-1.00558	down	PREDICTED: uncharacterized protein LOC100823404 [Brachypodium distachyon]
Traes_3AL_490F09661	3.57036	4.2762	4.54552	1.60324	2.57466	2.15204	0.0390491	-1.00659	down	Putative NAC domain-containing protein 9 [Aegilops tauschii]
Traes_3AL_263E24D86	0.120642	0.217885	0.0588445	0.499992	0.279828	0.367833	0.0329255	1.55659	up	Putative serine/threonine-protein kinase receptor [Aegilops tauschii]
Traes_5AL_0AF1FD5F0	15.1755	15.1747	6.98757	21.0453	36.9129	24.1224	0.0240848	1.13426	up	predicted protein [Hordeum vulgare subsp. vulgare]
Traes_6DL_134445958	1.08159	1.19694	1.43578	0.51141	0.434604	0.532831	0.00154625	-1.42617	down	RecName: Full=Cold-shock protein CS120 [Triticum aestivum]
Traes_4DL_8EBE98D02	1010.78	998.676	1334.78	286.293	773.168	424.022	0.00232598	-1.03994	down	predicted protein [Hordeum vulgare subsp. vulgare]
Traes_1BL_6401A85E7	5.91925	6.19803	7.6495	13.2117	10.1824	12.4232	2.26476e-05	0.873098	up	Argininosuccinate synthase, chloroplastic [Aegilops tauschii]
Triticum_aestivumLinn_newGene_11696	0.455568	0.493959	0.401578	0.922917	1.00681	1.30531	0.00144142	1.27929	up	hypothetical protein F775_22834 [Aegilops tauschii]
Traes_5DS_E7FDA5B26	0.0329336	0.042918	0.264155	4.88464	2.60791	5.39052	3.4611e-09	5.61711	up	Obtusifoliol 14-alpha demethylase [Aegilops tauschii]
Traes_7AL_E70933BD3	0.336461	0.454645	0.414669	1.73776	2.52349	1.94162	0.0111556	2.54469	up	Secologanin synthase [Triticum urartu]
Traes_4BL_AA4929712	35.6523	29.4463	40.3749	67.7488	75.275	73.0701	1.02403e-06	1.07762	up	Ethylene-responsive transcription factor ERF071 [Aegilops tauschii]
Traes_7DL_CE37E2AF1	0.991899	1.05019	1.42026	3.87317	2.89125	3.44871	8.09827e-08	1.57165	up	predicted protein [Hordeum vulgare subsp. vulgare]
Traes_2BS_E67494A11	486.359	503.79	495.857	285.306	258.421	276.593	0.020388	-0.865782	down	Mg-chelatase subunit XANTHA-F [Hordeum vulgare subsp. vulgare]
Traes_5AL_F5DE61878	7.96057	11.3393	8.60628	17.8501	15.1768	19.9887	0.0114509	0.925013	up	Phosphoenolpyruvate/phosphate translocator 1, chloroplastic [Triticum urartu]
Triticum_aestivumLinn_newGene_17621	1.00062	1.44846	0.67757	2.03877	2.61567	1.90136	0.0273284	1.01048	up	hypothetical protein OsI_00139 [Oryza sativa Indica Group]
Triticum_aestivumLinn_newGene_13173	0.270506	0.373463	0.483896	0.680451	0.623997	0.713499	0.0280787	0.942574	up	Disease resistance RPP13-like protein 4 [Aegilops tauschii]
Traes_2AS_BAD28E539	8.808	8.50108	6.04555	29.2473	43.4305	31.2636	3.96317e-07	2.118	up	chitinase 2 [Triticum aestivum]
Traes_7DS_CB359539B	5.65718	5.32775	6.80902	14.9359	11.5532	13.4096	9.2963e-09	1.17004	up	heat shock protein 90 [Triticum aestivum]
Traes_2DL_909D304F6	1.58381	1.96115	2.02308	3.22653	4.06316	2.81108	0.00226108	0.874409	up	hypothetical protein TRIUR3_14755 [Triticum urartu]
Traes_6AS_2CF6F3187	26.2346	31.0252	27.9215	57.1959	42.252	59.515	0.000875239	0.91627	up	Calnexin-like protein [Aegilops tauschii]
Triticum_aestivumLinn_newGene_10089	10.419	9.88474	11.6462	4.31183	4.11158	4.22541	1.29572e-12	-1.35226	down	hypothetical protein F775_32707 [Aegilops tauschii]
Traes_1AL_A670FC1B3	0.525665	0.473847	0.621273	1.57464	2.34054	1.72389	0.00156095	1.81083	up	PREDICTED: uncharacterized protein LOC100823570 [Brachypodium distachyon]
TRAES3BF043700120CFD_g	20.1072	19.3115	19.874	10.3509	9.82379	9.70513	1.07737e-07	-1.00586	down	unnamed protein product [Triticum aestivum]
Traes_3DL_8D8B3AD6F	0.311782	0.139275	0	0.929427	2.19196	1.95037	0.00932904	3.54037	up	hypothetical protein F775_30325 [Aegilops tauschii]
Traes_4BL_554B7CDD0	0.879828	0.772589	0.600737	1.5761	1.95782	1.53105	0.000239172	1.18351	up	Chaperonin CPN60-2, mitochondrial [Triticum urartu]
Traes_2BL_0FEB31E96	34.7515	32.6178	37.4276	14.2359	20.577	13.2679	2.48821e-09	-1.13893	down	hypothetical protein F775_02917 [Aegilops tauschii]
Traes_1DL_645A2ECC0	20.5799	19.4605	20.2291	32.9094	42.5324	33.5353	8.8151e-05	0.852665	up	hypothetical protein F775_43770 [Aegilops tauschii]
Traes_4AL_36D63D2CA	0.501775	0.267054	0.175037	3.27281	1.88406	4.26776	3.61765e-06	3.39926	up	alcohol-forming fatty acyl-coenzyme A reductase [Triticum aestivum]
Traes_4AL_267FD0D43	0.281064	0.223719	0.104095	0.505335	0.520318	0.487455	0.00545014	1.35295	up	PREDICTED: WD repeat-containing protein 3 [Brachypodium distachyon]
Traes_4BS_FFF12BA9E	3.37511	2.50267	3.84039	6.66054	6.82558	5.63625	0.00309663	1.00201	up	ferritin 2B [Triticum aestivum]
Traes_2DS_0AFFAC676	2.28204	1.80637	2.32801	5.10431	4.33562	4.7049	7.87114e-08	1.11593	up	PREDICTED: protein SSUH2 homolog isoform X1 [Brachypodium distachyon]
Traes_2AS_51739A52D	0	0	0	1.63197	1.45073	1.43223	6.51168e-24	Inf	up	Cytochrome P450 99A2 [Aegilops tauschii]
Traes_1AL_6EDAE7905	0.607356	0.580155	0.862343	2.42517	2.34475	1.56978	0.000346504	1.72388	up	60S ribosomal protein L35a-1 [Triticum urartu]
Traes_2BS_E8A42E1C7	0.220758	0.103963	0.178776	2.32484	3.92298	2.52155	2.09334e-09	4.21735	up	Putative calcium-binding protein CML45 [Aegilops tauschii]
Traes_1DL_A890AB24C	0.780168	1.09973	0.877003	2.19742	2.14627	1.70123	6.21545e-05	1.12233	up	Alanine--glyoxylate aminotransferase-2-like protein, mitochondrial [Aegilops tauschii]
Traes_2DS_13B55EFDA	2768.51	3636.76	3274.65	1325.89	1818.09	1638.08	6.34886e-06	-0.879261	down	hypothetical protein OsI_09249 [Oryza sativa Indica Group]
Traes_4BS_42361CB8D	11.0319	9.79053	12.4935	31.9804	28.6455	31.0115	5.1894e-16	1.46849	up	protein disulfide isomerase 2 precursor [Triticum aestivum]
Traes_4AS_1D40BA8D2	2.14073	2.11676	0	0	0.077916	0.0418901	0.0296155	#NAME?	down	Peroxidasin-like protein [Triticum urartu]
Triticum_aestivumLinn_newGene_15220	0.667209	0.987693	0.558836	2.95391	3.99845	3.0889	3.50735e-10	2.24984	up	Secologanin synthase [Aegilops tauschii]
Traes_3AL_789182F31	7.3648	8.10104	5.37139	3.83954	3.29205	4.00408	0.0159441	-0.946605	down	Vacuolar-processing enzyme [Triticum urartu]
Traes_7AS_2EB9E44921	6.51214	4.2284	5.54594	9.08916	12.8187	7.72473	0.0369182	0.911533	up	predicted protein [Hordeum vulgare subsp. vulgare]
Traes_2BS_E6A403F63	0.884761	0.746196	1.17734	0.298231	0.0676636	0.183676	5.69156e-06	-2.51915	down	cytochrome P450 [Triticum aestivum]
Traes_1DL_89D1676FC	8.29579	7.82692	8.081	4.16664	4.97937	3.98201	0.000287964	-0.912387	down	hypothetical protein F775_19095 [Aegilops tauschii]
Traes_4DL_2BEF10792	13.6764	11.2869	11.8499	4.2614	6.23008	5.85934	5.43233e-06	-1.20297	down	RecName: Full=Salt stress-induced hydrophobic peptide ESI3 [Lophopyrum elongatum]
Traes_4BL_93F9AAD9A	4.16461	4.27063	4.53708	1.55648	2.03577	1.55922	4.94875e-07	-1.36106	down	Protein TRANSPARENT TESTA 12 [Aegilops tauschii]
Traes_1BL_0A3CDBCFC	11.6695	9.427	8.67278	47.0629	45.8765	49.1018	3.83152e-33	2.24493	up	hypothetical protein F775_32017 [Aegilops tauschii]
Traes_4DS_849C911C9	0.0765293	0.0368284	0.0864005	1.09827	0.739952	0.971043	3.43899e-11	4.08135	up	fatty acyl coA reductase [Triticum aestivum]
Traes_1AL_C87568D4D	4.50146	3.8475	5.76436	2.2063	3.55458	2.14343	0.0490243	-0.86621	down	Putative protein phosphatase 2C 50 [Aegilops tauschii]
Traes_1DS_5852D4AB6	6.99078	8.93327	9.19211	16.2307	16.2271	16.3937	2.07103e-07	0.991361	up	DnaJ homolog subfamily B member 11 [Aegilops tauschii]
Traes_7AS_E477E850F	11.6843	10.3603	12.8586	4.22471	3.09114	3.71769	4.52973e-09	-1.71269	down	Protein TRANSPARENT TESTA 12 [Triticum urartu]
Traes_2AS_2C93BAE62	0.22247	0.111443	0.189749	0.568531	0.366933	0.327796	0.0296155	1.2711	up	hypothetical protein TRIUR3_01497 [Triticum urartu]
Triticum_aestivumLinn_newGene_13312	1.84667	1.96512	1.77933	0.764727	0.800092	1.2169	0.00327653	-0.978792	down	hypothetical protein TRIUR3_32463 [Triticum urartu]
TRAES3BF011100110CFD_g	0.908844	1.5349	1.10559	3.15993	2.14454	2.72073	0.0020903	1.31691	up	unnamed protein product [Triticum aestivum]
Traes_1BL_62F0AAA18	0.732012	0.946272	0.723688	2.10013	2.47151	1.51535	0.0234839	1.40143	up	predicted protein [Hordeum vulgare subsp. vulgare]
Traes_1BS_6A84E22E2	0.827185	0.587254	0.587398	1.63756	1.6182	1.60605	5.44944e-05	1.29149	up	RecName: Full=Hexokinase-7; AltName: Full=Hexokinase-6 [Oryza sativa Japonica Group]
Traes_4BL_98CC377F7	0.0214346	0.172287	0	0.339555	0.365337	0.515071	0.00506483	2.80688	up	PREDICTED: receptor-like protein 12 [Brachypodium distachyon]
Traes_1AL_B9BC939F9	0.571036	0.606222	0.548271	0.84139	1.78375	1.25262	0.0438863	1.23079	up	predicted protein [Hordeum vulgare subsp. vulgare]
TRAES3BF012800040CFD_g	0.0231368	0.172516	0.246878	0.825687	0.57643	0.441314	0.0174015	2.11535	up	unnamed protein product [Triticum aestivum]
Traes_1DL_047E47E87	140.292	114.088	166.361	42.9153	82.9753	73.3154	0.0140806	-1.01917	down	hypothetical protein TRIUR3_13519 [Triticum urartu]
Traes_7DS_4301CA3BC	0.905527	0.804947	1.10653	2.01435	2.66512	2.08628	1.25417e-05	1.28736	up	Monocopper oxidase-like protein SKU5 [Aegilops tauschii]
Traes_5AL_EFE132903	10.7975	10.0827	16.7168	23.6491	23.7998	25.1713	0.000457048	0.950813	up	Beta-fructofuranosidase, insoluble isoenzyme 1 [Triticum urartu]
Traes_5BL_A54F2104B	3.63303	3.3545	1.99166	5.24654	8.13034	5.66925	0.012282	1.0952	up	predicted protein [Hordeum vulgare subsp. vulgare]
Traes_2DL_194C61EBA	2.22924	2.43068	3.8153	5.3592	7.62429	7.43206	4.79178e-05	1.3108	up	pathogenesis-related protein [Triticum aestivum]
Traes_2AL_FB639BC75	0.818715	0.797613	0.687238	3.12981	2.45444	2.44045	4.43234e-06	1.78949	up	predicted protein [Hordeum vulgare subsp. vulgare]
Traes_5DL_8CE2482E6	21.9913	22.7412	23.7304	12.3063	11.7847	12.6241	2.34672e-06	-0.908588	down	Two-component response regulator-like PRR95 [Aegilops tauschii]
Traes_7DS_D0996C347	40.5781	39.9866	46.5616	21.9796	26.6893	22.3073	1.4479e-05	-0.848994	down	Protein SRG1 [Aegilops tauschii]
Traes_4AS_E20BDE652	1.19432	1.3125	1.09653	0.67363	0.362977	0.846611	0.0305959	-0.988803	down	predicted protein [Hordeum vulgare subsp. vulgare]
Traes_2BL_ACB3018DD	0.314753	0.474304	0.455703	1.62178	2.23676	1.38325	5.57966e-06	2.18889	up	Ferredoxin--NADP reductase, embryo isozyme, chloroplastic [Aegilops tauschii]
Traes_7DS_5E23019F5	3.87241	3.68157	2.82516	0.682125	1.22916	1.31319	0.0143135	-1.73323	down	fructan:fructan 1-fructosyltransferase [Triticum aestivum]
Traes_1DL_B38CFA350	0.698839	1.41339	1.06966	2.71339	1.87889	1.93169	0.0179009	1.05476	up	Glycogenin-1 [Aegilops tauschii]
Traes_2BL_ECBEB63EC	0.148946	0.173004	0.107179	0.49903	0.366652	0.543033	0.0108236	1.71601	up	Putative serine/threonine-protein kinase receptor [Aegilops tauschii]
Traes_6DL_F2D6BE7C1	3.13612	3.1294	2.98614	1.57828	2.14251	1.41469	0.00954115	-0.883098	down	predicted protein [Hordeum vulgare subsp. vulgare]
Triticum_aestivumLinn_newGene_11246	2.71013	2.7325	3.68362	1.0827	1.66119	1.74414	0.0377022	-1.13141	down	hypothetical protein TRIUR3_11465 [Triticum urartu]
Traes_5BS_D69BF925F	0.326859	0.29691	0.122157	1.4508	1.03262	1.76677	0.000122607	2.49359	up	hypothetical protein TRIUR3_25110 [Triticum urartu]
Traes_2BL_23AD9FE71	2.09733	1.95371	2.39292	4.3248	3.58381	3.99091	6.31803e-05	0.890399	up	predicted protein [Hordeum vulgare subsp. vulgare]
TRAES3BF086500130CFD_g	0.611796	0.527931	0.547174	0.159705	0.192518	0.223842	0.015018	-1.5191	down	unnamed protein product [Triticum aestivum]
Traes_4BS_F0BE81D2F	10.0593	14.3637	12.8069	3.04531	5.43335	5.41992	0.00693246	-1.50796	down	Protein ZINC INDUCED FACILITATOR-LIKE 1 [Triticum urartu]
Traes_4BL_9254C78FD	0.719001	0.604569	0.437624	3.16469	4.95647	3.56744	1.22352e-09	2.79597	up	predicted protein [Hordeum vulgare subsp. vulgare]
Traes_7AS_A11CC26DB1	10.805	9.80511	13.4049	6.05923	5.62378	6.58313	0.000216751	-0.907078	down	Cytokinin-O-glucosyltransferase 2 [Aegilops tauschii]
Triticum_aestivumLinn_newGene_3028	9.69292	8.67074	10.0369	15.9595	22.7023	16.6575	0.00822923	0.954415	up	Putative serine/threonine-protein kinase-like protein CCR3 [Aegilops tauschii]
Traes_1DS_383BB6F7A	4.26188	4.01583	4.71926	3.33959	3.8652	2.4594	0.000349986	-0.900519	down	hypothetical protein F775_01890 [Aegilops tauschii]
Triticum_aestivumLinn_newGene_9900	5.13346	4.733	3.8278	123.591	159.729	145.615	3.20443e-84	4.98543	up	WIR1c [Triticum aestivum]
Triticum_aestivumLinn_newGene_2251	7.7748	6.64637	8.42278	4.493	2.70147	4.24079	6.85602e-05	-1.01554	down	thiol protease [Triticum aestivum]
Traes_5DL_E82D6D246	2.92278	3.52775	3.60987	1.48302	2.39802	1.53558	0.00564786	-0.914526	down	predicted protein [Hordeum vulgare subsp. vulgare]
Traes_4DL_BE50C5130	0.633701	0.683661	0.383055	3.28338	2.45537	3.45195	1.91208e-11	2.50065	up	Protein transport protein Sec61 subunit alpha [Triticum urartu]
Traes_5AL_F31F6E9EA	0.70651	0.508372	0.49605	1.59338	1.00548	1.15765	0.00582579	1.14338	up	hypothetical protein F775_11884 [Aegilops tauschii]
Traes_1BS_AC87B3B83	1.73364	1.81621	1.88568	4.43595	4.22001	5.71042	0.000334772	1.42286	up	predicted protein [Hordeum vulgare subsp. vulgare]
Traes_5AL_099F2FB96	1.23969	1.47904	0.849536	3.59997	3.40392	3.48971	5.71081e-09	1.60421	up	Adenosine 3&apos;-phospho 5&apos;-phosphosulfate transporter 2 [Triticum urartu]
Traes_7BL_0B93712ED	1.65925	2.22341	3.63917	5.14824	6.93029	4.46044	0.00161744	1.25898	up	predicted protein [Hordeum vulgare subsp. vulgare]
Traes_6BS_D34EF04A9	0.509858	0.736555	0.837927	0.327344	0.522281	0.280917	0.0447408	-0.932871	down	hypothetical protein TRIUR3_10564 [Triticum urartu]
Traes_5DL_6493620F2	0.767142	0.677121	1.02956	1.7983	1.2016	1.37453	0.0365432	0.925439	up	hypothetical protein F775_28003 [Aegilops tauschii]
Traes_4AS_431F86D17	2.21522	2.65987	2.71535	4.98687	5.92309	4.33711	0.0010492	1.00291	up	predicted protein [Hordeum vulgare subsp. vulgare]
Traes_2AL_2DFED03C9	3.22067	2.5102	4.24571	1.83151	1.69923	1.16563	0.0121939	-1.10871	down	hypothetical protein TRIUR3_11623 [Triticum urartu]
Triticum_aestivumLinn_newGene_151	0.306055	0.353361	0.253078	1.33691	1.62367	1.39556	6.83858e-09	2.35372	up	Heat stress transcription factor A-4d [Aegilops tauschii]
Triticum_aestivumLinn_newGene_13106	0.438406	0.377106	0.100982	1.09262	1.1336	0.951303	0.0404832	1.83701	up	hypothetical protein F775_16711 [Aegilops tauschii]
Triticum_aestivumLinn_newGene_7498	4.48216	4.79286	3.73119	1.2143	1.7294	1.93012	0.042374	-1.45707	down	Cytoplasmic phosphatidylinositol transfer protein 1 [Triticum urartu]
TRAES3BF005900040CFD_g	0.937714	0.737192	0.501952	0.246155	0.240984	0.255346	0.0242882	-1.61763	down	predicted protein [Hordeum vulgare subsp. vulgare]
Triticum_aestivumLinn_newGene_5247	0.0340596	0.0465162	0.36499	1.05842	0.873295	0.877624	3.42861e-05	2.77481	up	Putative amino-acid permease [Aegilops tauschii]
Traes_5DL_6953A23DA	0.608124	0.397498	0.676925	7.20447	13.7884	7.55597	2.50764e-06	4.15154	up	predicted protein [Hordeum vulgare subsp. vulgare]
Traes_4BL_B7855C71D	1.50903	1.03447	1.89638	3.16526	2.24476	3.30901	0.020388	0.994234	up	hypothetical protein F775_28626 [Aegilops tauschii]
Traes_2DS_C33451CF4	0.322461	0.39625	0.256516	0.791788	1.1319	1.12628	7.4784e-05	1.65145	up	Disease resistance RPP13-like protein 4 [Aegilops tauschii]
Triticum_aestivumLinn_newGene_22522	14.8562	14.0764	22.9897	10.912	7.17842	8.06403	0.00259456	-1.00108	down	hypothetical protein F775_12195 [Aegilops tauschii]
Traes_1DS_77E2F32B0	0.576916	0.434042	0.406697	1.3798	1.79314	1.93237	5.09929e-07	1.85753	up	predicted protein [Hordeum vulgare subsp. vulgare]
Traes_4AL_892C47ED5	0.37329	0.450235	0.407919	1.8924	2.54076	1.66647	2.10707e-09	2.35993	up	Phenylalanine ammonia-lyase [Aegilops tauschii]
Traes_2DS_DA96FB1F9	1.69073	1.96624	2.10151	4.45659	3.26879	3.41899	0.00102129	0.957318	up	predicted protein [Hordeum vulgare subsp. vulgare]
Traes_4AL_B6154ED13	0.622209	0.74458	0.422073	3.66949	4.30061	3.44693	1.62576e-24	2.7415	up	hexose carrier [Triticum aestivum]
Traes_6DL_A7FFC6CC3	0.33652	0.241919	0.552856	1.38983	0.84527	1.39406	0.0333113	1.67181	up	Germin-like protein 1-1 [Aegilops tauschii]
Traes_2DS_3791A8A36	0.404527	0.352838	0.474264	0.709354	0.979147	1.07686	0.00210893	1.20459	up	Phenylalanine ammonia-lyase [Aegilops tauschii]
Traes_4BS_2C8D59BE2	15.1525	11.1756	14.3765	5.74208	8.49978	7.50317	0.00191241	-0.867701	down	hypothetical protein F775_14666 [Aegilops tauschii]
Traes_3AL_60B2CFF36	3.2854	2.53741	3.53768	1.29327	1.53531	1.44441	2.46646e-05	-1.18417	down	unnamed protein product [Triticum aestivum]
Traes_7AL_278F88E19	0.302826	0.238375	0.102529	0.728585	0.738871	0.586352	2.33111e-05	1.70208	up	Putative disease resistance protein [Aegilops tauschii]
Traes_7AS_55A7FA51E	3.2415	3.42265	3.92777	1.49384	1.93068	1.41448	2.8726e-06	-1.14378	down	hypothetical protein TRIUR3_11532 [Triticum urartu]
Traes_3DL_203918DE2	26.3518	22.7629	34.0353	43.313	83.5641	57.6802	0.000214842	1.22853	up	Os05g0507200 [Oryza sativa Japonica Group]
Traes_3AL_7C8EF9125	12.8662	9.69346	4.54179	69.1722	74.6272	72.7764	1.49668e-55	3.02394	up	beta-1,3-glucanase precursor [Triticum aestivum]
Traes_2AL_ABDE8A1E1	1.35981	2.04304	2.04687	0.860841	0.749291	1.14831	0.047646	-0.971125	down	hypothetical protein F775_12043 [Aegilops tauschii]
Triticum_aestivumLinn_newGene_8741	0.253303	0.146856	0.278081	0.607049	0.456815	0.767579	0.00452412	1.46699	up	Protein FAR1-RELATED SEQUENCE 5 [Aegilops tauschii]
Traes_4DS_BEE8271EE	0.385932	0.584647	0.303204	0.83486	1.08958	0.976036	0.00755127	1.16554	up	Cysteine-rich receptor-like protein kinase 40 [Triticum urartu]
Traes_4BS_E79CB87B7	1.76817	2.11958	1.95938	0.592933	0.538369	0.65922	1.68747e-12	-1.78863	down	PREDICTED: phosphomethylpyrimidine synthase, chloroplastic [Brachypodium distachyon]
Traes_2AL_E2EB5EF03	3.46966	2.92301	5.28665	8.50728	9.77948	7.20528	0.013211	1.13719	up	Adenosylhomocysteinase [Aegilops tauschii]
Traes_5DL_0C5F4342D	3.6668	3.30767	3.5275	11.0684	16.9294	13.5657	1.15472e-10	2.01319	up	Zinc finger protein 1 [Aegilops tauschii]
TRAES3BF020300060CFD_g	25.9517	15.4541	26.0591	34.8981	93.7494	69.1323	0.0158417	1.59367	up	unnamed protein product [Triticum aestivum]
Traes_5BL_F04D996B2	264.027	257.34	277.261	128.815	158.249	120.047	1.09522e-05	-0.978985	down	Thiol protease aleurain [Aegilops tauschii]
Triticum_aestivumLinn_newGene_3273	0.347346	0.539461	1.26607	2.23164	1.77464	1.82886	0.00102758	1.72261	up	Disease resistance protein RPM1 [Triticum urartu]
Traes_3AS_08AB35FDC	0.372628	0.251912	0.18893	1.79968	1.6778	1.44607	1.12984e-07	2.30356	up	predicted protein [Hordeum vulgare subsp. vulgare]
Traes_3AS_3DE9ED385	3.89902	3.61799	4.11172	8.0627	9.96216	6.18434	0.00013479	1.04406	up	Pyruvate decarboxylase isozyme 2 [Triticum urartu]
Traes_4AL_FC7AEBB05	0.252546	0.353682	0.385169	1.82719	3.23832	1.91519	5.27015e-05	2.86259	up	predicted protein [Hordeum vulgare subsp. vulgare]
Traes_3DS_FEFA15418	2.11917	1.95562	2.14661	5.50434	4.41465	4.02445	0.00456521	1.16101	up	Putative serine/threonine-protein kinase receptor [Aegilops tauschii]
Triticum_aestivumLinn_newGene_12551	0.671746	0.654552	1.45868	2.83181	3.08668	2.70076	6.66397e-09	1.62178	up	hypothetical protein TRIUR3_15866 [Triticum urartu]
Traes_1DL_011784D10	0.923832	1.11255	0.914228	2.59526	4.23416	2.33778	0.015428	1.72107	up	AP2/ERF and B3 domain-containing protein [Aegilops tauschii]
Triticum_aestivumLinn_newGene_5638	1.31664	1.56549	0.891967	18.5708	19.6664	19.8588	2.06694e-75	3.98892	up	glucan endo-1,3-beta-glucosidase GII precursor,putative, expressed [Triticum aestivum]
Triticum_aestivumLinn_newGene_18650	7.70303	7.11386	5.21468	2.62353	1.15114	2.68149	0.00041096	-1.6372	down	putative protein phosphatase 2C 64 [Triticum urartu]
Traes_5DL_503BEA15A	1.58636	3.3127	2.75953	4.60416	5.14264	3.93385	0.0191523	0.862711	up	PREDICTED: coatomer subunit zeta-2 [Brachypodium distachyon]
Traes_1AS_480C99F78	0.190979	0.270701	0.0778878	0.361887	0.65391	0.524125	0.00833287	1.54714	up	hypothetical protein TRIUR3_12822 [Triticum urartu]
Traes_4AS_9E4E24A67	35.1228	30.9075	31.7937	56.4974	62.1756	66.2586	4.49332e-06	0.927766	up	PREDICTED: ubiquitin-60S ribosomal protein L40-2 [Brachypodium distachyon]
Traes_6DS_91AFBD070	0.667958	0.476559	0.635919	1.45259	1.77492	1.43251	0.00143467	1.38403	up	hypothetical protein F775_01373 [Aegilops tauschii]
Traes_5DS_474E95D8B	0.467824	0.40829	0.459453	0.842356	0.792209	1.02692	0.0153775	1.1079	up	predicted protein [Hordeum vulgare subsp. vulgare]
Traes_4DL_CBBA40A58	12.6589	12.7448	16.923	8.3309	7.63909	7.54662	0.0443391	-0.893905	down	3-ketoacyl-CoA synthase 6 [Aegilops tauschii]
Traes_2AS_96DEC01C0	0.244734	0.168131	0	0.935454	0.824627	0.723109	0.000134034	2.58103	up	Cysteine-rich receptor-like protein kinase 25 [Triticum urartu]
Traes_3AL_B705AD7C4	0.412012	0.30491	0.407774	0.901724	0.952861	0.677595	0.00624515	1.20152	up	hypothetical protein TRIUR3_19232 [Triticum urartu]
Traes_5BL_2C06592B7	170.067	149.623	183.831	59.3223	85.1013	57.812	5.28567e-10	-1.30582	down	predicted protein [Hordeum vulgare subsp. vulgare]
Traes_4DS_9C01B536B	0.530873	0.271579	0.249228	3.24048	2.86785	2.93727	1.73364e-18	3.17239	up	Ethylene-responsive transcription factor 1B [Triticum urartu]
Traes_3AL_7C1A30BD2	12.0078	10.5251	13.6739	22.86	24.8131	20.6635	1.83534e-05	0.94046	up	uncharacterized protein LOC102577793 [Solanum tuberosum]
Traes_2AS_457604359	4.74745	4.79996	3.76578	59.6807	33.9874	58.2435	4.00814e-11	3.51367	up	Peroxidase 2 [Triticum urartu]
Traes_3DS_65BB825BC	11.1211	12.22	10.2259	5.27916	3.3529	5.15198	5.09929e-07	-1.31371	down	hypothetical protein F775_28583 [Aegilops tauschii]
Traes_3AL_C85F2848C	3.55894	3.28542	2.52598	48.6203	23.7973	40.7697	9.8874e-05	3.82422	up	predicted protein [Hordeum vulgare subsp. vulgare]
Traes_6AL_F16B94218	0.219406	0.151949	0.0273452	0.553451	0.646647	0.581878	4.06656e-06	2.25219	up	Putative potassium transporter 16 [Aegilops tauschii]
Triticum_aestivumLinn_newGene_1123	1.37448	2.01601	1.05012	0.494759	0.528781	0.256903	0.00912855	-2.03598	down	hypothetical protein TRIUR3_01739 [Triticum urartu]
Traes_2AL_C5A1063C9	0.482028	0.244854	0.317302	1.37313	0.978836	1.186	0.000427326	1.80142	up	E3 ubiquitin-protein ligase PUB22 [Triticum urartu]
Traes_4DL_2033A03F9	0.465342	0.295807	0.380492	1.088	2.21338	1.51644	0.00155074	2.14196	up	predicted protein [Hordeum vulgare subsp. vulgare]
Traes_4DL_65CDCF95A	8.53969	8.62196	9.96413	5.06442	4.90559	5.04971	0.000789168	-0.870792	down	hypothetical protein F775_28997 [Aegilops tauschii]
Traes_2BL_B15F55EBC	0.845447	0.926037	0.59004	1.56499	1.34386	1.52591	0.0116511	0.918712	up	HIV Tat-specific factor 1-like protein [Aegilops tauschii]
Traes_4AL_713055A6B	2.72339	1.62823	2.18532	0.826967	1.45118	0.8331	0.0325859	-1.0867	down	hypothetical protein TRIUR3_33177 [Triticum urartu]
Traes_1BL_9F34D6307	3.14717	2.95466	2.61038	1.08377	1.80437	1.13526	0.000453906	-1.15419	down	O-methyltransferase ZRP4 [Aegilops tauschii]
Traes_7BL_5CC74AC22	39.1043	26.5723	36.1272	14.1231	13.6954	9.32383	2.68911e-06	-1.47493	down	Aspartic proteinase nepenthesin-2 [Triticum urartu]
Triticum_aestivumLinn_newGene_9349	0.683771	0.958396	0.41292	19.4077	19.8987	18.8054	4.36997e-51	5.00699	up	hypothetical protein F775_31113 [Aegilops tauschii]
Traes_4DS_442FB1D91	1.04734	0.933746	1.06598	2.06603	1.8963	2.09838	0.00195465	0.986062	up	predicted protein [Hordeum vulgare subsp. vulgare]
Traes_5AL_A61E44609	2.43151	2.9119	2.71117	4.85723	7.70874	5.48643	0.000472102	1.17506	up	PREDICTED: coatomer subunit zeta-2 [Brachypodium distachyon]
Triticum_aestivumLinn_newGene_2249	2.13282	2.91191	4.36814	1.1931	1.68839	1.28563	0.037394	-1.16292	down	hypothetical protein F775_23085 [Aegilops tauschii]
Traes_4DS_A16C2DB5A	0.649678	0.905869	0.309037	1.95985	3.06554	2.14672	0.000134864	2.02004	up	Aspartic proteinase nepenthesin-2 [Aegilops tauschii]
Traes_2DL_167A88938	8.79313	9.9588	8.88687	15.9053	19.0274	17.7393	2.56935e-05	0.926711	up	60S ribosomal protein L13a-4 [Triticum urartu]
Triticum_aestivumLinn_newGene_22370	0.122302	0.199282	0.0752248	0.529099	0.462162	0.592284	5.56622e-06	2.0429	up	Putative disease resistance RPP13-like protein 2 [Aegilops tauschii]
Traes_7AS_B37B0C77F	13114.6	11729.9	11116.5	16875	29812.3	20099.7	0.00274115	0.993111	up	Caffeoyl-CoA O-methyltransferase 2 [Triticum urartu]
Traes_2DS_2CCCA54C1	31.1865	27.3004	27.2314	209.873	145.755	216.379	8.26165e-16	2.7224	up	class III peroxidase [Triticum aestivum]
Traes_2BL_3F5D23C05	6.03117	5.844	7.9549	11.1001	13.2669	12.6148	0.0163758	0.928142	up	putative vacuolar defense protein [Triticum aestivum]
Traes_2AS_15ECF8D51	0.328692	0.155598	0.275711	0.962492	1.50218	0.969783	0.00567497	2.25547	up	peroxidase 4 [Triticum monococcum]
Triticum_aestivumLinn_newGene_18275	29.2477	35.121	31.7238	17.9706	12.8064	20.0307	3.61765e-06	-0.95424	down	hypothetical protein TRIUR3_09123 [Triticum urartu]
Traes_5AL_CB1EDDA461	0.901314	0.776657	0.921783	1.964	2.06364	1.86248	1.69197e-05	1.19652	up	Glucan endo-1,3-beta-glucosidase 5 [Triticum urartu]
Traes_7BL_8C6B85F0D1	26.4631	23.1335	20.2751	8.20161	11.1613	6.8213	3.42434e-13	-1.43094	down	predicted protein [Hordeum vulgare subsp. vulgare]
Traes_2DL_CEF0E7EBC	0.115912	0.107021	0.271015	0.931432	0.835392	0.792899	0.00266509	2.4374	up	L-type lectin-domain containing receptor kinase IX.1 [Triticum urartu]
Traes_3AL_D90220842	0.690342	0.693041	1.19555	3.0962	1.85212	3.43859	0.00497045	1.69191	up	Putative LRR receptor-like serine/threonine-protein kinase [Aegilops tauschii]
Traes_4DL_F0BE36C9D	1.79071	1.55301	1.50018	2.73792	3.35407	2.88881	0.00378405	0.872603	up	NAC domain-containing protein 29 [Triticum urartu]
Triticum_aestivumLinn_newGene_165	0.384423	0.565945	0.484179	0.961915	1.27698	1.48056	0.0116422	1.45462	up	PREDICTED: glutathione S-transferase T3-like [Brachypodium distachyon]
Traes_6BS_72F59E261	38.5467	34.1794	35.9081	15.7026	16.4146	15.5724	1.37776e-09	-1.18557	down	Ubiquitin-conjugating enzyme E2 28 [Triticum urartu]
Traes_2DS_28CA50371	0.324204	0.312428	0.306943	1.26315	3.55867	1.5317	0.0337128	2.87028	up	predicted protein [Hordeum vulgare subsp. vulgare]
Traes_4AL_F96A1673B	0.339515	0.377952	0.120743	0.872456	1.08161	0.817255	0.00402591	1.92113	up	predicted protein [Hordeum vulgare subsp. vulgare]
Traes_1AL_9B91417F7	1.32416	1.19424	0.975007	1.83746	1.99659	2.47164	0.0467771	0.858511	up	Putative urea active transporter 1 [Aegilops tauschii]
Traes_3DL_5B2AC5149	3.58264	2.90688	3.17228	6.46885	4.99534	5.16599	0.033022	0.861233	up	S28 ribosomal protein, partial [Triticum aestivum]
Traes_2DS_114C3E73E	0.199363	0.0950481	0.25112	0.594252	0.416444	0.630315	0.00339601	1.66818	up	Putative mixed-linked glucan synthase 3 [Aegilops tauschii]
Traes_7AS_813C8008A	19.4372	21.5658	20.1578	4.03061	11.3574	4.24966	0.0389353	-1.65541	down	Chlorophyll a-b binding protein, chloroplastic [Triticum urartu]
Traes_5AS_2F996234C	26.6818	26.6625	27.576	6.24075	6.48636	5.96355	3.43046e-32	-2.12494	down	Light-inducible protein CPRF2 [Triticum urartu]
Traes_4AS_8F8B908D3	7.65919	7.87579	7.62004	13.8947	16.6513	12.05	0.000236419	0.859205	up	40S ribosomal protein SA [Aegilops tauschii]
Traes_5DS_CF4B48904	1.60823	1.88749	2.19219	0.899727	1.253	0.870493	0.0378641	-0.924494	down	Cytochrome P450 71D7 [Triticum urartu]
Traes_7AL_A0B37A205	10.0787	10.5167	9.30331	17.5134	20.9983	16.5591	9.10702e-05	0.898309	up	PREDICTED: 40S ribosomal protein S27 [Brachypodium distachyon]
Traes_1BL_8601EC2E0	4.42056	4.44478	4.22584	8.9937	6.2103	7.92223	0.00638602	0.888113	up	uncharacterized protein LOC102577793 [Solanum tuberosum]
Traes_4BL_6E9EBF553	0.320857	0.231272	0.20493	1.24672	1.248	0.88441	3.01565e-07	2.42966	up	hypothetical protein OsI_10370 [Oryza sativa Indica Group]
Traes_6DL_31DC270A4	4911.83	4404.12	6096.37	2752.33	2683.28	2675.09	5.59449e-05	-0.858308	down	predicted protein [Hordeum vulgare subsp. vulgare]
Traes_2AL_CF82EBFE5	0.938681	0.182038	0.477623	3.62793	3.7818	2.59023	0.000103888	2.82626	up	Ferredoxin--NADP reductase, embryo isozyme, chloroplastic [Triticum urartu]
Traes_1BS_188DDFB56	1.08345	1.14353	0.671467	0.12366	0.301684	0.387479	0.0191732	-1.94236	down	Soluble inorganic pyrophosphatase [Aegilops tauschii]
Traes_1AL_4D5CE6B62	21.7013	22.5983	21.3771	11.14	11.8328	10.6232	5.1395e-07	-0.992583	down	hypothetical protein TRIUR3_13829 [Triticum urartu]
Traes_4BL_8A499EBA9	0.184815	0.0367786	0.324652	0.64332	0.778319	0.559903	0.00517619	1.89161	up	Cell number regulator 6 [Triticum urartu]
Traes_6DL_8C9B1AD8A	0.841486	1.08767	0.908549	2.76445	2.56505	2.07618	0.00202397	1.43686	up	predicted protein [Hordeum vulgare subsp. vulgare]
Traes_5BL_D6603D993	6.5158	7.12563	7.69008	19.8108	22.1046	19.8142	7.81918e-18	1.55942	up	putative PDI-like protein [Triticum aestivum]
Traes_7DL_0FD6D8ED61	2.32647	2.38373	1.94246	34.2746	43.1226	38.5179	7.35508e-61	4.1465	up	RecName: Full=Thaumatin-like protein PWIR2; Flags: Precursor [Triticum aestivum]
Traes_4DL_B5D7CA7FA	0.204821	0.498351	0.143976	2.13308	1.44045	1.85274	8.64221e-10	2.86208	up	predicted protein [Hordeum vulgare subsp. vulgare]
Traes_3DL_9D99D436E	0.749461	0.751494	1.04633	0.308358	0.337748	0.322059	0.00280877	-1.46961	down	hypothetical protein TRIUR3_23591 [Triticum urartu]
Traes_1BL_EB5EF0E56	0	0	0	0.740242	0.900174	1.1033	6.97558e-16	Inf	up	Glucan endo-1,3-beta-glucosidase 13 [Aegilops tauschii]
Traes_4BS_9940A14C1	5.463	4.63772	5.47507	14.2347	14.325	15.796	1.14451e-15	1.46831	up	predicted protein [Hordeum vulgare subsp. vulgare]
Traes_1DS_FA7FC5C3C	0.122	0.181335	0.230355	0.502371	0.367822	0.395723	0.001736	1.33074	up	DNA-directed RNA polymerase III subunit RPC1 [Aegilops tauschii]
Traes_1DL_66A4A04CA	0.144415	0.094481	0.0814648	0.653072	0.437078	0.778771	1.02158e-05	2.62423	up	Ubiquitin carboxyl-terminal hydrolase 2 [Aegilops tauschii]
TRAES3BF066700160CFD_g	0.0944894	0.272703	0.465245	1.64739	2.26746	1.75999	0.00136432	2.9303	up	unnamed protein product [Triticum aestivum]
Traes_5DS_09D7A479D	0.132856	0.0281258	0.0597662	0.331238	0.71831	0.463283	0.00373264	2.94682	up	Cation/H(+) antiporter 19 [Triticum urartu]
Traes_2DL_07CF4C6E0	1.5832	1.4198	1.663	3.09025	3.7627	3.13416	0.00146742	1.09055	up	30S ribosomal protein S11 [Aegilops tauschii]
Traes_3DL_FBB80151F	1.64843	1.62133	2.12637	1.50539	2.02747	1.08407	0.00119799	-0.974133	down	MADS-box transcription factor TaAGL42 [Triticum aestivum]
Traes_2DS_A380503DA	1.32635	1.02455	1.37855	3.09478	3.33822	3.15715	0.000277338	1.38852	up	Putative NAD(P)H-dependent oxidoreductase 1 [Aegilops tauschii]
Traes_1DL_18BBECFD8	83.6378	82.2231	109.122	23.3008	42.3745	27.1906	3.4867e-09	-1.53502	down	a/b-binding protein precursor-like [Oryza sativa Japonica Group]
Traes_1AS_7EB01951F	2.28737	2.10841	0.96672	4.28415	3.28243	3.23844	0.0236508	0.995649	up	Heat shock 70 kDa protein 4L [Triticum urartu]
Traes_2BL_D7C4154FA	10.1117	8.32953	7.91526	30.6673	32.595	33.5042	4.3932e-25	1.86477	up	predicted protein [Hordeum vulgare subsp. vulgare]
Triticum_aestivumLinn_newGene_3083	2.0022	1.8611	1.69875	4.50808	2.82413	4.4394	0.018684	1.09023	up	Putative disease resistance protein RGA4 [Aegilops tauschii]
Traes_2BS_DABEABDDC	0.0845163	0	0	0.42555	0.994177	0.690915	2.87209e-05	4.80156	up	seven trans-membrane protein [Triticum aestivum]
Traes_1BL_DF1807D97	0.430032	0.571635	0.739183	0.953624	1.1184	1.19049	0.0495456	0.93274	up	hypothetical protein TRIUR3_23560 [Triticum urartu]
Traes_4DS_4D0037FD4	1.21894	0.68558	0.577895	1.74728	2.61814	1.46058	0.0401669	1.27087	up	predicted protein [Hordeum vulgare subsp. vulgare]
TRAES3BF168400230CFD_g	2.15637	2.40986	3.25134	8.98148	6.08732	9.94213	7.47122e-08	1.77583	up	unnamed protein product [Triticum aestivum]
Traes_6AS_F061F607E	6.15007	6.4751	5.66379	1.67786	3.71668	1.93637	1.02403e-06	-1.31727	down	predicted protein [Hordeum vulgare subsp. vulgare]
Traes_6AL_55EAD553E	2.37507	1.90499	1.52507	3.1724	4.1719	3.27428	0.00515933	0.935433	up	hypothetical protein TRIUR3_31283 [Triticum urartu]
Traes_5BL_0A3D332A8	0.783661	0.643645	0.721957	1.35274	2.76035	1.98687	0.01742	1.53201	up	putative WRKY transcription factor 41 [Triticum urartu]
Traes_4AS_17881114F	0.351421	0.456177	0.394143	0.253121	0.130335	0.205077	0.042951	-1.08425	down	PREDICTED: villin-2-like [Brachypodium distachyon]
Traes_1AL_05881352A	1.51925	1.56899	1.31757	4.71412	5.47418	4.77123	5.69062e-17	1.76355	up	predicted protein [Hordeum vulgare subsp. vulgare]
Traes_7DL_9A250ACB9	3.96881	3.14277	4.21366	6.76537	6.31628	7.90424	6.12243e-05	0.873518	up	predicted protein [Hordeum vulgare subsp. vulgare]
Traes_7AS_7E99B3482	46.4996	45.501	53.6341	82.3397	130.312	92.2784	0.000525774	1.05348	up	pathogenesis-related protein 1-18 [Triticum aestivum]
Triticum_aestivumLinn_newGene_18535	4.93051	4.11567	4.22039	1.99281	2.6763	2.59751	0.00410931	-0.857425	down	hypothetical protein TRIUR3_30839 [Triticum urartu]
Traes_2DL_912C2537C	2.00498	1.77188	2.25014	0.636474	0.482862	0.892242	1.15218e-05	-1.54887	down	PREDICTED: probable aldo-keto reductase 2-like [Setaria italica]
Traes_5BL_BCBE66F1D	8.88028	7.41938	6.35124	15.1747	16.1606	16.472	2.48447e-07	1.09617	up	60S ribosomal protein L17-1 [Triticum urartu]
TRAES3BF082100080CFD_g	0.420147	0.55487	0.340185	0.896654	0.86119	0.973302	0.0328822	1.06784	up	unnamed protein product [Triticum aestivum]
Traes_3DL_1DA454A9F	6.47062	6.55558	7.61585	36.6824	47.5023	41.6396	1.22152e-24	2.67776	up	hypothetical protein F775_31186 [Aegilops tauschii]
Traes_4AS_D2A85E4CA	3.09892	2.83049	2.63465	7.77032	9.7695	8.73121	4.73697e-17	1.60677	up	predicted protein [Hordeum vulgare subsp. vulgare]
Traes_3DS_4E61EE6EA	0.0746355	0.193039	0.305862	1.18606	1.22905	1.37277	0.00854653	3.20405	up	predicted protein [Hordeum vulgare subsp. vulgare]
Traes_6DS_51B66DB37	259.748	245.35	298.084	123.104	164.044	119.212	3.02875e-05	-0.941408	down	Chlorophyll a-b binding protein, chloroplastic [Triticum urartu]
Traes_7DL_1A45BDE27	0.71835	0.846581	0.347235	2.27503	2.33594	1.89101	2.40129e-11	1.81097	up	hypothetical protein TRIUR3_27071 [Triticum urartu]
Traes_7BL_F2A8D87C5	42.9105	57.7518	63.5952	26.1686	29.1675	35.1698	0.000968443	-0.874313	down	ribosomal protein L2 (chloroplast) (chloroplast) [Aegilops geniculata]
Triticum_aestivumLinn_newGene_9522	1.6888	1.43141	1.02037	0.407359	0.369123	0.480054	0.00143037	-1.64836	down	unnamed protein product [Triticum aestivum]
Triticum_aestivumLinn_newGene_4327	14.3966	13.9928	18.3231	30.4252	22.705	30.9889	0.000962796	0.874052	up	Bowman-Birk type trypsin inhibitor [Triticum urartu]
Traes_5BL_59E02504D	1.1905	1.04918	1.35765	2.92145	4.2667	2.2628	0.0328822	1.42676	up	predicted protein [Hordeum vulgare subsp. vulgare]
Traes_3AL_28186DB96	0.914367	1.28693	1.1785	13.8111	16.7489	17.5618	2.16111e-53	3.93221	up	Glucan endo-1,3-beta-glucosidase GIII [Aegilops tauschii]
TRAES3BF059100020CFD_g	1.0471	0.694393	0.545094	1.58692	2.57876	2.03387	0.00207411	1.45026	up	unnamed protein product [Triticum aestivum]
Traes_4BS_A772DDBD7	14.3121	13.8101	9.86755	1.56346	1.6952	1.50709	1.18779e-47	-3.00895	down	Gibberellin 20 oxidase 1 [Aegilops tauschii]
Traes_5DL_4F5B8D96F	0.927673	1.15975	1.13	2.1411	1.70275	1.87849	0.0351962	0.859303	up	Putative cysteine-rich receptor-like protein kinase 20 [Aegilops tauschii]
Traes_1DL_AB64D64A0	20.185	31.2814	23.4801	182.022	147.37	208.639	1.43347e-09	2.99931	up	Glucan endo-1,3-beta-glucosidase 13 [Aegilops tauschii]
Traes_6DL_1AEA7B869	46.2788	42.3999	39.7388	76.1655	78.3188	81.014	8.28787e-05	0.850007	up	predicted protein [Hordeum vulgare subsp. vulgare]
TRAES3BF091400250CFD_g	22.5293	24.5829	31.187	59.5752	50.9522	55.6654	7.04488e-09	1.11759	up	unnamed protein product [Triticum aestivum]
Traes_7AS_FE2971684	0.503263	0.430132	0.192098	1.23539	1.33648	1.48005	2.9483e-08	1.85871	up	LRR receptor-like serine/threonine-protein kinase GSO1 [Triticum urartu]
Traes_6DS_AB8349722	0.788455	1.35511	1.03234	0.289354	0.578755	0.338914	0.00385342	-1.33702	down	Serine carboxypeptidase-like 19 [Aegilops tauschii]
Traes_5DL_6E2DD80321	0.462562	0.371888	0.612162	0.892651	1.00771	0.804293	0.0291797	0.907695	up	hypothetical protein F775_29248 [Aegilops tauschii]
Traes_2BL_944F8F6E2	6.06792	4.04144	4.10165	9.33671	10.2418	8.08277	8.83495e-06	0.997066	up	predicted protein [Hordeum vulgare subsp. vulgare]
Traes_5DL_7F0CD0F79	0	0	0	108.799	52.5918	150.21	0.0161827	Inf	up	Caffeic acid 3-O-methyltransferase [Aegilops tauschii]
Traes_4DS_72FD89941	6.13213	5.95345	6.7219	2.63979	2.90148	2.69944	1.39154e-09	-1.19909	down	hypothetical protein F775_03518 [Aegilops tauschii]
Traes_3DS_81B8AB548	2414.15	1871.47	2585.63	540.665	1400	588.246	0.00648178	-1.33801	down	Transcription factor bHLH35 [Triticum urartu]
Traes_7AL_9040EE6AE	3.12933	1.26211	0.582225	8.00043	8.04488	8.76668	0.000330314	2.41901	up	Peroxidase 47 [Aegilops tauschii]
Traes_1BS_29549593B	1.34969	0.988693	1.12736	2.29124	2.98252	2.5992	3.53758e-05	1.15869	up	predicted protein [Hordeum vulgare subsp. vulgare]
Triticum_aestivumLinn_newGene_10220	0.0378173	0.18249	0.0257335	2.63249	2.21177	3.10293	1.66793e-08	5.16433	up	predicted protein [Hordeum vulgare subsp. vulgare]
Traes_5BL_1F6687409	0.655388	0.765652	0.732482	0.151554	0.351661	0.261959	0.0233374	-1.54052	down	PREDICTED: glucan endo-1,3-beta-glucosidase 5 [Brachypodium distachyon]
Traes_5DS_D131C3703	7.27523	7.90046	8.41346	1.86851	2.25173	1.55343	7.31224e-28	-2.08206	down	Subtilisin-like protease [Aegilops tauschii]
Traes_7AS_0BE651186	5.15477	4.52124	5.67207	14.1073	13.1124	14.796	2.64675e-10	1.4593	up	predicted protein [Hordeum vulgare subsp. vulgare]
Traes_4AL_29D07D6C3	2.06795	3.62997	2.73569	7.56768	8.84858	8.39766	1.70472e-10	1.55732	up	predicted protein [Hordeum vulgare subsp. vulgare]
Triticum_aestivumLinn_newGene_15061	0.444471	0.495768	0.620844	1.18371	1.16259	0.747028	0.0106774	1.01657	up	hypothetical protein TRIUR3_27955 [Triticum urartu]
Traes_3AL_0F5E2E1BD	0.846098	0.963719	1.12076	0.583887	0.325736	0.471902	0.000259064	-1.10234	down	PREDICTED: receptor-like serine/threonine-protein kinase ALE2 isoform X1 [Brachypodium distachyon]
Traes_2DL_130D6031E	1.53779	1.65483	1.55715	3.99595	5.44898	3.93139	0.0133173	1.60396	up	Phenylalanine ammonia-lyase [Aegilops tauschii]
[truncated: 1,769 more rows]

## Sheet: G0 vs. H0
Table S3 Annotated DEGs of G0 vs. H0
	H0			G0
#ID	T01_FPKM	T02_FPKM	T03_FPKM	T07_FPKM	T08_FPKM	T09_FPKM	FDR	log2FC	regulated	nr_Annotation
[truncated: 407 more rows]

## Sheet: G24 vs. H24
Table S3 DEGs of G24 vs. H24
[truncated: 453 more rows]
