# Supplementary material for: Glycerol-Induced Powdery Mildew Resistance in Wheat by Regulating Plant Fatty Acid Metabolism, Plant Hormones Cross-Talk, and Pathogenesis-Related Genes
Source: Int J Mol Sci. 2020 Jan 20;21(2):673. doi: 10.3390/ijms21020673 (PMC7013599; doi:10.3390/ijms21020673)
Supplement: Supplementary file 1 [file ijms-21-00673-s001.zip › supplementary files/Supplement Tables/TableS5.xlsx]

## Sheet: Sheet1
Table S5: The numbers of DEGs in different KEGG pathways.
		H0 vs. H24	G0 vs.G24	H0 vs. G0	H24 vs. G24	All genes
#Pathway	ko_ID	Unigene	Unigene	Unigene	Unigene	Unigene
Polyketide sugar unit biosynthesis	ko00523	1	1	1	0	1
Photosynthesis - antenna proteins	ko00196	50	26	1	0	136
Sesquiterpenoid and triterpenoid biosynthesis	ko00909	9	5	1	0	26
Lysine biosynthesis	ko00300	13	5	3	4	66
Vitamin B6 metabolism	ko00750	7	1	0	0	40
Glyoxylate and dicarboxylate metabolism	ko00630	56	12	1	5	330
Glycine, serine and threonine metabolism	ko00260	44	15	7	9	267
Valine, leucine and isoleucine biosynthesis	ko00290	11	2	2	2	67
Valine, leucine and isoleucine degradation	ko00280	26	7	7	4	164
Thiamine metabolism	ko00730	9	8	0	0	57
Linoleic acid metabolism	ko00591	12	5	19	7	90
Synthesis and degradation of ketone bodies	ko00072	4	3	0	0	30
N-Glycan biosynthesis	ko00510	21	6	0	0	158
2-Oxocarboxylic acid metabolism	ko01210	27	10	2	3	204
Propanoate metabolism	ko00640	11	4	0	0	84
Ribosome biogenesis in eukaryotes	ko03008	52	15	1	0	398
Steroid biosynthesis	ko00100	28	15	1	4	218
Phenylpropanoid biosynthesis	ko00940	142	85	24	23	1116
Non-homologous end-joining	ko03450	5	0	0	0	40
Phenylalanine metabolism	ko00360	99	68	15	18	801
Carbon fixation in photosynthetic organisms	ko00710	54	3	1	0	440
Protein export	ko03060	28	14	2	0	229
Degradation of aromatic compounds	ko01220	6	3	1	2	50
Alanine, aspartate and glutamate metabolism	ko00250	26	12	4	4	217
Ribosome	ko03010	242	104	0	2	2107
Sphingolipid metabolism	ko00600	17	7	1	0	149
One carbon pool by folate	ko00670	6	1	0	0	56
Cyanoamino acid metabolism	ko00460	32	17	8	5	300
Terpenoid backbone biosynthesis	ko00900	22	10	2	0	208
Carbon metabolism	ko01200	114	27	5	9	1080
Nitrogen metabolism	ko00910	21	11	3	4	199
Stilbenoid, diarylheptanoid and gingerol biosynthesis	ko00945	7	2	2	0	68
Arginine and proline metabolism	ko00330	30	16	7	6	292
beta-Alanine metabolism	ko00410	17	9	3	6	166
Monoterpenoid biosynthesis	ko00902	6	3	3	4	60
Glycosphingolipid biosynthesis - globo series	ko00603	4	3	0	0	40
Carotenoid biosynthesis	ko00906	9	2	0	1	91
Ascorbate and aldarate metabolism	ko00053	16	3	6	8	162
Phagosome	ko04145	33	27	0	0	335
Protein processing in endoplasmic reticulum	ko04141	97	64	8	4	994
Biosynthesis of amino acids	ko01230	92	35	13	11	969
Glutathione metabolism	ko00480	42	32	10	12	451
Phenylalanine, tyrosine and tryptophan biosynthesis	ko00400	17	9	0	0	183
Pantothenate and CoA biosynthesis	ko00770	9	3	2	2	97
Fructose and mannose metabolism	ko00051	23	4	3	0	256
Amino sugar and nucleotide sugar metabolism	ko00520	40	18	8	9	453
Flavonoid biosynthesis	ko00941	15	7	1	1	170
Sulfur metabolism	ko00920	13	7	0	0	148
Porphyrin and chlorophyll metabolism	ko00860	16	10	0	0	191
Citrate cycle (TCA cycle)	ko00020	17	2	0	2	210
Fatty acid elongation	ko00062	16	12	0	1	200
Pentose phosphate pathway	ko00030	17	5	0	1	213
Tryptophan metabolism	ko00380	16	9	3	4	201
Lysine degradation	ko00310	13	7	4	3	164
Pyruvate metabolism	ko00620	27	6	3	4	342
Flavone and flavonol biosynthesis	ko00944	3	1	0	1	38
Butanoate metabolism	ko00650	7	4	0	1	89
Other glycan degradation	ko00511	8	1	0	0	102
Glycolysis / Gluconeogenesis	ko00010	45	15	5	6	578
Aminoacyl-tRNA biosynthesis	ko00970	27	3	0	0	348
Cysteine and methionine metabolism	ko00270	30	19	6	1	396
Selenocompound metabolism	ko00450	8	3	2	1	106
Plant-pathogen interaction	ko04626	66	40	2	6	878
Tyrosine metabolism	ko00350	16	9	0	3	218
Starch and sucrose metabolism	ko00500	65	35	20	8	899
C5-Branched dibasic acid metabolism	ko00660	2	0	0	0	28
Galactose metabolism	ko00052	27	21	7	2	395
Fatty acid metabolism	ko01212	24	9	0	2	357
Biotin metabolism	ko00780	5	0	0	0	76
Fatty acid degradation	ko00071	14	8	3	4	216
Fatty acid biosynthesis	ko00061	11	2	0	0	170
Tropane, piperidine and pyridine alkaloid biosynthesis	ko00960	8	7	1	1	125
Cutin, suberine and wax biosynthesis	ko00073	8	9	3	2	131
Circadian rhythm - plant	ko04712	10	10	1	2	164
RNA transport	ko03013	46	2	0	0	784
Pentose and glucuronate interconversions	ko00040	11	4	4	3	200
Diterpenoid biosynthesis	ko00904	7	4	0	3	128
Pyrimidine metabolism	ko00240	40	16	1	3	737
Biosynthesis of unsaturated fatty acids	ko01040	10	2	0	1	188
Isoquinoline alkaloid biosynthesis	ko00950	7	6	0	1	134
Purine metabolism	ko00230	44	14	1	1	870
Limonene and pinene degradation	ko00903	2	0	1	0	40
Ubiquinone and other terpenoid-quinone biosynthesis	ko00130	8	4	1	0	160
Glycerolipid metabolism	ko00561	13	5	5	3	265
Peroxisome	ko04146	18	14	0	3	370
Plant hormone signal transduction	ko04075	36	22	3	4	795
Inositol phosphate metabolism	ko00562	10	2	0	0	230
Arachidonic acid metabolism	ko00590	2	2	0	0	47
Photosynthesis	ko00195	37	6	3	0	924
RNA polymerase	ko03020	15	5	0	0	398
Brassinosteroid biosynthesis	ko00905	2	1	0	0	59
Phosphatidylinositol signaling system	ko04070	9	2	0	0	268
Nicotinate and nicotinamide metabolism	ko00760	2	1	0	0	60
Glycosylphosphatidylinositol(GPI)-anchor biosynthesis	ko00563	3	0	0	0	96
ABC transporters	ko02010	4	3	1	1	130
alpha-Linolenic acid metabolism	ko00592	8	9	12	13	264
Base excision repair	ko03410	5	2	0	0	165
Regulation of autophagy	ko04140	4	2	0	1	132
Histidine metabolism	ko00340	2	0	3	2	72
RNA degradation	ko03018	12	7	2	0	438
Zeatin biosynthesis	ko00908	2	1	0	0	77
Glycerophospholipid metabolism	ko00564	9	6	0	2	368
Endocytosis	ko04144	11	2	3	0	534
Spliceosome	ko03040	18	5	3	0	894
Homologous recombination	ko03440	5	0	0	0	250
Taurine and hypotaurine metabolism	ko00430	1	0	0	1	50
mRNA surveillance pathway	ko03015	9	2	0	1	475
Ether lipid metabolism	ko00565	2	1	0	0	117
Glycosaminoglycan degradation	ko00531	1	1	0	0	63
Mismatch repair	ko03430	3	1	0	0	191
Nucleotide excision repair	ko03420	4	1	0	0	268
Ubiquitin mediated proteolysis	ko04120	9	1	1	0	657
DNA replication	ko03030	3	1	0	0	234
Basal transcription factors	ko03022	2	0	0	0	212
Oxidative phosphorylation	ko00190	17	3	0	0	2018
SNARE interactions in vesicular transport	ko04130	1	1	0	0	132
Proteasome	ko03050	2	0	0	0	266
