# Supplementary material for: Glycerol-Induced Powdery Mildew Resistance in Wheat by Regulating Plant Fatty Acid Metabolism, Plant Hormones Cross-Talk, and Pathogenesis-Related Genes
Source: Int J Mol Sci. 2020 Jan 20;21(2):673. doi: 10.3390/ijms21020673 (PMC7013599; doi:10.3390/ijms21020673)
Supplement: Supplementary file 1 [file ijms-21-00673-s001.zip › supplementary files/Supplement Tables/TableS7.xlsx]

## Sheet: Sheet1
Table S7: 77 up-regulated DEGs which were overlapped in G0 vs. H0, H24 vs. H0 and G24 vs. G0 groups.
#ID	H0-1	H0-2	H0-3	H24-1	H24-2	H24-3	G0-1	G0-2	G0-3	G24-1	G24-2	G24-3	H24 vs H0_FDR	H24 vs H0_log2FC	H24 vs H0_(FDR_0.05_FC_1.8)_regulated	G0 vs H0_FDR	G0 vs H0__log2FC	G0 vs H0__(FDR_0.05_FC_1.8)_regulated	G24 vs G0_FDR	G24 vs G0_log2FC	G24 vs G0_(FDR_0.05_FC_1.8)_regulated	nr_annotation
TRAES3BF013000080CFD_g	1.06249	0.821264	1.04349	2.35846	2.60531	2.39332	1.78876	1.62578	1.98372	3.43253	3.47093	3.45827	2.3055e-08	1.3196	up	0.00910642	0.958374	up	0.000240842	0.914656	up	unnamed protein product [Triticum aestivum]
TRAES3BF280800020CFD_g	0.258444	0	0.844374	37.3366	22.6323	21.6913	5.7219	6.83873	6.80668	37.5067	36.6335	34.0764	1.33889e-13	6.24509	up	2.79064e-25	4.28023	up	3.95302e-39	2.4821	up	unnamed protein product [Triticum aestivum]
Traes_1AL_326B4C863	0.729649	1.7039	4.0521	8.99381	7.49776	8.24766	7.49603	6.90693	7.13253	31.6058	21.3173	29.1891	4.10295e-07	1.92483	up	4.56643e-05	1.77405	up	2.45156e-09	1.93977	up	hypothetical protein TRIUR3_06539 [Triticum urartu]
Traes_1AL_D1AF9EF20	9.93724	12.9541	16.4718	990.367	899.945	970.421	51.7381	53.7241	45.0162	395.545	511.823	436.493	0	6.17499	up	5.84144e-38	1.97776	up	2.31449e-53	3.16019	up	hypothetical protein TRIUR3_06540 [Triticum urartu]
Traes_1AL_E96C0662D	9.9239	7.91153	9.07456	328.912	276.065	288.874	17.2781	16.0806	14.4105	154.541	163.146	189.571	4.91774e-171	5.02373	up	0.00041715	0.874375	up	5.08966e-73	3.44796	up	chitinase, partial [Hordeum vulgare]
Traes_1BL_0A3CDBCFC	4.90853	5.83783	2.20703	80.5248	56.5719	69.3202	11.6695	9.427	8.67278	47.0629	45.8765	49.1018	2.76556e-25	4.04207	up	0.000370879	1.31167	up	3.83152e-33	2.24493	up	hypothetical protein F775_32017 [Aegilops tauschii]
Traes_1BL_51774DCD7	4.47362	4.74448	4.76037	36.9957	50.2977	55.4911	20.1627	16.8286	21.9284	69.0782	70.7491	66.5874	1.01843e-29	3.28625	up	1.11975e-16	2.15209	up	1.57012e-23	1.89003	up	wali6 [Triticum aestivum]
Traes_1BL_84977D514	11.1146	24.2942	15.357	57.092	50.7585	75.1851	78.4056	53.8665	70.6971	116.912	127.3	227.346	0.0151651	1.58785	up	0.00888545	2.02926	up	0.0181632	1.34783	up	predicted protein [Hordeum vulgare subsp. vulgare]
Traes_1BL_C40D1B0CC	2.205	4.12446	6.0519	160.561	130.355	138.742	8.56808	11.3299	11.6	64.4638	70.2458	69.8048	1.30717e-76	5.10215	up	0.0012975	1.35685	up	1.62638e-47	2.70507	up	hypothetical protein TRIUR3_06540 [Triticum urartu]
Traes_1DL_0D7B55EF1	0.510536	0.70519	1.11972	66.7965	41.0325	50.1474	6.08919	7.99707	6.97608	33.2804	30.2706	37.0206	3.0869e-23	6.19414	up	2.36297e-18	3.33633	up	7.81631e-30	2.25467	up	hypothetical protein F775_32017 [Aegilops tauschii]
Traes_1DL_30B3FD9F8	10.1156	11.4423	14.6687	26.3968	19.6239	21.6037	19.0641	18.0696	19.5581	36.5958	43.5482	36.7745	8.01644e-13	0.97765	up	3.53653e-07	0.856919	up	7.66658e-06	0.872109	up	PREDICTED: UDP-glucuronic acid decarboxylase 4 [Malus domestica]
Traes_1DL_A6553EC96	3.88443	6.47241	8.24992	257.109	189.534	222.857	25.8838	28.3889	41.0689	168.308	143.395	171.86	3.33184e-49	5.17372	up	2.37615e-06	2.42626	up	3.02709e-37	2.33469	up	wali5 [Triticum aestivum]
Traes_1DL_A890AB24C	0.178831	0.282998	0.478606	1.31613	0.717518	1.19425	0.780168	1.09973	0.877003	2.19742	2.14627	1.70123	0.000340216	1.7735	up	0.00397466	1.55049	up	6.21545e-05	1.12233	up	Alanine--glyoxylate aminotransferase-2-like protein, mitochondrial [Aegilops tauschii]
Traes_1DS_A8BD91E4A	0.356013	0.214719	0.251755	2.84069	2.64797	3.05301	0.76796	0.56223	0.669157	3.3922	5.07155	3.93547	4.6671e-46	3.45048	up	0.0131298	1.3844	up	1.7192e-14	2.65059	up	Phenylalanine ammonia-lyase [Aegilops tauschii]
Traes_2AL_608FCBC83	0.191717	0.708172	0.360419	2.67372	2.04064	2.20233	1.81434	1.8156	2.31477	5.78403	4.25976	6.48113	1.11307e-14	2.44997	up	4.13475e-10	2.26353	up	3.68305e-05	1.48245	up	D-3-phosphoglycerate dehydrogenase, chloroplastic [Triticum urartu]
Traes_2AL_CC6133527	2.97482	3.24746	2.81798	16.1232	17.5287	14.6843	7.28335	7.06586	6.33906	19.2928	15.3355	19.3595	3.90401e-57	2.37788	up	4.36288e-14	1.22329	up	5.67399e-14	1.36551	up	Putative metal-nicotianamine transporter YSL12 [Aegilops tauschii]
Traes_2AL_DC3904667	5.31071	3.17707	2.75756	18.2567	14.2933	14.8785	10.9555	10.9823	7.41289	22.7894	17.6304	20.244	4.98596e-13	2.10137	up	1.52382e-05	1.44399	up	6.46709e-08	1.07878	up	Naringenin,2-oxoglutarate 3-dioxygenase [Triticum urartu]
Traes_2AS_457604359	0.0641277	0.725796	0.53909	73.429	63.8906	64.9248	4.74745	4.79996	3.76578	59.6807	33.9874	58.2435	2.3001e-195	7.30011	up	1.39595e-29	3.4141	up	4.00814e-11	3.51367	up	Peroxidase 2 [Triticum urartu]
Traes_2AS_EE549925C	1.70459	2.46213	2.70378	93.7449	70.935	74.411	13.8934	12.4734	13.6889	91.1093	56.1746	96.0325	2.70407e-46	5.15096	up	2.317e-39	2.63713	up	7.20787e-09	2.59081	up	root peroxidase [Triticum aestivum]
Traes_2BL_232323148	0.163436	0.572677	0.551515	3.12508	5.90527	5.78587	2.58598	2.40208	3.27138	6.25719	10.186	6.17633	1.96143e-09	3.59623	up	1.82803e-13	2.81097	up	0.00664811	1.45232	up	predicted protein [Hordeum vulgare subsp. vulgare]
Traes_2BS_88CF42F2E	0.112407	0.0386619	0.12682	1.01882	1.619	1.67999	0.419254	0.293375	0.591239	1.26276	2.27736	1.55742	3.95165e-14	4.24739	up	0.0414767	2.56203	up	0.000737803	1.97681	up	predicted protein [Hordeum vulgare subsp. vulgare]
Traes_2BS_9C52B176E	0.533429	0.375386	0.652658	20.0357	18.9403	17.9995	1.7839	1.88877	1.00793	11.6775	11.1962	11.5343	1.66645e-201	5.21581	up	0.00240963	1.67229	up	4.03005e-48	2.86832	up	predicted protein [Hordeum vulgare subsp. vulgare]
Traes_2BS_B6EBC0962	0.133202	0.0679726	0.0528531	266.866	261.65	252.622	0.966533	0.917692	0.721479	66.0678	64.7775	72.6367	0	11.9723	up	0.000508442	3.75978	up	2.32885e-158	6.31799	up	class III peroxidase [Triticum aestivum]
Traes_2BS_EAB2C09D0	0.147189	0.106694	0.168668	39.2605	35.1579	32.4494	1.28364	2.17283	2.18284	42.744	24.2562	43.7796	1.41383e-131	8.59231	up	3.60533e-08	4.3979	up	2.88345e-13	4.29548	up	Peroxidase 2 [Aegilops tauschii]
Traes_2DL_50F662E15	0.806225	0.545056	0.633652	3.98759	3.27267	3.1953	1.51802	2.01606	1.58583	5.17605	3.35682	4.71686	1.44219e-18	2.38604	up	0.00240963	1.38562	up	0.000262795	1.37794	up	D-3-phosphoglycerate dehydrogenase, chloroplastic [Triticum urartu]
Traes_2DL_69EB061DB	1.95015	3.27799	2.98167	10.0632	9.12515	10.5863	5.04051	5.08927	4.85263	11.1798	10.0899	10.7322	4.47666e-24	1.87896	up	0.00422925	0.896028	up	2.48447e-07	1.113	up	Adenosylhomocysteinase [Aegilops tauschii]
Traes_2DL_F2D3DED15	4.26986	2.76711	2.56463	18.6843	18.1097	16.8312	13.0327	11.5112	5.49433	20.3769	23.7519	23.8183	9.46254e-57	2.48535	up	0.0311342	1.70487	up	6.98196e-07	1.18169	up	Naringenin,2-oxoglutarate 3-dioxygenase [Triticum urartu]
Traes_2DS_2CCCA54C1	3.17766	2.68551	2.63028	279.564	259.153	255.361	31.1865	27.3004	27.2314	209.873	145.755	216.379	0	6.58315	up	2.73562e-92	3.43561	up	8.26165e-16	2.7224	up	class III peroxidase [Triticum aestivum]
Traes_2DS_708F03DA3	19.6383	19.7941	21.3062	301.111	300.332	303.392	51.2149	48.6319	52.8035	188.487	147.909	213.941	1.16151e-208	3.89938	up	1.298e-22	1.40084	up	3.7483e-13	1.83151	up	Peroxidase 2 [Triticum urartu]
Traes_2DS_D76AB139C	0.206714	0.141913	0.3907	146.442	142.574	134.762	0.786813	1.17162	1.28529	68.0472	43.8888	69.2411	0	9.32854	up	0.00189504	2.35039	up	2.18915e-30	5.79553	up	Peroxidase 1 [Aegilops tauschii]
Traes_3AL_52C4F020E	0.523117	0.348342	0.281017	5.26104	3.75716	4.03351	3.10835	4.00188	6.33901	10.6453	6.94402	9.9138	9.29534e-08	3.14427	up	4.43743e-07	3.32812	up	0.0168429	1.00337	up	unnamed protein product [Triticum aestivum]
Traes_3AL_BCFD5F303	1.2853	0.34115	0	232.197	110.264	115.27	18.9732	13.8355	16.4022	111.031	85.5638	114.638	5.87205e-11	8.22475	up	1.39679e-26	5.04138	up	1.96684e-16	2.67097	up	beta-1,3-glucanase [Triticum aestivum]
Traes_3B_8732922B8	1.19529	1.01873	1.2411	7.12615	11.148	10.9579	2.15	2.40377	1.95918	5.50454	4.58987	5.6039	4.57256e-17	3.1446	up	0.00923306	1.05553	up	6.98453e-08	1.27471	up	predicted protein [Hordeum vulgare subsp. vulgare]
Traes_3B_9F3320C78	0	0.21203	0.156089	52.2177	28.7118	33.7133	3.95397	3.367	3.43771	24.8288	27.1562	27.2352	1.22208e-19	8.6351	up	1.67574e-24	5.29242	up	6.06443e-48	2.87467	up	glucan endo-1,3-beta-D-glucosidase [Triticum aestivum]
Traes_3DL_1DA454A9F	0.909897	0.955366	1.24471	37.4681	29.6611	37.7883	6.47062	6.55558	7.61585	36.6824	47.5023	41.6396	9.70642e-37	5.29398	up	0.00376906	2.95366	up	1.22152e-24	2.67776	up	hypothetical protein F775_31186 [Aegilops tauschii]
Traes_3DL_48F92563F	7.86946	2.9175	6.57262	290.995	248.159	237.699	23.1025	14.2933	16.6836	130.387	134.734	143.032	9.74967e-41	5.38274	up	0.0127337	1.60157	up	3.28121e-47	2.91384	up	Glucan endo-1,3-beta-glucosidase GIII [Triticum urartu]
Traes_3DL_85AC9E60D	1.01968	1.12281	0	187.304	147.103	122.734	13.7623	20.7605	33.9933	91.8952	103.791	131.833	1.294e-17	7.89412	up	0.000126388	5.27227	up	9.25322e-13	2.28955	up	Glucan endo-1,3-beta-glucosidase GII [Aegilops tauschii]
Traes_3DL_F5930F58D	1.7527	1.90413	2.71975	428.004	299.379	304.921	38.9917	35.7964	36.1791	220.513	180.847	229.804	5.39503e-31	7.45742	up	7.11238e-32	4.30958	up	2.62168e-15	2.49874	up	Glucan endo-1,3-beta-glucosidase GII [Aegilops tauschii]
Traes_4AL_586359D761	0.26513	0.13499	1.31456	54.7734	28.5463	31.2638	4.17745	4.49684	3.92164	28.0185	28.78	29.328	3.36383e-11	6.03902	up	6.73355e-13	2.95604	up	2.61334e-42	2.74558	up	predicted protein [Hordeum vulgare subsp. vulgare]
Traes_4AS_48CB85C72	0.338051	0.622592	0.324537	0.860577	1.35988	1.36104	1.04536	0.808176	1.06187	1.99256	1.56847	2.00773	0.000508447	1.46628	up	0.0176403	1.23827	up	0.00286286	0.935997	up	predicted protein [Hordeum vulgare subsp. vulgare]
Traes_4AS_5574058B4	13.4029	8.04056	7.30577	49.4614	61.075	57.4251	24.7828	19.8744	28.5408	78.2584	74.9195	81.8425	3.2172e-66	2.56862	up	0.00349417	1.4657	up	3.03615e-20	1.66553	up	blue copper protein [Triticum aestivum]
Traes_4BS_63DD9D036	2.11075	1.94687	2.33983	5.53016	5.8087	5.90567	5.064	4.69996	7.09887	11.2392	8.61352	12.0151	1.23578e-20	1.49574	up	0.0318075	1.59644	up	0.0149863	0.848561	up	lipoxygenase [Triticum aestivum]
Traes_4BS_9940A14C1	2.99391	2.65448	2.70204	13.5978	16.1593	14.7748	5.463	4.63772	5.47507	14.2347	14.325	15.796	5.14612e-72	2.44262	up	0.000910225	1.04013	up	1.14451e-15	1.46831	up	predicted protein [Hordeum vulgare subsp. vulgare]
Traes_4BS_FF3F5B3C51	3.10074	2.2874	2.61086	7.78026	8.50442	8.7092	4.45501	4.01704	5.14771	13.0523	10.2683	13.2918	2.80257e-14	1.66441	up	0.0384285	0.908021	up	1.53919e-10	1.40166	up	xylanase inhibitor [Triticum aestivum]
Traes_4DL_5C688784F	4.8946	2.5991	2.05272	23.06	20.1648	24.6127	7.22988	8.61252	11.1631	15.8768	19.2936	15.492	4.62948e-42	2.91424	up	0.00459482	1.64055	up	0.000842308	0.897516	up	pathogenesis related protein 10 [Triticum aestivum]
Traes_4DS_543B7D1A8	1.39034	1.24466	1.60343	12.0116	8.00721	9.44176	4.30583	3.65499	2.62749	16.5029	16.4179	15.6265	1.70584e-13	2.81161	up	8.07388e-05	1.40636	up	5.60527e-28	2.19164	up	hypothetical protein F775_29722 [Aegilops tauschii]
Traes_4DS_F33F58A71	10.2149	12.4436	14.1911	86.8249	85.3084	89.5902	25.889	22.1915	22.3492	63.8916	78.3432	66.3671	3.99472e-125	2.80821	up	1.51502e-06	1.00075	up	8.51497e-15	1.5519	up	RecName: Full=Xylanase inhibitor protein 1; Short=XIP-1; Short=XIP-I; AltName: Full=Class III chitinase homolog; Flags: Precursor [Triticum aestivum]
Traes_5AL_4210A8A6E	0.496738	1.44923	2.76819	13.6764	19.1693	22.1081	6.59243	7.44277	5.23201	46.3435	15.4311	40.8519	2.36556e-15	3.50832	up	7.62907e-05	2.00857	up	0.0197968	2.41344	up	glutamine-dependent asparagine synthetase [Triticum aestivum]
Traes_5BL_36EBD512B	0.181966	0.20462	0.222578	0.892578	0.488948	0.937197	0.942939	0.977967	0.897016	1.86128	1.89723	1.96864	0.000809053	2.42108	up	1.40051e-05	2.64562	up	0.0042764	0.976235	up	Peroxidase 35 [Aegilops tauschii]
Traes_5BL_BCA9D4B2F	1.88118	2.45365	1.368	4.8901	4.09069	3.95337	3.98849	4.70599	4.06619	9.59384	5.33243	9.06763	6.957e-08	1.03147	up	1.02857e-05	1.02209	up	0.0405546	0.891682	up	2-oxoisovalerate dehydrogenase [Triticum aestivum]
Traes_5BS_B593A6FB7	8.98693	8.05978	7.88445	31.4658	33.3918	32.1447	16.5129	14.4432	14.7751	29.5869	27.3304	31.207	6.27158e-61	1.91618	up	3.20204e-10	0.91862	up	2.04238e-06	0.912746	up	predicted protein [Hordeum vulgare subsp. vulgare]
Traes_5DL_68DF8DF53	1.41648	1.61475	1.48148	6.0007	6.52158	5.91242	2.54871	2.22205	2.37466	6.41557	5.63521	7.25257	1.57116e-20	2.14302	up	0.00392787	1.14135	up	9.27236e-06	1.10954	up	predicted protein [Hordeum vulgare subsp. vulgare]
Traes_5DL_6E2DD80321	0.0932938	0.0632291	0.131193	0.677857	0.853137	0.891387	0.462562	0.371888	0.612162	0.892651	1.00771	0.804293	5.09407e-12	3.30801	up	0.0019713	2.61598	up	0.0291797	0.907695	up	hypothetical protein F775_29248 [Aegilops tauschii]
Traes_5DL_71E95AEF1	0.328422	0.262618	0.359275	1.397	1.4106	1.3547	0.985306	0.552071	0.766037	1.61222	1.66071	1.59398	7.82488e-14	2.09304	up	0.0221699	1.27713	up	0.000193315	1.05774	up	Receptor-like serine/threonine-protein kinase SD1-8 [Triticum urartu]
Traes_5DL_EEF38A7E4	0	0.35888	0.325899	9.12279	5.23262	4.88782	3.04089	3.44204	4.05011	13.266	13.8866	13.881	3.47333e-10	5.56779	up	3.36522e-19	4.8144	up	1.65168e-22	1.93356	up	Chitinase 8 [Aegilops tauschii]
Traes_6AL_AE7EF8E87	1.08142	0.909533	1.41838	4.86025	6.59905	6.54198	4.33565	3.68608	3.25733	7.35701	8.83408	7.41973	3.12995e-22	2.39967	up	4.18275e-13	1.8317	up	4.0595e-07	1.05665	up	Cytokinin-O-glucosyltransferase 2 [Aegilops tauschii]
Traes_6AS_3753A6F2C	5.89711	4.75936	4.78246	23.2463	24.1042	23.718	10.5065	8.34305	11.7365	23.92	27.7256	28.9397	7.63563e-66	2.25432	up	0.0154158	1.13521	up	2.94902e-14	1.38344	up	putative cinnamyl alcohol dehydrogenase [Triticum urartu]
Traes_6AS_8484A6E38	0.698995	1.11729	0.30691	15.1392	10.7505	5.87195	6.18124	6.06253	3.3069	18.1074	22.7617	17.5246	0.000144249	3.9761	up	0.0019664	3.00423	up	3.40809e-11	1.94215	up	hypothetical protein F775_43049 [Aegilops tauschii]
Traes_6AS_8ED966774	0.289772	0.294494	0.449402	1.41943	1.25435	1.47227	2.57688	2.08191	2.81936	6.70177	5.61859	6.95329	2.4165e-05	2.00938	up	4.14057e-09	2.9879	up	8.54844e-09	1.33115	up	xylanase inhibitor XIP-III [Triticum aestivum]
Traes_6BL_57FC6AD11	0.879001	0.604076	0.587591	3.33682	2.4643	2.96912	1.62809	1.71803	1.63366	4.79561	3.22589	3.72216	1.7231e-17	2.00658	up	0.000721124	1.18756	up	0.000237015	1.23938	up	predicted protein [Hordeum vulgare subsp. vulgare]
Traes_6BS_0BDACE205	22.3547	20.0236	20.2701	172.641	207.66	211.228	39.5537	38.6331	49.4972	200.207	142.432	202.227	6.82564e-103	3.28337	up	3.3781e-05	1.14822	up	4.09582e-14	2.08103	up	peroxidase 6 [Triticum monococcum]
Traes_6DL_5EF8EAD26	2.82002	2.28732	2.77638	87.3118	83.2265	88.7845	5.96842	5.75376	5.55761	80.8402	64.375	76.8176	5.15173e-276	4.99074	up	3.60113e-07	1.11762	up	2.51504e-58	3.67472	up	Protein SRG1 [Aegilops tauschii]
Traes_6DS_204661A07	0.34186	0.145255	0.423274	0.997039	2.10647	1.67441	0.876043	0.886411	0.646977	1.4677	2.31467	1.91749	0.000103986	2.4367	up	0.0384285	1.51128	up	0.000780501	1.25376	up	Beta-fructofuranosidase 1 [Aegilops tauschii]
Traes_7AL_436DA1263	0.554435	0.807349	0.39837	9.79678	8.31075	9.40407	3.14889	2.52479	2.5191	11.8908	15.5274	10.7032	7.41833e-43	3.99736	up	1.02857e-05	2.29678	up	6.30088e-13	2.19923	up	hypothetical protein TRIUR3_15868 [Triticum urartu]
Traes_7AL_FAE816A85	0	6.17119	4.87332	68.9371	62.4041	49.5816	24.146	30.0366	32.821	80.0807	66.483	93.7581	1.57526e-10	3.96434	up	7.42026e-06	3.06569	up	3.08333e-05	1.56028	up	Chitinase 1 [Triticum urartu]
Traes_7BS_94EB3B3D6	7.9544	9.94179	16.7177	522.507	454.846	477.614	44.6655	31.4326	51.1454	230.664	519.671	279.596	2.42505e-81	5.31311	up	6.78425e-05	1.88398	up	1.81467e-05	2.979	up	Pathogenesis-related protein PRMS [Aegilops tauschii]
Traes_7DL_24AA71860	1.02423	1.08467	2.5508	34.7472	29.5788	22.2955	10.967	6.32215	17.7234	36.8536	32.6274	36.6978	9.70804e-11	4.40533	up	0.0372608	3.21011	up	2.66774e-06	1.63956	up	Chitinase 1 [Aegilops tauschii]
Traes_7DL_A2604A6D5	0.724007	0.381725	1.78696	5.28317	6.16191	6.16673	5.61667	5.25512	9.89908	15.0389	15.188	18.0389	1.54732e-38	3.06445	up	1.62968e-07	3.25681	up	3.74779e-05	1.11582	up	putative gibberellin 20-oxidase [Oryza sativa Japonica Group]
Traes_7DL_CB741047A	1.41498	1.0098	1.07289	3.03297	3.10327	3.16854	3.38185	2.97882	2.75751	5.18545	7.29978	5.76953	1.14073e-09	1.41745	up	1.36158e-08	1.49699	up	0.000866866	0.976242	up	predicted protein [Hordeum vulgare subsp. vulgare]
Triticum_aestivumLinn_newGene_13152	1.14889	1.10352	0.589623	4.65205	11.5486	10.1825	2.63124	2.02855	2.55	5.47997	3.66724	6.20487	0.000105409	3.16178	up	0.0382694	1.28533	up	0.0387169	1.07813	up	Putative coatomer subunit beta&apos;-3 [Aegilops tauschii]
Triticum_aestivumLinn_newGene_13157	0.764809	0.323897	0.469956	4.14487	13.1458	12.8605	2.94022	3.91465	1.65365	6.82425	4.75445	5.62868	9.01098e-05	4.23846	up	0.00161907	2.3394	up	0.012547	1.15701	up	Putative coatomer subunit beta&apos;-3 [Triticum urartu]
Triticum_aestivumLinn_newGene_1628	0.216492	1.12383	0.907983	10.5651	5.93636	7.55513	4.61169	4.80663	4.44873	14.5165	13.3283	21.1248	1.65468e-08	3.64577	up	5.45636e-07	2.88057	up	1.15072e-06	1.84883	up	hypothetical protein F775_32018 [Aegilops tauschii]
Triticum_aestivumLinn_newGene_1652	0.1507	3.05604e-05	0.230571	37.6359	35.7061	31.8768	2.13805	1.31969	1.03345	17.91	15.7083	19.6306	6.00253e-136	8.38535	up	0.000754012	3.86446	up	2.17192e-51	3.5844	up	Glucan endo-1,3-beta-glucosidase 13 [Aegilops tauschii]
Triticum_aestivumLinn_newGene_2832	0.369391	0.150743	5.20396	143.686	156.613	124.944	11.4203	5.61367	10.0301	134.347	111.899	166.849	2.85533e-217	6.82556	up	3.02656e-11	2.99794	up	8.39464e-22	4.04641	up	root peroxidase [Triticum aestivum]
Triticum_aestivumLinn_newGene_3636	0.451079	0.212231	0.409309	1.19611	1.27401	1.16566	0.958154	0.690933	0.848237	2.97909	1.35286	2.57155	1.87326e-12	1.70168	up	0.00246053	1.12877	up	0.0296912	1.49323	up	ankyrin repeat family protein-like [Oryza sativa Japonica Group]
Triticum_aestivumLinn_newGene_4327	2.02514	2.08978	2.37493	5.10664	3.12947	3.85481	14.3966	13.9928	18.3231	30.4252	22.705	30.9889	0.0130363	1.00059	up	2.05405e-13	3.0241	up	0.000962796	0.874052	up	Bowman-Birk type trypsin inhibitor [Triticum urartu]
Triticum_aestivumLinn_newGene_5203	1.21428	0.66177	0.877945	38.4186	35.1611	33.7638	2.74267	2.33039	1.89777	19.6644	25.4795	21.4281	8.34325e-138	5.38162	up	0.000314961	1.47939	up	1.27486e-34	3.28201	up	beta-1,3-glucanase precursor [Triticum aestivum]
