# Supplementary material for: Glycerol-Induced Powdery Mildew Resistance in Wheat by Regulating Plant Fatty Acid Metabolism, Plant Hormones Cross-Talk, and Pathogenesis-Related Genes
Source: Int J Mol Sci. 2020 Jan 20;21(2):673. doi: 10.3390/ijms21020673 (PMC7013599; doi:10.3390/ijms21020673)
Supplement: Supplementary file 1 [file ijms-21-00673-s001.zip › supplementary files/Supplement Tables/TableS8.xlsx]

## Sheet: Sheet1
Table S8: Seven down-regulated DEGs which were overlapped in G0 vs. H0, H24 vs. H0 and G24 vs. G0 groups.
#ID	H0-1	H0-2	H0-3	H24-1	H24-2	H24-3	G0-1	G0-2	G0-3	G24-1	G24-2	G24-3	H24 vs. H0_FDR	H24 vs H0_log2FC	H24 vs. H0_(FDR_0.05_FC_1.8)_regulated	G0 vs. H0_FDR	G0 vs. H0__log2FC	G0 vs. H0__(FDR_0.05_FC_1.8)_regulated										G24 vs. G0_FDR	G24 vs. G0_log2FC	G24 vs. G0_(FDR_0.05_FC_1.8)_regulated	nr_annotation
Traes_1AL_93E51B797	4.94628	5.87789	3.77077	0.246084	0.163155	0.382517	1.83822	2.41013	2.35742	0.609663	0.655192	0.778833	3.21843e-17	-4.79655	down	0.0143655	-1.20839	down										0.0210865	-1.85932	down	hypothetical protein TRIUR3_06410 [Triticum urartu]
Traes_1BL_A59DE4E8F	98.5295	108.388	109.371	34.2829	42.2899	28.3688	54.8805	53.2044	73.9094	30.2227	30.6541	27.7335	9.46482e-19	-1.896	down	3.92371e-05	-1.00302	down										0.00395665	-0.987795	down	Chlorophyll a-b binding protein, chloroplastic [Aegilops tauschii]
Traes_1DL_B3B5D7203	10.1968	10.1646	12.6766	4.91457	1.5309	1.17742	5.50849	5.67272	4.42251	2.69253	2.45873	1.72763	6.67436e-13	-2.18601	down	2.19224e-10	-1.15001	down										0.000795667	-1.20986	down	O-methyltransferase ZRP4 [Aegilops tauschii]
Traes_2AS_315383305	4.2838	3.42011	4.26017	0.802709	1.13124	0.718616	2.36415	1.76359	2.26019	0.603589	0.944705	0.699109	4.27616e-17	-2.30836	down	0.00585695	-0.902228	down										8.02604e-05	-1.55438	down	predicted protein [Hordeum vulgare subsp. vulgare]
Traes_2BL_551524B9B	1.5322	1.92468	1.54523	0.0652158	0.0805593	0.0693878	0.495071	0.913424	1.38122	0.0894829	0.0223368	0.0628911	1.95846e-29	-6.29468	down	0.00288374	-1.1308	down										0.000258256	-4.1328	down	Ent-kaurene synthase-like protein 3 [Aegilops tauschii]
Traes_5AL_EDF2DD187	53.9919	54.1844	57.3811	14.4825	10.5182	11.0484	23.511	22.0538	34.4034	7.11788	8.19441	7.55889	2.58413e-74	-2.22688	down	1.4049e-07	-1.02744	down										7.2813e-05	-1.80525	down	predicted protein [Hordeum vulgare subsp. vulgare]
Traes_5AS_FECFF9702	1.02554	1.28135	1.48301	0.297975	0.224925	0.198229	0.584172	0.604195	0.984958	0.202575	0.0853521	0.145322	1.5056e-16	-2.51346	down	0.0242525	-0.852383	down										1.21959e-06	-2.5078	down	Subtilisin-like protease [Aegilops tauschii]
