# Supplementary material for: Glycerol-Induced Powdery Mildew Resistance in Wheat by Regulating Plant Fatty Acid Metabolism, Plant Hormones Cross-Talk, and Pathogenesis-Related Genes
Source: Int J Mol Sci. 2020 Jan 20;21(2):673. doi: 10.3390/ijms21020673 (PMC7013599; doi:10.3390/ijms21020673)
Supplement: Supplementary file 1 [file ijms-21-00673-s001.zip › supplementary files/Supplement Tables/TableS9.xlsx]

## Sheet: Up-regulated DEGs
Table S9: 120 up-regulated DEGs and 2 down-regulated DEGs which were overlapped in G0 vs. H0 and G24 vs. G0 groups.
#ID	H0-1	H0-2	H0-3	H24-1	H24-2	H24-3	G0-1	G0-2	G0-3	G24-1	G24-2	G24-3	H24 vs H0_FDR	H24 vs H0_log2FC	H24 vs H0_(FDR_0.05_FC_1.8)_regulated	G0 vs H0_FDR	G0 vs H0__log2FC	G0 vs H0__(FDR_0.05_FC_1.8)_regulated	G24 VS H24_FDR	G24 VS H24_log2FC	G24 VS H24_(FDR_0.05_FC_1.8)_regulated	nr_annotation
Triticum_aestivumLinn_newGene_16839	31.0901	45.75	40.7024	36.2624	43.0213	49.5961	75.3511	71.4471	86.6598	69.9129	120.073	71.6387	0.963047	0.027614	normal	2.50298e-06	0.940013	up	0.0491155	1.08178	up	--
Triticum_aestivumLinn_newGene_2199	1.67667	2.21968	3.73136	1.78186	1.645	1.92394	8.53375	6.03625	5.86402	3.37439	3.47004	4.32161	0.286329	-0.653971	normal	0.00395496	1.33232	up	0.000985269	1.08142	up	--
Traes_2DL_F2D868473	0.728761	0.531871	0.66113	2.2233	1.51114	1.74223	1.81026	1.65145	2.58714	4.02004	2.84791	3.69774	2.9048e-06	1.49947	up	0.000498434	1.6833	up	0.00277285	0.987625	up	70 kDa peptidyl-prolyl isomerase [Aegilops tauschii]
Traes_2AL_3C8EB4701	0.304837	0.672929	0.890859	1.60439	1.55522	1.24264	1.57094	1.72786	2.21903	3.50468	2.10222	3.31974	0.000464995	1.20918	up	0.000224852	1.59159	up	0.038196	1.07412	up	70 kDa peptidyl-prolyl isomerase [Triticum urartu]
Traes_1AL_1D8244B27	0.267413	0.920114	0.672833	1.49316	1.0629	1.0226	2.8853	2.83167	2.72688	3.91237	4.45579	3.96131	0.0760977	0.931739	normal	2.54444e-15	2.22443	up	6.50662e-15	1.83618	up	Alanine--glyoxylate aminotransferase-2-like protein, mitochondrial [Aegilops tauschii]
Traes_1DL_A890AB24C	0.178831	0.282998	0.478606	1.31613	0.717518	1.19425	0.780168	1.09973	0.877003	2.19742	2.14627	1.70123	0.000340216	1.7735	up	0.00397466	1.55049	up	0.00440892	0.899707	up	Alanine--glyoxylate aminotransferase-2-like protein, mitochondrial [Aegilops tauschii]
Traes_5BL_62D9B877B	3.83058	3.54152	4.20609	4.79619	4.52339	5.58223	8.19663	8.45887	8.97604	12.2191	8.47008	10.3749	0.077543	0.313821	normal	3.77678e-12	1.09382	up	0.000528677	1.06701	up	Aldehyde dehydrogenase family 7 member A1 [Aegilops tauschii]
Traes_5DL_A2A5A19B4	0.965361	1.18236	2.08133	2.22081	2.95915	2.50641	9.03646	8.36933	9.50781	14.4702	6.3859	12.836	0.016218	0.832382	normal	6.28374e-55	2.63956	up	0.0141355	2.13907	up	Aldehyde dehydrogenase family 7 member A1 [Aegilops tauschii]
Traes_4AS_9F1B2A7DD	2.0131	1.4837	1.47639	1.10708	1.25354	0.626382	13.602	11.8727	18.2029	7.69261	4.80784	9.21697	0.0543307	-0.715359	normal	1.68647e-06	3.28324	up	6.52961e-08	2.94466	up	allene oxide synthase [Hordeum vulgare subsp. vulgare]
Traes_4BL_C01E043B6	1.24449	0.775199	1.28606	2.10574	1.36334	0.920114	9.24529	8.66271	14.5913	9.18541	4.64161	9.26891	0.598774	0.411494	normal	7.81849e-05	3.40601	up	0.000393481	2.46516	up	allene oxide synthase [Hordeum vulgare subsp. vulgare]
Traes_4BL_EC6D20026	4.27807	6.9543	5.40894	39.2081	26.7466	23.0805	95.8417	113.362	136.048	107.793	80.0041	181.126	--	--	--	1.63078e-21	4.49456	up	0.0144752	2.3376	up	allene oxide synthase [Hordeum vulgare subsp. vulgare]
Traes_4DL_B3E978E9F	2.24268	1.61327	1.43267	1.69156	0.67135	0.698638	11.7188	12.7597	20.4072	6.90802	4.33033	7.41451	0.216994	-0.749956	normal	0.000321881	3.2373	up	5.17348e-08	2.68657	up	allene oxide synthase [Hordeum vulgare subsp. vulgare]
Traes_4BL_523D155E21	3.14823	2.67692	2.07903	11.1237	4.78769	4.45106	39.7055	29.8868	61.776	50.4835	37.8308	61.6276	0.225052	1.2541	normal	2.2761e-05	4.0043	up	1.76448e-10	2.96941	up	allene oxide synthase, partial [Triticum aestivum]
Traes_4BL_DD6DD7487	17.877	25.2552	8.86768	44.7959	49.5715	22.5049	129.566	117.527	112.637	141.628	176.396	192.315	0.191362	1.05998	normal	5.43576e-16	2.84519	up	8.83372e-19	2.3952	up	allene oxide synthase, partial [Triticum aestivum]
Traes_3AL_5FAA2CCB0	2.20094	1.78002	0	20.3245	13.573	13.916	30.5533	27.4392	45.9745	53.6101	48.6832	58.6829	1.65776e-07	3.47717	up	3.86186e-09	4.6875	up	5.07611e-16	1.89031	up	Alpha-1,4-glucan-protein synthase (UDP-forming) [Aegilops tauschii]
Traes_3AL_CE71DB4E6	5.51164	5.55233	3.73279	9.15796	7.05163	7.75014	15.8628	14.4902	20.9728	33.2864	21.6248	28.9113	0.00856746	0.65766	normal	4.00768e-06	1.78621	up	2.63286e-07	1.85666	up	Alpha-1,4-glucan-protein synthase (UDP-forming) [Aegilops tauschii]
Traes_3DL_A2127ABF7	1.67161	2.0064	0.776162	3.43591	2.44538	5.24869	10.4797	10.0121	13.8222	15.6752	13.2863	16.0883	0.0822232	1.24908	normal	1.75199e-15	2.94916	up	2.29337e-15	2.11862	up	Alpha-1,4-glucan-protein synthase (UDP-forming) [Aegilops tauschii]
Traes_7BL_496334BD1	0	102.128	81.813	47.0009	0	0	1103.77	1098.15	1286.64	287.976	449.389	338.384	--	--	--	2.82896e-27	4.22008	up	2.27144e-10	5.17816	up	Aspartic proteinase nepenthesin-2 [Aegilops tauschii]
Traes_7BL_5CC74AC22	0	1.88383	1.89001	2.4811	0.900883	0.697318	39.1043	26.5723	36.1272	14.1231	13.6954	9.32383	--	--	--	3.56677e-25	4.70429	up	3.06389e-10	3.34842	up	Aspartic proteinase nepenthesin-2 [Triticum urartu]
Traes_2BS_8B4CB340F	1.08072	0.368558	1.10394	0.458348	0.331998	0.501594	1.18155	1.21465	1.70532	1.29057	1.58117	1.17919	0.864766	0.171335	normal	2.53422e-11	2.16418	up	0.0122161	1.47193	up	Beta-glucosidase 16 [Triticum urartu]
Traes_7DL_857BEA7E5	0	0	0	0	0	0	0.766447	1.32186	1.71823	1.13893	0.516298	1.58947	--	--	--	1.24999e-06	Inf	up	0.000656515	Inf	up	Bifunctional monodehydroascorbate reductase and carbonic anhydrase nectarin-3 [Aegilops tauschii]
Triticum_aestivumLinn_newGene_4327	2.02514	2.08978	2.37493	5.10664	3.12947	3.85481	14.3966	13.9928	18.3231	30.4252	22.705	30.9889	0.0130363	1.00059	up	2.05405e-13	3.0241	up	9.28842e-26	2.89737	up	Bowman-Birk type trypsin inhibitor [Triticum urartu]
Traes_4AS_6C0AB5E18	0.102287	0.262284	0.365602	0.441587	0.397715	0.428737	0.73212	0.975545	1.35014	0.953426	0.871712	1.63705	--	--	--	0.0402195	2.24682	up	0.0324967	1.53824	up	Branched-chain-amino-acid aminotransferase 3, chloroplastic [Triticum urartu]
Traes_5DL_EEF38A7E4	0	0.35888	0.325899	9.12279	5.23262	4.88782	3.04089	3.44204	4.05011	13.266	13.8866	13.881	3.47333e-10	5.56779	up	3.36522e-19	4.8144	up	1.22803e-06	1.18078	up	Chitinase 8 [Aegilops tauschii]
Traes_4DL_8DA9F53C4	1.7461	4.18084	3.0244	4.63431	2.67179	3.04197	12.3341	11.8179	9.78792	11.9965	11.8706	10.9193	0.702526	0.298621	normal	7.21265e-21	2.07932	up	7.33049e-16	1.82738	up	Cortical cell-delineating protein [Triticum urartu]
Traes_1BL_EAC2B15DB	423.374	435.31	450.825	367.94	473.361	552.63	930.852	1032.46	1549.53	482.673	1008.96	711.08	0.262374	-0.33871	normal	0.0126806	1.24812	up	0.000304537	1.08363	up	Cytokinin-N-glucosyltransferase 2 [Aegilops tauschii]
Traes_2AL_608FCBC83	0.191717	0.708172	0.360419	2.67372	2.04064	2.20233	1.81434	1.8156	2.31477	5.78403	4.25976	6.48113	1.11307e-14	2.44997	up	4.13475e-10	2.26353	up	0.00116423	1.29671	up	D-3-phosphoglycerate dehydrogenase, chloroplastic [Triticum urartu]
Traes_5AL_379A06E3E	2.80062	1.66087	2.04935	2.09531	2.7563	1.72688	6.81519	6.75987	12.7417	9.95084	10.8584	7.39525	--	--	--	0.0149235	2.03504	up	8.73387e-08	2.22089	up	GDSL esterase/lipase [Aegilops tauschii]
Traes_5BL_06774BCC2	4.18667	6.36437	5.81248	3.9058	4.20329	3.34165	10.144	9.69894	12.1529	7.83147	11.1183	7.2132	0.148804	-0.509802	normal	0.0273577	1.10594	up	0.017115	1.28734	up	GDSL esterase/lipase [Aegilops tauschii]
Traes_5DL_076449FF9	5.67277	6.85081	6.26352	4.06059	5.77	5.12512	11.8036	10.8657	14.0699	10.5594	11.5033	10.778	0.162968	-0.316483	normal	0.0174705	1.11205	up	1.07751e-09	1.22076	up	GDSL esterase/lipase [Aegilops tauschii]
Traes_1BL_A6F7A9A54	0.616899	0.439709	0.75309	0.461619	0.404565	0.485939	1.30303	1.29623	1.58203	0.86529	1.19065	1.04342	--	--	--	0.00600173	1.37936	up	0.0345111	1.30199	up	Glucan endo-1,3-beta-glucosidase 14 [Triticum urartu]
Traes_1BL_3765A51EC	0.827463	0.848055	1.56821	2.69617	3.12145	3.28109	4.43111	5.19977	7.41971	8.45763	7.54323	11.1485	0.000349533	1.47714	up	0.00209892	2.48753	up	1.32089e-09	1.66067	up	glutathione transferase [Triticum aestivum]
Triticum_aestivumLinn_newGene_2414	3.5	1.55745	1.92633	1.2623	1.29392	1.42621	9.07914	11.2172	7.48912	7.55108	15.2443	7.9571	0.188912	-0.808512	normal	8.75863e-18	2.15796	up	0.0113565	3.12911	up	glycine rich protein [Hordeum vulgare subsp. vulgare]
Traes_2AS_67EFE0FAE	0.290818	0.357231	0.0666418	0.329419	0.193659	0.336023	1.48251	1.3353	1.77756	0.770379	0.850747	0.753353	0.85424	0.243559	normal	1.30406e-10	2.79477	up	8.11237e-05	1.56587	up	heat shock protein 90 [Triticum aestivum]
Traes_2DS_3B16D8173	0.129283	0.106928	0.0428622	0.5158	0.451642	0.292147	1.45059	1.31967	1.96018	0.61011	0.971539	0.904987	9.08745e-05	2.25158	up	3.7602e-11	4.27709	up	0.0451965	1.04858	up	heat shock protein 90 [Triticum aestivum]
Traes_4BL_B5BF83119	0.222853	0	0.0940941	0.0797781	0	0.0823027	1.92944	1.68346	2.62232	2.91619	1.40602	2.18146	--	--	--	4.07546e-07	4.61101	up	6.90204e-08	Inf	up	hemoglobin 1 [Triticum aestivum]
Traes_4BS_D84A33C1A	0.844934	0.815273	0.556373	0.698473	0.644341	0.617412	1.72837	1.26425	1.75804	1.23815	1.48073	1.08897	0.577321	-0.261819	normal	0.0012975	1.06675	up	0.00731617	1.01718	up	HIPL1 protein [Triticum urartu]
Traes_2DS_074C825C9	1.23642	1.64838	0.65496	1.21053	1.36011	1.10809	4.15857	3.70954	2.7692	2.6213	4.34142	3.10578	--	--	--	0.0318075	1.53081	up	0.0171829	1.52811	up	hypothetical protein F775_05807 [Aegilops tauschii]
Traes_6BL_75585A9EA	1.11643	1.94673	1.31672	2.12806	1.78887	0.837396	15.39	18.9802	25.8424	10.327	13.194	9.93826	--	--	--	1.40141e-11	3.99227	up	4.49044e-12	3.05023	up	hypothetical protein F775_13138 [Aegilops tauschii]
Triticum_aestivumLinn_newGene_2249	0.921727	0.149416	0.414021	0.0544226	0	0.111625	2.13282	2.91191	4.36814	1.1931	1.68839	1.28563	--	--	--	0.0003361	2.70562	up	5.30391e-11	6.16565	up	hypothetical protein F775_23085 [Aegilops tauschii]
Traes_1AL_ADC801BEB	2.20426	2.32925	3.92368	3.48787	3.51897	3.79285	8.61182	7.9748	13.3799	12.5436	9.06803	12.7885	0.388524	0.391104	normal	0.0198933	1.9558	up	1.63587e-11	1.74535	up	hypothetical protein F775_27795 [Aegilops tauschii]
Traes_5BL_B80DDB1B7	0.170254	0	0	0.428398	0	0	3.86507	3.81799	7.45409	8.5612	4.54535	10.0868	--	--	--	7.15798e-10	6.76412	up	7.51916e-09	5.81971	up	hypothetical protein F775_29847 [Aegilops tauschii]
Traes_1BL_83928A696	1.10348	1.39168	0.794777	2.31131	3.25186	1.86235	9.47705	7.19752	9.75379	8.71453	5.53524	7.62091	0.14073	1.12701	normal	9.33754e-15	3.07443	up	0.000208116	1.6573	up	hypothetical protein F775_30952 [Aegilops tauschii]
Traes_1DL_B2358B810	0.380667	1.72406	1.14255	0.907214	0.774057	0.942406	6.79998	5.38838	8.51679	5.97487	4.64864	4.29578	--	--	--	4.84583e-12	2.6234	up	1.09316e-11	2.62353	up	hypothetical protein F775_30952 [Aegilops tauschii]
Traes_5AL_371240B91	1.80631	3.0609	2.88462	5.9243	6.14628	4.69004	11.3081	11.2152	16.0602	19.851	10.6513	17.3036	4.96135e-05	0.967521	up	1.23327e-17	2.16455	up	0.0198988	1.5177	up	hypothetical protein F775_32312 [Aegilops tauschii]
Triticum_aestivumLinn_newGene_8757	3.55136	4.98561	3.83291	7.24487	8.66218	7.53775	13.4491	11.5788	15.1124	19.4522	14.3804	22.6266	0.000859358	0.836258	normal	9.60706e-13	1.62535	up	0.00777751	1.28377	up	hypothetical protein F775_32312 [Aegilops tauschii]
Traes_7BL_AF173EC17	1.82159	3.14766	2.07177	2.43579	1.93383	2.11871	4.74394	5.14096	4.37607	4.83157	5.23831	4.13726	0.6368	-0.232845	normal	0.0012857	0.962449	up	3.28065e-05	1.19065	up	hypothetical protein TRIUR3_06034 [Triticum urartu]
Traes_1AL_326B4C863	0.729649	1.7039	4.0521	8.99381	7.49776	8.24766	7.49603	6.90693	7.13253	31.6058	21.3173	29.1891	4.10295e-07	1.92483	up	4.56643e-05	1.77405	up	9.33857e-08	1.78647	up	hypothetical protein TRIUR3_06539 [Triticum urartu]
Triticum_aestivumLinn_newGene_3633	1.61666	0.501545	0.662542	0.466362	0.0631325	0.0530464	2.73388	1.96807	3.24627	1.58428	1.70484	1.82502	--	--	--	0.0174705	1.4995	up	1.96721e-10	3.36532	up	hypothetical protein TRIUR3_13491 [Triticum urartu]
Traes_6AS_C4E616554	0.033851	0.0354158	0.0683005	0.192707	0	0	0.718294	0.497169	0.744774	4.7759	1.97051	3.84435	--	--	--	8.03706e-06	4.00677	up	1.21225e-07	5.91187	up	Linalool synthase, chloroplastic [Aegilops tauschii]
Traes_4BS_63DD9D036	2.11075	1.94687	2.33983	5.53016	5.8087	5.90567	5.064	4.69996	7.09887	11.2392	8.61352	12.0151	1.23578e-20	1.49574	up	0.0318075	1.59644	up	7.3857e-07	0.947971	up	lipoxygenase [Triticum aestivum]
Traes_4BS_71CB57A0D	4.1113	4.12456	4.74538	8.56153	8.25797	8.99334	15.9575	14.2782	17.4561	19.3114	13.4403	20.8737	7.192e-14	1.01835	up	5.48586e-09	2.02183	up	5.91154e-05	1.12985	up	lipoxygenase [Triticum aestivum]
Traes_5BL_304FAFA26	0.0586284	0.0886576	0.12879	0.435026	0	0	1.64685	1.42827	2.25306	4.17695	1.90807	4.8213	--	--	--	8.05774e-08	4.57237	up	9.87266e-07	4.67601	up	lipoxygenase 2 [Triticum aestivum]
Traes_2DL_5379C1D05	0.550219	0.766753	1.01649	0.624979	0.313372	0.340895	3.52648	2.96912	4.21342	2.86445	2.68654	2.95025	--	--	--	5.26844e-11	2.27396	up	2.39473e-15	2.84419	up	Nuclease S1 [Aegilops tauschii]
Traes_2AL_F27B50401	0.758778	1.23481	0.439013	1.75093	1.61191	0.795132	5.34562	4.78549	5.96717	5.48642	4.12331	5.37208	0.255484	0.73185	normal	8.37502e-12	2.74063	up	1.08934e-09	1.91052	up	Nuclease S1 [Triticum urartu]
Triticum_aestivumLinn_newGene_3003	0	0.334824	0.506083	0	0	0.0507531	1.36801	1.35996	2.01341	1.49189	0.481888	1.26998	--	--	--	7.92408e-07	2.63958	up	0.000633835	Inf	up	Os01g0630700 [Oryza sativa Japonica Group]
Traes_3DL_B38DFDDFF	0.887468	0	0.28602	3.3631	1.46925	2.80102	9.53641	7.77688	17.6908	25.9038	20.3552	21.4555	--	--	--	1.4969e-05	5.13542	up	1.32545e-22	3.30571	up	Peroxidase 2 [Aegilops tauschii]
Traes_5BL_36EBD512B	0.181966	0.20462	0.222578	0.892578	0.488948	0.937197	0.942939	0.977967	0.897016	1.86128	1.89723	1.96864	0.000809053	2.42108	up	1.40051e-05	2.64562	up	0.000657976	1.20164	up	Peroxidase 35 [Aegilops tauschii]
Traes_1BL_E6A53E6FA	2.75143	3.38721	3.09322	4.21267	3.33674	3.13571	9.45078	9.42706	11.9736	10.086	9.47314	10.2428	0.385124	0.24276	normal	2.06041e-10	1.8266	up	1.58698e-15	1.55385	up	Phospholipase A1-II 7 [Triticum urartu]
Traes_1AL_97333ABA1	1.9215	1.56418	1.53717	3.29215	3.96148	4.02016	3.81382	3.6166	4.1007	6.27377	7.46849	6.39952	7.34554e-12	1.11236	up	4.31019e-11	1.18154	up	1.38305e-05	0.865205	up	predicted protein [Hordeum vulgare subsp. vulgare]
Traes_1AS_C8406F3D5	0.535435	0.250702	0.506218	0.417672	0.211268	0.397983	0.917827	1.39492	1.58034	0.683174	0.975377	0.947976	--	--	--	0.0174364	1.69683	up	0.0133007	1.45086	up	predicted protein [Hordeum vulgare subsp. vulgare]
Traes_1BL_84977D514	11.1146	24.2942	15.357	57.092	50.7585	75.1851	78.4056	53.8665	70.6971	116.912	127.3	227.346	0.0151651	1.58785	up	0.00888545	2.02926	up	0.00639651	1.7894	up	predicted protein [Hordeum vulgare subsp. vulgare]
Traes_1BL_E56458703	162.298	228.376	135.761	105.242	157.641	172.872	378.452	516.603	406.886	274.472	242.754	317.763	0.149522	-0.763642	normal	0.0101503	1.1206	up	0.000673555	1.51531	up	predicted protein [Hordeum vulgare subsp. vulgare]
Traes_2DL_FE7C9635F	1.3686	0.989812	0.891906	1.07091	0.490975	0	5.54114	5.61502	7.87165	6.13497	8.55296	6.67821	--	--	--	0.0287202	2.75309	up	1.58872e-05	4.16702	up	predicted protein [Hordeum vulgare subsp. vulgare]
Traes_4AL_F4D7A0D14	0	0.407752	0.310816	0.456833	0.0857959	0.552443	2.02273	1.66776	2.75618	1.26963	1.5667	1.26852	--	--	--	0.000226884	3.39253	up	0.00479458	2.08198	up	predicted protein [Hordeum vulgare subsp. vulgare]
Traes_4DS_1D6698102	1.06635	1.2262	0.823077	1.42274	0.782117	1.08842	2.76768	1.929	2.27752	2.5699	2.7857	2.94442	0.885511	0.130476	normal	0.000932236	1.37213	up	1.15153e-05	1.48311	up	predicted protein [Hordeum vulgare subsp. vulgare]
Traes_4DS_51D4A19F4	0.778454	0.613736	0.595687	0.819706	1.235	1.96399	3.55589	3.43967	4.06596	3.08139	3.23024	3.56235	0.134125	1.06425	normal	3.71334e-14	2.66153	up	2.44071e-05	1.40366	up	predicted protein [Hordeum vulgare subsp. vulgare]
Traes_5BL_E16E15CFB	28.8057	29.9863	31.6526	35.8687	38.8248	40.0349	50.1582	48.7905	58.0294	67.893	72.7836	78.7925	0.0145955	0.396283	normal	0.0438792	0.99027	up	1.48845e-08	1.05339	up	predicted protein [Hordeum vulgare subsp. vulgare]
Traes_5BL_F04718899	0.452682	0.939255	0.665263	1.16866	1.37708	1.27266	3.50366	3.70702	5.11255	2.82382	3.44672	3.07934	0.000652505	0.95599	up	8.70882e-05	2.80692	up	1.80946e-10	1.4	up	predicted protein [Hordeum vulgare subsp. vulgare]
Traes_6DL_F2D6BE7C1	0.354028	0.177362	0.0622547	0.637781	0.21103	0.44821	3.13612	3.1294	2.98614	1.57828	2.14251	1.41469	--	--	--	3.62933e-23	4.38871	up	0.00109168	2.14425	up	predicted protein [Hordeum vulgare subsp. vulgare]
Traes_7AS_B97EB9A75	0.139787	0.285507	0.431442	0.726906	0.712737	0.85064	1.57018	1.62375	2.87134	2.92931	1.60053	2.91518	--	--	--	0.0212858	3.20066	up	0.000986889	1.86466	up	predicted protein [Hordeum vulgare subsp. vulgare]
Traes_7BL_75414ED32	0	0	0	0.93611	0.122914	0	1.76662	1.21361	4.21284	3.86774	1.68983	5.3881	--	--	--	0.0219155	Inf	up	0.0169697	3.47477	up	predicted protein [Hordeum vulgare subsp. vulgare]
Traes_7BL_8C6B85F0D1	0.104164	1.60531	0.887467	2.46672	0.358544	0.429219	26.4631	23.1335	20.2751	8.20161	11.1613	6.8213	0.923118	0.323146	normal	3.49506e-91	4.87788	up	1.45239e-06	3.12727	up	predicted protein [Hordeum vulgare subsp. vulgare]
Traes_7BS_62CC4CA59	0.556059	0.381068	0.952354	0.392789	0.0554887	0.133022	4.94027	4.88615	9.13333	2.15758	1.58066	2.29334	--	--	--	0.00031463	3.40494	up	7.44063e-14	3.55856	up	predicted protein [Hordeum vulgare subsp. vulgare]
Traes_7DL_CB741047A	1.41498	1.0098	1.07289	3.03297	3.10327	3.16854	3.38185	2.97882	2.75751	5.18545	7.29978	5.76953	1.14073e-09	1.41745	up	1.36158e-08	1.49699	up	0.0011055	1.05575	up	predicted protein [Hordeum vulgare subsp. vulgare]
Traes_7DL_E01308E59	1.47633	1.32021	1.74364	0.254725	0.238438	0.520836	2.6794	3.20971	3.37341	1.09724	1.19356	1.21887	1.68002e-08	-2.2523	down	0.000305393	1.08743	up	6.01957e-05	1.92089	up	predicted protein [Hordeum vulgare subsp. vulgare]
Traes_1AL_9022E66BC	2.27763	2.1612	2.28997	2.12842	1.64771	1.62969	6.55215	5.05102	7.30365	4.93351	6.29767	4.71272	0.268021	-0.342308	normal	0.0014896	1.58882	up	7.45839e-07	1.65135	up	predicted protein [Hordeum vulgare subsp. vulgare]
Traes_2AL_6A8D574C4	0.0714494	0.372677	0.518523	0.220875	0.348863	0.168712	3.05207	3.58284	3.63964	3.07629	1.76971	3.71839	--	--	--	2.37485e-19	3.44954	up	2.29547e-06	3.87219	up	predicted protein [Hordeum vulgare subsp. vulgare]
Traes_2AL_BCC5296F4	0	0	0	0.219056	0.0616941	0.138118	1.01717	1.52379	1.348	1.10076	1.77659	1.46599	--	--	--	1.71415e-12	Inf	up	1.52061e-11	3.7451	up	predicted protein [Hordeum vulgare subsp. vulgare]
Traes_4AS_41FB87D39	3.17387	1.85988	2.06681	6.62876	4.4786	5.58215	20.5115	18.8355	25.6754	25.361	20.0573	28.7597	0.000147035	1.23548	up	2.6451e-11	3.30276	up	4.09141e-21	2.22605	up	predicted protein [Hordeum vulgare subsp. vulgare]
Traes_5DL_DEAD02939	1.17773	0.723782	0.693883	0.697055	0.605007	0.854059	2.21865	1.67618	2.56234	2.97117	1.64118	2.62171	0.641813	-0.300987	normal	0.0318075	1.45239	up	0.000422688	1.88627	up	predicted protein [Hordeum vulgare subsp. vulgare]
Traes_2AL_25944DD47	0.847221	1.47221	1.31244	0.759742	0.619517	1.10453	2.53052	2.20315	1.8677	2.15178	1.92763	1.93042	0.248213	-0.580719	normal	0.0360284	0.877059	up	0.000322588	1.3117	up	PREDICTED: probable aldo-keto reductase 2-like [Oryza brachyantha]
Traes_4BS_5D683AEC1	0.0428843	0.397765	0	0.212299	0.420895	0.0943401	0.757456	0.739212	1.01978	1.13168	0.88259	1.13051	--	--	--	0.00205673	2.57254	up	5.53095e-07	2.28451	up	PREDICTED: protein TRANSPARENT TESTA 12 [Brachypodium distachyon]
Traes_5BL_7F59B65A3	1.03014	1.26845	0.777801	2.54436	2.93883	2.83265	6.22874	5.29667	8.43628	6.278	5.84436	8.36568	3.81236e-12	1.50015	up	1.13948e-06	2.83019	up	2.5136e-08	1.35796	up	PREDICTED: UDP-glucose 6-dehydrogenase 4 [Brachypodium distachyon]
Traes_5DL_0A7630D1E	3.54874	2.44445	1.8268	8.17181	6.44841	8.12199	18.2071	14.4586	24.1309	19.2914	18.6445	21.523	2.41101e-10	1.60086	up	1.60362e-06	2.99062	up	6.47954e-17	1.4503	up	PREDICTED: UDP-glucose 6-dehydrogenase 4 [Brachypodium distachyon]
Traes_7DL_A2604A6D5	0.724007	0.381725	1.78696	5.28317	6.16191	6.16673	5.61667	5.25512	9.89908	15.0389	15.188	18.0389	1.54732e-38	3.06445	up	1.62968e-07	3.25681	up	3.1558e-11	1.30514	up	putative gibberellin 20-oxidase [Oryza sativa Japonica Group]
Traes_5BL_B4E4DBF4A	2.46098	0.772204	0.921263	0.453241	0.942923	0.869785	5.46905	5.43827	7.30251	2.87176	3.0873	3.39185	--	--	--	0.000156818	2.2537	up	6.5519e-09	2.16395	up	putative glutathione S-transferase GSTU1 [Triticum urartu]
Traes_4DL_92CE4A8D1	0.615176	0.845808	0.613975	0.0496587	0.127371	0.150881	3.30921	3.43779	5.02367	1.5774	1.05927	1.80288	--	--	--	8.09335e-08	2.52652	up	1.32184e-09	4.36618	up	putative In2.1 protein [Triticum aestivum]
Traes_4DS_7868A8C2E	1.86032	2.44214	2.08127	5.99192	7.8216	7.65365	10.9289	10.3534	13.4718	19.9433	14.6464	20.3098	3.76752e-23	1.79191	up	6.27632e-08	2.63	up	6.02999e-12	1.4325	up	putative lipoxygenase [Triticum aestivum]
Traes_6AS_9557563D1	9.64532	7.35501	7.52249	11.6026	3.57681	3.12043	61.9067	62.7107	87.618	113.293	39.2008	113.071	0.657167	-0.426881	normal	7.68562e-16	3.16128	up	0.00109236	3.87899	up	Putative lipoxygenase 3 [Aegilops tauschii]
Triticum_aestivumLinn_newGene_11732	1.35383	1.18546	1.77626	1.8883	0.0935703	0.0716206	11.1461	10.7445	20.0823	25.2262	7.49022	20.8133	0.478551	-1.08011	normal	0.000445789	3.40213	up	0.000611051	4.78571	up	Putative lipoxygenase 3 [Aegilops tauschii]
Traes_2BL_A14EA5AE4	0.0294128	0.212514	0.167874	0.273175	0.196074	0.183554	0.827055	0.876654	0.827225	1.98764	1.00426	1.55184	--	--	--	6.98091e-08	2.67835	up	0.000106538	2.84212	up	Putative metal-nicotianamine transporter YSL13 [Aegilops tauschii]
Traes_1AL_61464BAA6	0.375999	1.1595	1.87837	1.02271	0.169758	0	4.65853	4.03772	7.82333	14.3498	9.2731	15.1393	--	--	--	0.0334618	2.39136	up	5.95693e-16	5.15161	up	putative proteinase inhibitor-related protein [Triticum aestivum]
Traes_5AL_E74B19DB1	57.8952	85.1012	44.0412	275.409	272.278	245.926	612.026	406.397	822.961	605.441	483.061	630.079	0.000861335	1.64423	up	0.00155067	3.18441	up	0.00472618	1.61155	up	putative UDP-glucose dehydrogenase [Sorghum bicolor]
Traes_2BL_274902773	17.1974	7.68622	12.513	5.72374	1.97149	1.68005	53.4275	50.6236	62.176	39.6878	12.0971	38.4926	0.00417502	-2.10799	down	3.56677e-25	2.0984	up	0.0333374	3.31634	up	RecName: Full=4-hydroxy-7-methoxy-3-oxo-3,4-dihydro-2H-1,4-benzoxazin-2-yl glucoside beta-D-glucosidase 1a, chloroplastic; AltName: Full=Beta-glucosidase 1a; Short=TaGlu1a; Flags: Precursor [Triticum aestivum]
Traes_2BL_5FC6CBB43	24.8594	15.0758	18.2335	5.88276	3.90172	3.67904	56.1889	58.1414	83.633	42.4253	16.9392	46.5073	1.20482e-06	-2.19501	down	1.05679e-06	1.7012	up	0.00735388	3.00385	up	RecName: Full=4-hydroxy-7-methoxy-3-oxo-3,4-dihydro-2H-1,4-benzoxazin-2-yl glucoside beta-D-glucosidase 1a, chloroplastic; AltName: Full=Beta-glucosidase 1a; Short=TaGlu1a; Flags: Precursor [Triticum aestivum]
Traes_4BL_9421592BC	17.0044	13.4973	12.4957	4.24205	5.42801	3.47106	25.8699	25.7985	29.0588	10.1434	18.1257	10.3261	7.12324e-11	-1.81314	down	6.35311e-07	0.87393	up	0.0275779	1.57955	up	RecName: Full=Salt stress-induced hydrophobic peptide ESI3 [Lophopyrum elongatum]
Traes_4DL_2BEF10792	5.36784	4.0768	3.58615	1.91699	2.27799	2.22542	13.6764	11.2869	11.8499	4.2614	6.23008	5.85934	0.00246919	-1.13508	down	1.2469e-08	1.46074	up	0.000731679	1.3929	up	RecName: Full=Salt stress-induced hydrophobic peptide ESI3 [Lophopyrum elongatum]
Traes_1BL_262B745D1	18.7154	13.382	15.1942	27.3842	19.5968	20.5029	34.1638	35.6208	57.2267	82.4555	60.3753	85.5044	0.145847	0.445398	normal	0.0178547	1.38207	up	1.93803e-07	1.76705	up	Ribonuclease 1 [Aegilops tauschii]
Traes_6AL_91F3E548F	2.76749	3.83258	3.60997	4.74937	3.98774	3.57173	16.2867	16.9631	27.186	18.2978	19.1232	17.2784	0.492164	0.269803	normal	0.00397947	2.71735	up	2.31183e-32	2.25555	up	S-like RNase [Triticum aestivum]
Traes_6BL_798EC1015	0.771405	0.681025	0.437565	0.490536	0.405626	0.894209	3.67258	2.97702	4.87152	2.31189	3.91332	1.94463	--	--	--	0.000155616	2.84659	up	0.0313453	2.3626	up	S-like RNase [Triticum aestivum]
Traes_6DL_E4582581B	0.672083	1.25009	1.34515	1.92643	1.20892	1.45521	19.0497	17.3032	28.4711	16.5628	18.2497	15.8819	0.414981	0.484187	normal	1.00173e-06	4.47807	up	3.54262e-57	3.58523	up	S-like RNase [Triticum aestivum]
Traes_6BS_539C8C254	0	0	0.278932	1.81807	1.80493	2.40407	3.92792	7.35335	6.3209	8.62356	10.8951	9.64972	--	--	--	4.35567e-09	6.15666	up	1.08934e-09	2.46345	up	Subtilisin-chymotrypsin inhibitor-2A [Aegilops tauschii]
Traes_1BS_FCCC2FA60	0.364316	0	0	0.138046	0	0.141589	2.32593	3.89784	2.54637	1.89421	1.37569	1.8147	--	--	--	1.89004e-05	4.83507	up	0.00594091	Inf	up	Subtilisin-chymotrypsin inhibitor-2A [Triticum urartu]
Traes_3AS_075D3EB21	0.751816	0.792112	1.0331	1.69177	2.52236	2.44948	5.81721	5.36769	3.7123	7.29734	6.19699	4.64642	0.0530453	1.39886	normal	4.04224e-07	2.60498	up	0.000561292	1.47014	up	Subtilisin-chymotrypsin inhibitor-2A [Triticum urartu]
Traes_2DL_0E4C08BB7	2.04501	1.73528	1.10878	3.84217	2.78352	2.73801	4.4231	3.53833	4.46929	5.38508	6.65973	7.08684	0.0143484	1.02669	up	0.000712033	1.50434	up	0.00126916	1.10335	up	Sulfotransferase 16 [Aegilops tauschii]
Traes_3B_F6D9A9AEE	0.0856924	0.258768	0.40123	0.341207	0.220898	0.41718	2.95714	1.92091	4.28455	1.22523	0.742395	1.39124	--	--	--	0.00388153	3.81583	up	0.0203547	1.95023	up	Tellurite resistance protein tehA [Aegilops tauschii]
Triticum_aestivumLinn_newGene_2251	2.79617	0.459654	0.756534	0.15228	0.0654655	0.157125	7.7748	6.64637	8.42278	4.493	2.70147	4.24079	--	--	--	5.82647e-12	2.59351	up	4.42787e-16	5.41485	up	thiol protease [Triticum aestivum]
TRAES3BF003200130CFD_g	2.64025	3.6962	2.578	11.6355	10.6401	10.6478	27.6655	22.6809	38.491	49.578	34.316	43.3067	3.79892e-26	1.9354	up	1.02413e-06	3.45056	up	8.62061e-12	2.0225	up	unnamed protein product [Triticum aestivum]
TRAES3BF036000280CFD_g	46.1085	44.3813	46.5731	50.8808	38.3025	36.6438	111.831	108.461	155.474	114.658	72.7701	125.122	0.881937	-0.0659991	normal	0.0202448	1.64174	up	0.000595257	1.40093	up	unnamed protein product [Triticum aestivum]
TRAES3BF040300020CFD_g	0.905457	0.267523	0.784769	0.699796	0.500069	0.516423	2.73407	2.28968	2.32283	1.70377	2.14467	1.48131	--	--	--	4.80299e-07	2.10766	up	0.000967189	1.78894	up	unnamed protein product [Triticum aestivum]
TRAES3BF078500390CFD_g	0.0821687	0.163327	0.216932	0.500264	0.243883	0.24967	0.757398	0.731925	0.506049	1.03261	0.761227	1.04736	--	--	--	0.000985101	2.19523	up	0.000272266	1.57191	up	unnamed protein product [Triticum aestivum]
TRAES3BF113400040CFD_g	1.68771	1.81958	1.60546	1.27023	0.53567	0.545503	4.78349	4.72724	4.72522	3.22357	4.10307	3.19349	0.0204924	-1.14208	down	5.5961e-08	1.63465	up	1.38717e-08	2.3104	up	unnamed protein product [Triticum aestivum]
Traes_3AL_52C4F020E	0.523117	0.348342	0.281017	5.26104	3.75716	4.03351	3.10835	4.00188	6.33901	10.6453	6.94402	9.9138	9.29534e-08	3.14427	up	4.43743e-07	3.32812	up	0.00712226	1.18781	up	unnamed protein product [Triticum aestivum]
Traes_3AL_DABE7199F	1.15959	1.04079	1.67344	2.83354	2.74723	2.87708	4.09364	4.96078	6.16032	6.25648	6.54141	5.27452	0.000513839	1.02091	up	1.31118e-08	1.91946	up	6.43856e-06	1.12825	up	unnamed protein product [Triticum aestivum]
Traes_3DL_01383BD6A	8.20476	5.89439	7.74076	10.089	11.5309	10.9832	20.4391	22.7888	22.6043	19.6277	18.1201	20.8064	0.107754	0.458116	normal	2.62001e-12	1.53918	up	0.00120637	0.884095	up	unnamed protein product [Triticum aestivum]
Traes_4BS_DBB8EB93F	0.617184	0.547562	0.450096	0.904915	0.569511	0.802152	1.54399	1.24142	1.65647	2.29242	1.6079	2.13494	0.424331	0.381801	normal	7.54462e-05	1.38795	up	1.07664e-05	1.4501	up	Vacuolar-sorting receptor 1 [Aegilops tauschii]
Traes_4DS_A08EEEE17	0.527185	0.363125	0.483696	0.741352	0.454134	0.447693	1.05131	1.4337	1.48646	1.54838	1.40109	1.68183	0.888926	0.125125	normal	5.13629e-05	1.46946	up	1.01451e-06	1.56325	up	Vacuolar-sorting receptor 1 [Aegilops tauschii]
TRAES3BF012400020CFD_g	0.217971	0.834242	0.243748	1.18317	0.640323	0.586001	2.02948	2.05704	2.4125	2.3791	3.36516	2.72292	--	--	--	7.88585e-06	2.68469	up	4.01619e-05	1.93681	up	xylanase inhibitor 801NEW [Triticum aestivum]
Traes_6AS_8ED966774	0.289772	0.294494	0.449402	1.41943	1.25435	1.47227	2.57688	2.08191	2.81936	6.70177	5.61859	6.95329	2.4165e-05	2.00938	up	4.14057e-09	2.9879	up	2.86387e-22	2.30826	up	xylanase inhibitor XIP-III [Triticum aestivum]
Traes_2BL_96781E1E3	21.3391	29.7706	33.4001	25.0354	36.8555	36.5481	11.4038	10.4542	7.99659	18.7874	12.417	18.3665	0.630653	0.229042	normal	0.0178547	-1.41005	down	0.0164772	-0.907302	down	hypothetical protein F775_03829 [Aegilops tauschii]
Triticum_aestivumLinn_newGene_9900	8.71614	9.54117	10.7337	380.933	345.442	382.315	5.13346	4.733	3.8278	123.591	159.729	145.615	5.25117e-300	5.24267	up	0.00221265	-1.05926	down	1.23464e-12	-1.31664	down	WIR1c [Triticum aestivum]
